# Supplementary material for: Putative Regulatory Factors Associated with Intramuscular Fat Content
Source: PLoS One. 2015 Jun 4;10(6):e0128350. doi: 10.1371/journal.pone.0128350 (PMC4456163; doi:10.1371/journal.pone.0128350)
Supplement: S1 Table — (XLSX) [file pone.0128350.s007.xlsx]

## Sheet: Table S2.txt
Table S1. Backfat thickness (mm), ribeye area (cm2) and genomic estimated breeding values (GEBV).
Animal_ID	GEBV_BF	BF	GEBV_REA	REA
NE001403*	1.61858	8.5	-6.66494	46.2
NE001408	-0.589578	5	0.775606	65
NE001413	1.50507	10	0.139032	65
NE001416	-0.392359	4.5	-2.16598	51.75
NE001423	-0.742523	6	0.164727	59.5
NE001426	-0.751208	6	-0.572166	65.5
NE001427	0.106226	4	0.759152	65.75
NE001428	1.39296	6	1.40007	61.25
NE001429	-0.635117	7	0.471892	64.5
NE001430	-0.491661	4	0.289184	62.25
NE001438	-0.23984	5	-0.156278	50.25
NE001439	-0.787456	5	0.275539	74.75
NE001440	-1.24585	5	0.63751	68.25
NE001441	0.271679	7	0.547445	55
NE001448	-0.480838	7	-0.253725	68.75
NE001451	2.77043	8	-0.325566	57.75
NE001454	1.25769	9	0.104655	59.5
NE001455	-0.00404191	8	0.104956	66.5
NE001457	-0.0141092	7	0.800438	63.25
NE001458	-1.1728	4	0.0717192	63.25
NE001459	-0.603552	4	0.43878	63.75
NE001461	0.732086	6	-1.19984	52.5
NE001479	0.0191558	7	-0.676069	69
NE001483	-0.00806831	11	0.443157	61
NE001486	-0.260643	5	0.185349	52.25
NE001494	-0.83214	7	-0.177129	58
NE001505	0.300747	4	-0.841687	54
NE001509	1.63219	8	0.83715	52.75
NE001510	-0.836653	6	0.872409	75.25
NE001513	-0.459025	4	-0.758904	49.75
NE001515	0.76658	7	1.27856	64
NE001528	-0.0442119	6	0.0497741	59
NE001531	-0.0185967	5	-2.15515	53.75
NE001532	0.0737826	6	-1.94136	50.75
NE001533	-0.604633	9	-0.425555	70.25
NE001534	0.43263	10	-0.381315	70.75
NE001542	0.24655	10	-0.476837	61.75
NE001543	-0.391809	9	0.810274	74.25
NE001546	0.193348	9	1.10012	67.25
NE001547	-0.49387	6	-0.0680682	54
NE001548	-0.128374	4	-1.38244	63.25
NE001553	-0.277192	7	-0.947326	67.75
NE001572	1.6323	7	0.527416	64.5
NE001574	-0.0915747	6	-0.826011	65.25
NE001575	-0.64723	5	0.0770522	62.25
NE001585	-0.301343	5	-0.307505	61.75
NE001587	0.378091	5	1.04842	47.25
NE001590	-0.50855	3.5	1.9264	66.75
NE001593	2.25975	4	1.22526	64
NE001595	-0.028039	10	-0.242246	62.25
NE001596	-0.299643	5	-0.0136921	51.25
NE001597	0.128163	3	-0.387802	48.5
NE001598	-0.190388	5	0.442105	59.25
NE001610	-0.84666	5	0.569562	67.5
NE001614	-1.18466	7	0.634542	79
NE001618	-0.16239	5	-0.700668	43.75
NE001620	-0.847901	5	0.107907	60.5
NE001633	-0.248792	3	-0.352424	47.5
NE001634	0.0703518	8	1.68517	70.75
NE001635	-0.545397	4	0.773456	60.75
NE001636	0.870574	6	-0.138491	50.25
NE001638	0.926737	7.5	1.90786	62.25
NE001643	-0.269154	4	-0.248962	52.25
NE001648	-0.271979	6	-0.0745258	60.25
NE001651	0.164292	3	0.745786	58.75
NE001653	-0.363749	4	0.25844	56.75
NE001654	-0.115452	6.5	-1.37867	55.75
NE001656	0.522595	6	-0.327419	45
NE001657	-0.296274	7	1.88313	70.5
NE001660	0.0099249	4	0.37977	57
NE001671	0.273925	4	0.276722	60
NE001672*	-0.362481	3.5	-1.1276	55.5
NE001673	-0.127012	8	1.56503	68
NE001675*	-0.786227	4	1.83945	73.25
NE001681	1.18877	6	-0.0793629	55.5
NE001689	-0.301163	5	-0.0207953	59.25
NE001720	-0.677576	4	0.541095	58.75
NE001721	-0.0745827	8	2.04499	72.75
NE001724	-0.671853	5	0.134077	65.25
NE001725	0.188568	7	1.38573	68.75
NE001730	-0.0348998	5	-1.27802	48.75
NE001732	0.418278	5	2.27915	66.25
NE001735	-0.134873	5	-0.21127	52.25
NE001736	-0.032647	6	0.173454	59.75
NE001737	0.404489	5	-1.54829	51.25
NE001743	0.998106	8	-0.0892318	48.75
NE001746	-0.512568	6	0.136971	70.5
NE001751	0.185984	9	-1.15043	54
NE001755	0.727875	7	-0.559844	58.75
NE001756	0.128564	2	0.553523	69
NE001758	-0.340027	4	0.627496	59.75
NE001759*	-0.672223	4	0.205837	55.75
NE001761	0.421768	8	0.604113	64.5
NE001765	1.05193	6	-0.743442	48
NE001769	-0.731093	6	-1.4027	56.75
NE001770	-0.195765	9	-0.793729	61
NE001772	-0.878883	5	0.576756	71
NE001774*	-0.788184	3	-0.205663	61.75
NE001775*	-0.314628	4	0.827683	70.5
NE001777	-0.330773	5	-0.245987	59.5
NE001779*	1.10313	8	0.0695127	70.5
NE001780	0.274152	5	0.761037	51.5
NE001781	-0.569807	7	0.0428063	59.25
NE001782	-0.882806	7	0.431448	67.5
NE001783	0.711674	9	1.71412	67
NE001788	0.354531	10	0.312294	59.25
NE001789	-1.05845	5	1.76123	79.75
NE001790	-0.599457	3	0.7532	60.75
NE001793	-1.02309	4	0.220784	62
NE001794	0.261674	4	-0.585144	56.75
NE001796	-0.268331	4	0.217487	53
NE001804	0.0690052	5	0.270919	54.5
NE001805	0.17313	6	0.408435	67.75
NE001808	0.398878	5	-0.645517	48.75
NE001809	0.276823	8	-0.348409	54
NE001810	-0.161295	8	-0.228398	62.5
NE001811	0.910487	5	-1.62318	59
NE001817	-1.19407	6	0.986267	70.25
NE001819	1.47674	7.5	0.223561	56
NE001823	-0.427932	7	0.134353	64.75
NE001824	-0.421648	4	-0.982933	56.25
NE001831	0.0946093	6	-0.793964	61.5
NE001832	0.84944	4	0.859598	56.5
NE001833	0.489543	5	-0.576246	51.25
NE001863	0.140625	5	-0.582247	63
NE001864	1.37047	8	0.691624	68
NE001868	0.266688	8	0.208023	63.5
NE001869	0.153407	9	-1.78456	48.5
NE001872	0.0736547	7	0.575154	67.75
NE001873	-0.201235	5	-0.394818	55.25
NE001878	-0.324884	4	-0.106913	48
NE001880	0.226796	5.5	-0.70962	42
NE001881	-0.499035	4	-0.0922464	59
NE001882	-1.03096	2.5	-0.601068	58
NE001883	-0.372295	7	0.962877	57
NE001886*	0.134442	7	-0.303088	58
NE001893	0.16502	6	-2.01717	49.25
NE001896	0.00783174	5	-0.344666	46.25
NE001897	-0.104461	5	0.110402	49.5
NE001904	-0.304406	4	1.63218	66.2
NE001908	-0.462963	4	0.260093	67.5
NE001909	-0.610064	8	-0.0814621	60.25
NE001911	-0.611359	4	0.113577	57.5
NE001913	1.34936	6	-0.361768	55.5
NE001923	-0.801315	4	0.626499	55.75
NE001926	-0.241297	5	0.474444	51.75
NE001928*	0.336594	6	2.48439	72
NE001930	-0.272374	6.5	-0.171135	50.5
NE001931	0.329128	7.5	0.0789234	49.25
NE001932	-0.0895485	6	0.222459	56.5
NE001935	-0.615311	4	-0.579559	52.75
NE001936	-0.363901	5	0.648972	61.5
NE001937*	0.348802	6	0.157274	56.25
NE001938	-0.366644	5	-0.0148905	60.25
NE001940	0.453157	5	-0.0906838	60.75
NE001941	0.0335002	6	0.0948925	55.5
NE001944	-0.459763	2	-0.364395	51.75
NE001945	0.026757	5	0.834203	49.75
NE001949	-0.320998	3	-0.0300647	57.5
NE001951	-0.252731	7	0.895957	72.75
NE001953	-0.696919	5	-0.65227	71
NE001954	0.754919	7	-0.393352	59.75
NE001955	0.625824	8	1.0825	61.5
NE001957	-0.552107	5	-0.276796	64.75
NE001959	0.170135	7	-0.0301817	55.75
NE001960	-0.0964184	5	0.724281	61.25
NE001962	-0.268108	6	-0.708123	53.75
NE001963	0.190255	7	-0.810023	55.5
NE001964	0.33442	8	0.453223	61.5
NE001969	-0.36813	6	0.0323871	70.75
NE001971	0.0238002	5	-0.189532	51.25
NE001973	0.989808	6	-0.597378	58.75
NE001974	0.327538	6	-0.636308	55.75
NE001975	-0.0452093	3	-0.686309	50
NE001976	0.184395	8	0.252646	71
NE001978	0.540595	7	0.362178	57.75
NE001979	-0.525299	4	0.157612	59.25
NE001980	1.61861	7.5	-0.894796	63.5
NE001981*	0.381539	6	-1.01275	46.25
NE001984	-0.249389	3	0.0767972	64
NE001986	1.34853	5	1.0932	69.75
NE001987	1.03082	6	0.728427	58
NE001989*	-0.323756	4	0.0766107	57.25
NE001990	-0.268124	6	0.6737	69.25
NE001996	0.138461	5.5	0.452004	57.75
NE001999	-0.229674	5	-1.20447	49.5
NE002003	0.191795	4	1.6658	64.5
NE002004	-0.0808129	8	-0.234777	46.25
NE002006	-0.0800323	8	0.469903	69
NE002007	0.31391	7	-1.26494	58.75
NE002008	-0.321406	5	0.961751	60
NE002011	-0.000905934	6	-0.120143	58.75
NE002013	0.695875	7	-0.716586	61.5
NE002015	0.0377003	7	-0.398746	56
NE002017	-0.540192	5	-0.0130575	50.25
NE002019	-0.449083	7	0.394402	74.5
NE002023*	-0.297001	6	-0.367471	60.25
NE002026	-0.221429	9	0.120543	59
NE002028	0.17832	5	-0.231679	64.75
NE002029	-0.0784546	4	0.886316	60.5
NE002030*	-0.145067	7	-0.0776966	66.5
NE002032	0.395133	6	-1.62484	54.75
NE002033	0.196908	10	0.901163	76
NE002034	0.143778	5	-0.463397	59
NE002037	-0.441117	4	-0.596768	52.25
NE002039	-0.141244	7	-0.228785	58.25
NE002040	-0.224838	8	-0.184386	66.5
NE002041	-0.305052	3	-0.000537347	52.75
NE002043	-0.802898	7	0.316102	69.25
NE002312	0.228679	5	0.246684	63.75
NE002741	-0.304522	5	-1.1965	53.25
NE002742	-0.0496521	8	0.677363	66.75
NE002744	-0.14931	6	0.775802	62.75
NE002745	0.264097	4	-0.360513	51.5
NE002747	-0.398448	7	-0.838087	56.75
NE002748	-0.336192	6	1.09765	71.75
NE002749	0.429392	6	0.863797	57.25
NE002751	-0.381319	3	-0.316327	60.25
NE002754	0.63357	4	1.21098	55
NE002757	0.878381	4	0.166238	53
NE002758	0.181421	7	-0.145412	53.5
NE002762	-0.0700469	3	-1.33115	54.5
NE002766	0.0889693	6	-0.996154	54.25
NE002767	-0.0422148	5	2.73782	70.25
NE002768	-0.309237	7	0.345492	60.5
NE002769	-0.413573	6	0.0958861	58
NE002771	-0.254332	5	0.711172	71.75
NE002774	-0.0414713	6	-2.29602	42.25
NE002778	-0.59569	5	-0.0680671	68.25
NE002780	-0.0690546	4.5	-0.138308	61
NE002788	-0.0113223	4	0.0985805	62.25
NE002789	0.278274	6	-0.16052	58.75
NE002790	-0.124625	6	0.255483	55.75
NE002793	-0.138156	4.5	1.15521	67
NE002795	-0.312539	9	-1.23877	54.25
NE002796	-0.0763238	4	-0.695278	68
NE002798	0.0804874	9	0.398985	59.5
NE002799	-0.250937	6	0.240278	50.5
NE002800	-0.0323284	5	-0.811284	52.5
NE002801	0.142013	2	0.806557	54.75
NE002802	0.468901	7	-0.636302	59.5
NE002803	-0.334514	4	-0.120849	57
NE002805	0.136319	6	-0.617159	55.25
NE002806	-0.61938	4	0.322879	63.75
NE002807	-0.156796	4	-0.207195	54
NE003160	-0.305037	5	-0.871143	63.75
NE003162	0.171687	5	1.08456	54.25
NE003170	0.0876559	5	0.0121638	66.25
NE003188	0.161174	7	-0.209547	63.5
NE003192	-0.305296	4	0.502879	59
NE003210	0.0914803	9	-0.979209	55.25
NE003217	-0.294445	5	-0.718406	61.5
NE003218	0.3817	7	-0.374747	49.25
NE003226	-0.275937	6	0.307865	62.75
NE003227	0.026033	5.5	0.264349	57.75
NE003248	-0.177539	5	-1.21347	54.75
NE003252	0.306032	4	0.367634	59.25
NE003253	0.548324	5	3.14194	81.25
NE003258	0.0130379	5	1.51572	60.75
NE003260	-0.147343	7	-0.582526	52.75
NE003269	-0.533905	8	-0.106794	70.25
NE003271	-0.24453	2	-0.096894	53.75
NE003281	-0.231874	5	0.13672	63.25
NE003283	-0.287743	6	-0.552879	57.75
NE003285	0.0543877	7	-1.26758	58.25
NE003296	0.650336	5	-0.041425	56.5
NE003301	-0.526011	6	0.0230438	62
NE003302	-0.618199	6	-0.473646	61.75
NE003834	-0.438862	4	1.74714	59.5
NE003835	0.465558	10	0.597129	72
NE003836	0.442541	6.5	-6.85028	42.5
NE003837	0.282257	3	0.0819898	54
NE003838	-0.201922	8	-0.147635	59.75
NE003840	0.182099	4.5	-0.107427	51.5
NE003841	0.0396604	7	1.37478	67
NE003842	-0.436168	5	0.606135	56.75
NE003843	0.711329	6	-0.362096	50.5
NE003844	0.167055	8	-0.137028	64.75
NE003845	-0.737412	2	-1.24271	47.75
NE003846	0.0184127	5	-0.869179	61.25
NE003961	0.120003	7	0.0572642	56.25
NE003962	0.779698	8	-0.29844	60.5
NE003963	0.130277	7	-0.945685	55.75
NE003964	-0.260032	5	-0.188014	50
NE003965	0.457251	5	-0.378011	56.75
*Animals with extreme GEBV for IMF deposition used in the present RNA-Seq study.
