# Supplementary material for: Putative Regulatory Factors Associated with Intramuscular Fat Content
Source: PLoS One. 2015 Jun 4;10(6):e0128350. doi: 10.1371/journal.pone.0128350 (PMC4456163; doi:10.1371/journal.pone.0128350)
Supplement: S3 Table — (XLSX) [file pone.0128350.s009.xlsx]

## Sheet: results_DESeq_less_14.txt
Table S3. Expression level of all genes identified in the transcriptome analysis from Longissimus dorsi muscle of Nellore steers.
transcript_ID	gene_ID	baseMean	baseMeanA	baseMeanB	foldChange	log2FoldChange	p-value	p-value adjusted*	Official gene symbol
ENSBTAT00000028662	ENSBTAG00000021508	7928.17	10274.5	5581.83	0.543269	-0.880261	5.45593e-11	8.78459e-07	LMOD3
ENSBTAT00000005916	ENSBTAG00000025210	9959.52	7174.8	12744.2	1.77625	0.828836	7.35598e-10	5.92193e-06	COL4A2
ENSBTAT00000035335	ENSBTAG00000012849	18562.1	13722.9	23401.3	1.70527	0.770001	7.64315e-09	4.10208e-05	COL4A1
ENSBTAG00000011465	ENSBTAG00000011465	98.283	44.1029	152.463	3.45699	1.78952	5.97465e-08	0.000240495	MYBPH
ENSBTAT00000006730	ENSBTAG00000005102	1177.63	1464.31	890.955	0.608445	-0.7168	1.09535e-07	0.000352725	PHTF2
ENSBTAT00000020351	ENSBTAG00000015303	339.001	426.214	251.789	0.590758	-0.759362	5.18198e-07	0.00139058	MPP6
ENSBTAT00000013713	ENSBTAG00000010389	1501.74	1940.19	1063.28	0.54803	-0.867673	9.23556e-07	0.00212431	STBD1
ENSBTAT00000019758	ENSBTAG00000014835	20870.4	16334.2	25406.6	1.55543	0.637311	1.32273e-06	0.00266216	SPARC
ENSBTAT00000019817	ENSBTAG00000014885	9806.49	7226.13	12386.9	1.71418	0.777515	3.01708e-06	0.00539755	MYOM3
ENSBTAT00000001567	ENSBTAG00000001183	2297.48	2775.51	1819.45	0.655538	-0.60925	3.76884e-06	0.00601042	KLHL33
ENSBTAT00000012050	ENSBTAG00000009145	110.627	152.734	68.5202	0.448624	-1.15642	4.10625e-06	0.00601042	SLC7A4
ENSBTAT00000034177	ENSBTAG00000024555	111.998	144.621	79.374	0.54884	-0.865542	5.19286e-06	0.00696752	EFCAB2
ENSBTAT00000024458	ENSBTAG00000018382	564.135	449.518	678.753	1.50996	0.59451	1.73727e-05	0.0215168	SMS
ENSBTAT00000001094	ENSBTAG00000000828	893.425	723.265	1063.58	1.47053	0.556338	2.46556e-05	0.0272237	CAPN6
ENSBTAT00000017856	ENSBTAG00000013419	282.522	353.875	211.17	0.596736	-0.744836	2.80975e-05	0.0272237	HTATIP2
ENSBTAT00000033700	ENSBTAG00000016709	407.17	491.356	322.984	0.657333	-0.605304	2.67364e-05	0.0272237	NT5C3
ENSBTAT00000035930	ENSBTAG00000004347	3229.34	2623.2	3835.49	1.46214	0.548081	2.87437e-05	0.0272237	GPR116
ENSBTAT00000005277	ENSBTAG00000004036	106.127	70.931	141.324	1.99241	0.994518	3.45712e-05	0.0286899	GJC1
ENSBTAT00000005403	ENSBTAG00000004126	2367.33	2924.83	1809.84	0.618786	-0.692488	3.86924e-05	0.0286899	MLF1
ENSBTAT00000031231	ENSBTAG00000022989	75.6617	98.7424	52.5809	0.532506	-0.90913	4.06805e-05	0.0286899	FAM174B
ENSBTAT00000045673	ENSBTAG00000006819	1023.75	1223.21	824.291	0.673873	-0.569452	4.09831e-05	0.0286899	CTAGE5
ENSBTAT00000052166	ENSBTAG00000018775	440.686	547.594	333.777	0.609535	-0.71422	3.29161e-05	0.0286899	TPX2
ENSBTAT00000053037	ENSBTAG00000038141	216.288	161.285	271.292	1.68206	0.750233	3.59263e-05	0.0286899	F1MKM4
ENSBTAT00000026197	ENSBTAG00000019658	2684.07	3179.6	2188.53	0.688302	-0.538885	4.57346e-05	0.0296763	ASB16
ENSBTAT00000038842	ENSBTAG00000001514	946.087	1127.32	764.858	0.678477	-0.559628	4.94781e-05	0.0296763	ASB11
ENSBTAT00000049158	ENSBTAG00000013750	528.29	426.394	630.186	1.47794	0.563588	4.97646e-05	0.0296763	B3GALNT2
ENSBTAT00000050331	ENSBTAG00000035844	1279.9	1578.56	981.239	0.621603	-0.685935	4.76629e-05	0.0296763	HRASLS
ENSBTAT00000019792	ENSBTAG00000014863	2021.53	2405.81	1637.26	0.680544	-0.555239	5.27793e-05	0.03035	GPC
ENSBTAT00000009484	ENSBTAG00000007211	3772.06	4750.26	2793.86	0.58815	-0.765743	5.72398e-05	0.0317799	ASB12
ENSBTAT00000021554	ENSBTAG00000016194	3310.54	4176.72	2444.36	0.585235	-0.772913	6.10117e-05	0.032745	FBXO32
ENSBTAT00000030194	ENSBTAG00000011190	6136.61	4791.1	7482.11	1.56167	0.643087	7.45615e-05	0.0387263	FLNA
ENSBTAT00000025371	ENSBTAG00000019052	473.362	561.025	385.699	0.68749	-0.54059	7.8354e-05	0.0394243	ANK3
ENSBTAT00000003094	ENSBTAG00000002391	326.412	254.267	398.557	1.56747	0.648442	0.000100337	0.0425138	TGFB1I1
ENSBTAT00000003784	ENSBTAG00000002914	132.925	97.1852	168.664	1.7355	0.795347	9.83005e-05	0.0425138	GALNTL4
ENSBTAT00000030320	ENSBTAG00000011869	29763.4	18942.7	40584	2.14246	1.09927	9.95117e-05	0.0425138	CSRP3
ENSBTAT00000034831	ENSBTAG00000009496	393.395	469.541	317.25	0.67566	-0.56563	9.72683e-05	0.0425138	STAT5A
ENSBTAT00000057593	ENSBTAG00000019517	2071.46	1645.83	2497.09	1.51722	0.601428	9.47775e-05	0.0425138	ELN
ENSBTAT00000061460	ENSBTAG00000012505	420.662	333.774	507.549	1.52064	0.604677	9.02268e-05	0.0425138	ARHGEF17
ENSBTAT00000034583	ENSBTAG00000016525	767.64	615.739	919.541	1.49339	0.578596	0.000112318	0.0463701	F1MMN6
ENSBTAG00000002126	ENSBTAG00000002126	388.788	455.848	321.728	0.705778	-0.502714	0.000121423	0.0488757	PFKFB2
ENSBTAT00000024965	ENSBTAG00000018747	711.692	839.811	583.572	0.694885	-0.525154	0.000128723	0.0498409	PRKAA2
ENSBTAT00000027670	ENSBTAG00000020764	156.646	118.373	194.918	1.64665	0.719531	0.000130012	0.0498409	CNN2
ENSBTAT00000016677	ENSBTAG00000012558	173.39	111.408	235.372	2.1127	1.07909	0.000155415	0.05566	ADAMTS12
ENSBTAT00000018119	ENSBTAG00000013632	36.4435	50.1802	22.7068	0.452505	-1.14399	0.000155311	0.05566	GRM4
ENSBTAT00000044059	ENSBTAG00000031134	950.01	771.752	1128.27	1.46196	0.5479	0.000155562	0.05566	F1MPT3
ENSBTAT00000005642	ENSBTAG00000004305	108.277	76.1549	140.4	1.84361	0.88253	0.000177379	0.0620865	RGS16
ENSBTAT00000015804	ENSBTAG00000011913	178.866	140.931	216.801	1.53835	0.621382	0.000187808	0.0639784	CKAP4
ENSBTAT00000042733	ENSBTAG00000007632	168.019	205.925	130.113	0.631843	-0.662361	0.000190731	0.0639784	FAM151B
ENSBTAT00000019875	ENSBTAG00000014930	18139	22394.9	13883.1	0.619923	-0.68984	0.000215672	0.0708679	MYLK2
ENSBTAT00000005003	ENSBTAG00000003836	1291.98	1086.2	1497.77	1.37891	0.46353	0.000235134	0.0710577	ADAM19
ENSBTAT00000006003	ENSBTAG00000004570	272.281	201.58	342.982	1.70147	0.766784	0.000222263	0.0710577	PRRX1
ENSBTAT00000022896	ENSBTAG00000017233	125.785	79.824	171.746	2.15155	1.10538	0.000231969	0.0710577	RNF213
ENSBTAT00000038965	ENSBTAG00000016918	595.618	485.32	705.916	1.45454	0.54056	0.000238315	0.0710577	MYOF
ENSBTAT00000064667	ENSBTAG00000005932	31.6015	42.344	20.8589	0.492606	-1.02149	0.000233979	0.0710577	FAM184B
ENSBTAT00000029742	ENSBTAG00000012450	955.88	784.168	1127.59	1.43795	0.52401	0.000245348	0.0718246	RAPGEF2
ENSBTAT00000021315	ENSBTAG00000016013	858.937	1017.39	700.483	0.688509	-0.538453	0.000256722	0.0738123	DNAH12
ENSBTAT00000029017	ENSBTAG00000021768	336.382	420.576	252.189	0.599628	-0.737861	0.000263898	0.0745443	CCNG2
ENSBTAT00000005577	ENSBTAG00000004259	256.201	202.459	309.942	1.53089	0.614367	0.000269644	0.0748541	HPCAL1
ENSBTAT00000008207	ENSBTAG00000006253	113919	78869.4	148970	1.88882	0.917481	0.00028767	0.0766066	FLNC
ENSBTAT00000021569	ENSBTAG00000016208	1430.9	1083.1	1778.69	1.64222	0.715645	0.00029023	0.0766066	TGM2
ENSBTAT00000065588	ENSBTAG00000046162	58.4223	36.7835	80.0611	2.17655	1.12204	0.000289731	0.0766066	ZNF385C
ENSBTAT00000056189	ENSBTAG00000025099	470.56	388.717	552.403	1.4211	0.507003	0.000304069	0.0789647	RNF145
ENSBTAT00000014529	ENSBTAG00000010940	6297.66	4989.43	7605.9	1.5244	0.608245	0.000318231	0.0813307	HSPB7
ENSBTAT00000014624	ENSBTAG00000011010	38.9228	15.3093	62.5364	4.08486	2.03029	0.00033156	0.08213	PRND
ENSBTAT00000016907	ENSBTAG00000012720	4559.69	2834.86	6284.53	2.21687	1.14853	0.000330971	0.08213	ANKRD2
ENSBTAT00000007531	ENSBTAG00000005729	721.122	869.819	572.425	0.658096	-0.60363	0.000360654	0.0839732	FBXL4
ENSBTAT00000013440	ENSBTAG00000010179	2843.18	2391.27	3295.09	1.37797	0.462545	0.000359891	0.0839732	COL5A3
ENSBTAT00000015049	ENSBTAG00000011324	736.343	606.71	865.977	1.42733	0.513322	0.000354895	0.0839732	EMILIN1
ENSBTAT00000025419	ENSBTAG00000019090	584.978	680.382	489.573	0.719556	-0.47482	0.000366319	0.0839732	PLEKHH3
ENSBTAT00000038757	ENSBTAG00000027051	56.1535	39.2985	73.0085	1.85779	0.893588	0.00036885	0.0839732	PTAFR
ENSBTAT00000063962	ENSBTAG00000048210	485.583	605.597	365.57	0.603652	-0.72821	0.000370294	0.0839732	G5E6M6
ENSBTAT00000008789	ENSBTAG00000006679	632.937	750.45	515.423	0.686818	-0.542	0.00039848	0.0878894	MITF
ENSBTAT00000018489	ENSBTAG00000013922	332.111	451.557	212.664	0.470958	-1.08633	0.000395602	0.0878894	MOSPD1
ENSBTAT00000017456	ENSBTAG00000013131	59.3709	40.8119	77.93	1.90949	0.933187	0.000409912	0.0891891	FAM110D
ENSBTAT00000025308	ENSBTAG00000019011	587.893	781.258	394.528	0.504991	-0.985672	0.000419045	0.0899607	PGM1
ENSBTAT00000026774	ENSBTAG00000020097	15.8427	7.90316	23.7822	3.0092	1.58938	0.000440436	0.0933086	PERP
ENSBTAT00000031148	ENSBTAG00000022920	725.409	852.372	598.445	0.702094	-0.510264	0.000447208	0.0935129	RNF128
ENSBTAT00000013620	ENSBTAG00000010306	7.25141	12.5747	1.92809	0.153331	-2.70528	0.000489662	0.101078	RXFP1
ENSBTAG00000012804	ENSBTAG00000012804	143.147	171.923	114.371	0.665244	-0.588044	0.000520699	0.106124	0
ENSBTAT00000004885	ENSBTAG00000003752	245.603	186.346	304.86	1.63599	0.710161	0.000566089	0.113932	SLC25A24
ENSBTAT00000012563	ENSBTAG00000009549	24.9948	17.274	32.7157	1.89393	0.921383	0.000595815	0.115581	RSPH9
ENSBTAT00000013671	ENSBTAG00000010356	3018.33	3491.15	2545.5	0.729129	-0.455754	0.000591936	0.115581	RAB12
ENSBTAT00000015220	ENSBTAG00000011454	129.148	98.9363	159.359	1.61072	0.687709	0.000594053	0.115581	FKBP10
ENSBTAT00000015348	ENSBTAG00000011548	7250.18	8811.38	5688.98	0.64564	-0.631198	0.000611933	0.117295	AMPD1
CUFF.27722.1	-	96.2024	136.444	55.9603	0.410133	-1.28584	0.000646178	0.120353	ATP9B
ENSBTAT00000038022	ENSBTAG00000013235	840.63	631.098	1050.16	1.66403	0.734679	0.000650315	0.120353	TINAGL1
ENSBTAT00000063052	ENSBTAG00000047998	2018.44	1697.79	2339.09	1.37773	0.46229	0.000648031	0.120353	COL5A1
ENSBTAT00000013956	ENSBTAG00000010555	602.848	702.459	503.237	0.716394	-0.481174	0.000686002	0.125515	LSMEM1
ENSBTAT00000003032	ENSBTAG00000002348	336.226	422.581	249.872	0.591299	-0.758039	0.000732069	0.131882	SLC4A4
ENSBTAT00000012026	ENSBTAG00000009126	116.074	85.1956	146.952	1.72488	0.786492	0.000737181	0.131882	YBX2
ENSBTAT00000011586	ENSBTAG00000008793	53.9672	78.9477	28.9866	0.367162	-1.44551	0.000753857	0.133383	RNASE1
ENSBTAT00000016963	ENSBTAG00000012761	41.7419	29.538	53.9458	1.82632	0.868939	0.00077611	0.134367	PTK7
ENSBTAT00000025701	ENSBTAG00000019302	92.0145	67.979	116.05	1.70715	0.771586	0.000772253	0.134367	BCL2
ENSBTAT00000008644	ENSBTAG00000006579	191.454	100.505	282.403	2.80983	1.49048	0.000800627	0.135824	P4HA3
ENSBTAT00000013674	ENSBTAG00000010353	44.9967	57.0242	32.9691	0.57816	-0.790459	0.000808915	0.135824	ATP7B
ENSBTAT00000028239	ENSBTAG00000021191	3724.42	3117.1	4331.73	1.38967	0.474741	0.000809834	0.135824	EHD2
ENSBTAT00000007691	ENSBTAG00000005847	3503.18	2920.6	4085.77	1.39895	0.484344	0.000863036	0.141071	ROCK2
ENSBTAT00000010394	ENSBTAG00000040392	175.728	134.039	217.418	1.62206	0.697825	0.000854431	0.141071	0
ENSBTAT00000024028	ENSBTAG00000018050	87.7854	63.6018	111.969	1.76047	0.815958	0.0008674	0.141071	CDR2
CUFF.27948.1	-	1184.64	1557.35	811.927	0.521351	-0.939673	0.000900872	0.143613	MBP
ENSBTAT00000011485	ENSBTAG00000008717	239.65	183.399	295.901	1.61343	0.690128	0.000897461	0.143613	SERPINE2
ENSBTAT00000013636	ENSBTAG00000010322	305.087	253.754	356.421	1.40459	0.490154	0.000963544	0.15067	HYOU1
ENSBTAT00000055571	ENSBTAG00000039574	137.587	192.583	82.5905	0.428856	-1.22143	0.000963854	0.15067	NEPN
ENSBTAT00000019521	ENSBTAG00000014661	48.7385	34.7653	62.7116	1.80385	0.851082	0.000975814	0.151073	CHSY3
ENSBTAT00000063805	ENSBTAG00000048077	150.7	117.247	184.153	1.57064	0.651355	0.00098977	0.151774	0
ENSBTAT00000000086	ENSBTAG00000000078	248.011	202.18	293.842	1.45337	0.539403	0.00102281	0.153909	GLIPR2
ENSBTAT00000017503	ENSBTAG00000003418	1959.17	1639.17	2279.18	1.39045	0.47555	0.00101848	0.153909	MSN
ENSBTAT00000034075	ENSBTAG00000024509	60.9626	81.9924	39.9328	0.48703	-1.03792	0.00104453	0.155721	TMEM52
ENSBTAT00000004721	ENSBTAG00000003619	222.08	182.834	261.327	1.42931	0.51532	0.00110808	0.157016	SEC24D
ENSBTAT00000006351	ENSBTAG00000004832	346.207	398.86	293.554	0.735983	-0.442255	0.00115495	0.157016	KIF21A
ENSBTAT00000007787	ENSBTAG00000005929	133.526	170.239	96.8125	0.568686	-0.814296	0.00116381	0.157016	SPTBN2
ENSBTAT00000009760	ENSBTAG00000007421	920.569	752.247	1088.89	1.44752	0.533582	0.00108631	0.157016	CDH5
ENSBTAT00000011517	ENSBTAG00000008739	306.08	359.067	253.093	0.704863	-0.504585	0.00117056	0.157016	SAMD11
ENSBTAT00000012109	ENSBTAG00000009190	1533.97	1178.17	1889.77	1.60399	0.681661	0.00110523	0.157016	SLC2A4
ENSBTAT00000018843	ENSBTAG00000014176	273.082	207.185	338.979	1.63612	0.710275	0.00117998	0.157016	REM1
ENSBTAT00000022524	ENSBTAG00000016933	192.181	149.413	234.948	1.57247	0.65303	0.00113935	0.157016	IL27RA
ENSBTAT00000023082	ENSBTAG00000030499	3561.14	2738.15	4384.13	1.60113	0.679087	0.00113073	0.157016	DIAPH1
ENSBTAT00000025340	ENSBTAG00000016191	330.794	387.667	273.922	0.70659	-0.501055	0.00117505	0.157016	ZNF32
ENSBTAT00000026471	ENSBTAG00000019866	2351.84	1984.61	2719.06	1.37007	0.454253	0.00108794	0.157016	NRP1
ENSBTAT00000042831	ENSBTAG00000030333	752.516	623.752	881.279	1.41287	0.498626	0.00114365	0.157016	0
ENSBTAT00000062920	ENSBTAG00000045889	1149.6	1363.11	936.084	0.686725	-0.542195	0.00110855	0.157016	0
ENSBTAT00000022460	ENSBTAG00000016886	16.0007	8.71558	23.2858	2.67175	1.41779	0.00118988	0.157034	MT3
CUFF.45814.1	-	2.99898	5.57024	0.427713	0.0767854	-3.70302	0.00123442	0.161589	LOC100301224
ENSBTAT00000022588	ENSBTAG00000016984	235.708	194.442	276.974	1.42445	0.51041	0.00127519	0.164255	PTPN9
ENSBTAT00000036888	ENSBTAG00000026199	9088.67	7699.99	10477.4	1.3607	0.444347	0.00126745	0.164255	ACTB
ENSBTAT00000027209	ENSBTAG00000020417	1037.31	842.683	1231.93	1.46191	0.547859	0.00130035	0.166166	DAPK3
ENSBTAT00000021617	ENSBTAG00000016250	764.057	886.402	641.711	0.723951	-0.466037	0.00135023	0.169845	AKTIP
ENSBTAT00000022701	ENSBTAG00000017069	251.788	204.684	298.892	1.46026	0.546223	0.00135023	0.169845	FAM198B
ENSBTAT00000029392	ENSBTAG00000020566	234.706	278.85	190.561	0.683381	-0.549238	0.00137889	0.170781	BCR
ENSBTAT00000031877	ENSBTAG00000021799	269.772	224.277	315.268	1.40571	0.491296	0.00137588	0.170781	RCN3
ENSBTAT00000000556	ENSBTAG00000000434	46426	34465	58387.1	1.6941	0.760517	0.00141345	0.172848	CRYAB
ENSBTAT00000006596	ENSBTAG00000005010	15.6511	22.1598	9.14245	0.41257	-1.27729	0.00141983	0.172848	MXD3
ENSBTAT00000007575	ENSBTAG00000005763	1033.39	1196.4	870.39	0.72751	-0.458962	0.00142778	0.172848	AKT1S1
ENSBTAT00000017242	ENSBTAG00000012969	156.709	186.683	126.735	0.678881	-0.558769	0.00144171	0.173031	DKK2
ENSBTAT00000061585	ENSBTAG00000015438	1238.43	1052.7	1424.16	1.35287	0.436019	0.00145079	0.173031	RRBP1
ENSBTAT00000026585	ENSBTAG00000019960	69.3868	44.8821	93.8915	2.09196	1.06486	0.00147307	0.174396	TM4SF18
ENSBTAT00000000253	ENSBTAG00000000210	794.365	657.808	930.922	1.41519	0.500993	0.00149347	0.17552	ARHGAP31
ENSBTAT00000007054	ENSBTAG00000005367	451.91	520.758	383.063	0.735588	-0.443029	0.00150897	0.176057	VRK3
CUFF.50344.1	-	1184.77	1545.13	824.405	0.53355	-0.906306	0.00156262	0.177615	ATP1B4
ENSBTAT00000004145	ENSBTAG00000003191	519.778	423.813	615.743	1.45286	0.538899	0.0015746	0.177615	FSCN1
ENSBTAT00000011887	ENSBTAG00000009029	93.3199	113.154	73.4863	0.649439	-0.622735	0.00157748	0.177615	0
ENSBTAT00000011978	ENSBTAG00000009086	368.477	283.091	453.863	1.60324	0.680992	0.00153925	0.177615	LOXL1
ENSBTAT00000013799	ENSBTAG00000010452	851.082	631.272	1070.89	1.6964	0.762479	0.00156024	0.177615	PODXL
ENSBTAT00000017941	ENSBTAG00000013496	183.365	135.752	230.979	1.70148	0.766787	0.0015978	0.178654	CPM
ENSBTAT00000056003	ENSBTAG00000040361	166.715	134.255	199.175	1.48356	0.569062	0.00161192	0.17899	LFNG
ENSBTAT00000026998	ENSBTAG00000020260	62.901	47.7593	78.0428	1.63409	0.708485	0.0016403	0.180893	SYN2
ENSBTAT00000019194	ENSBTAG00000014433	5901.87	6734.51	5069.23	0.752724	-0.409806	0.00180321	0.197506	UBE2G1
ENSBTAT00000050448	ENSBTAG00000035958	378.543	440.873	316.213	0.717243	-0.479466	0.00183759	0.199912	0
ENSBTAT00000045109	ENSBTAG00000031814	46.146	33.4465	58.8455	1.75939	0.815075	0.00185579	0.200537	SDS
ENSBTAT00000006825	ENSBTAG00000005181	845.992	729.577	962.407	1.31913	0.399588	0.0019206	0.206157	SYS1
ENSBTAT00000001225	ENSBTAG00000000926	5.40009	8.94271	1.85746	0.207707	-2.26738	0.00196937	0.209992	0
ENSBTAT00000008081	ENSBTAG00000006143	172.16	136.137	208.182	1.52921	0.612791	0.00201563	0.210529	CREB3L1
ENSBTAT00000008976	ENSBTAG00000006828	351.157	280.689	421.625	1.50211	0.586986	0.00200297	0.210529	RAPGEF3
ENSBTAT00000015483	ENSBTAG00000011659	128.98	151.408	106.552	0.703745	-0.506876	0.0020267	0.210529	PIGZ
ENSBTAT00000019555	ENSBTAG00000014693	290.094	234.346	345.842	1.47578	0.561474	0.00198834	0.210529	TMEM88
ENSBTAT00000029257	ENSBTAG00000021945	1571	1337.04	1804.97	1.34998	0.432934	0.00205785	0.212394	NID2
ENSBTAT00000000337	ENSBTAG00000000271	128.496	165.784	91.2076	0.550159	-0.86208	0.00209388	0.214148	MNS1
ENSBTAT00000012786	ENSBTAG00000009696	60673.8	52568.9	68778.7	1.30835	0.387753	0.00210144	0.214148	ACTN2
ENSBTAT00000053939	ENSBTAG00000038844	76.9585	93.4861	60.431	0.646417	-0.629464	0.00212082	0.214763	ANKRD35
ENSBTAT00000023740	ENSBTAG00000017860	274.371	223.035	325.707	1.46034	0.546306	0.00222033	0.223434	HIPK2
ENSBTAT00000061473	ENSBTAG00000044185	535.33	623.463	447.198	0.71728	-0.479391	0.00225027	0.225041	SOX6
ENSBTAT00000011200	ENSBTAG00000008497	316.156	373.939	258.372	0.690947	-0.533352	0.00227483	0.226092	RGS14
ENSBTAT00000044159	ENSBTAG00000031184	357.944	303.439	412.449	1.35925	0.442811	0.00230413	0.2276	CDKN1C
ENSBTAT00000018383	ENSBTAG00000013843	460.613	383.797	537.429	1.40029	0.48573	0.00232055	0.227824	ACVRL1
CUFF.30119.1	-	27.272	12.2882	42.2558	3.43874	1.78188	0.00240083	0.231218	TNFRSF12A
ENSBTAT00000002640	ENSBTAG00000002036	557.882	657.343	458.42	0.697383	-0.519976	0.00241754	0.231218	CACNB1
ENSBTAT00000003278	ENSBTAG00000002527	72.9121	55.453	90.3711	1.62969	0.704596	0.00239996	0.231218	ZSWIM4
ENSBTAT00000004833	ENSBTAG00000003709	63.8231	84.0732	43.573	0.518275	-0.94821	0.00242692	0.231218	ITGB8
ENSBTAT00000012028	ENSBTAG00000009127	1376.29	1576.23	1176.35	0.746306	-0.422161	0.00239054	0.231218	TSPYL4
ENSBTAT00000018334	ENSBTAG00000005412	1331.31	1532.01	1130.6	0.737984	-0.438338	0.00249844	0.23388	NEDD4L
ENSBTAT00000054479	ENSBTAG00000010954	1088.74	1268.34	909.143	0.716799	-0.48036	0.00249237	0.23388	ART3
ENSBTAT00000057417	ENSBTAG00000008462	102.804	82.2693	123.339	1.49921	0.584201	0.00248434	0.23388	FAM43A
ENSBTAT00000003183	ENSBTAG00000002451	18.423	11.9854	24.8605	2.07423	1.05258	0.00263212	0.235741	TTC39A
ENSBTAT00000018956	ENSBTAG00000014265	641.286	543.999	738.574	1.35768	0.44114	0.00265009	0.235741	SREBF2
ENSBTAT00000018961	ENSBTAG00000014270	118.045	84.0708	152.019	1.80823	0.854575	0.00262691	0.235741	UNC5B
ENSBTAT00000019643	ENSBTAG00000014764	517.625	438.709	596.541	1.35976	0.443357	0.00259242	0.235741	CD9
ENSBTAT00000028418	ENSBTAG00000021316	16.7974	22.8902	10.7046	0.467648	-1.09651	0.00259661	0.235741	COL4A3
ENSBTAT00000029148	ENSBTAG00000021865	247.349	289.112	205.586	0.711096	-0.491884	0.00254533	0.235741	MED31
ENSBTAT00000030292	ENSBTAG00000009412	190.567	222.267	158.867	0.714756	-0.484477	0.00264982	0.235741	SIAE
ENSBTAT00000054061	ENSBTAG00000002624	2853.92	3260.55	2447.29	0.750575	-0.413931	0.00262981	0.235741	PSTPIP2
ENSBTAT00000061015	ENSBTAG00000043961	1937.54	2178.05	1697.03	0.779152	-0.360024	0.00263965	0.235741	MPDZ
CUFF.30056.4	-	143.965	165.868	122.062	0.735899	-0.44242	0.00271404	0.237916	FLYWCH1
ENSBTAT00000030590	ENSBTAG00000022580	80.3281	62.7756	97.8806	1.55921	0.64082	0.00271432	0.237916	FAM212B
ENSBTAT00000056429	ENSBTAG00000025571	561.712	435.309	688.116	1.58075	0.660612	0.00271887	0.237916	MRPS18A
ENSBTAT00000055170	ENSBTAG00000038286	1751.66	2268.29	1235.03	0.544475	-0.877061	0.00273814	0.238307	C14H8orf22
ENSBTAT00000053822	ENSBTAG00000015786	3935.54	4495.81	3375.26	0.750756	-0.413584	0.00279928	0.242318	LRRC39
ENSBTAT00000001019	ENSBTAG00000000770	762.439	881.551	643.326	0.729766	-0.454494	0.00302395	0.244872	PGM2L1
ENSBTAT00000003022	ENSBTAG00000002341	630.305	501.746	758.865	1.51245	0.596885	0.00314816	0.244872	ETS1
ENSBTAT00000006432	ENSBTAG00000001785	8.57727	3.61815	13.5364	3.74125	1.90352	0.00307569	0.244872	TGM3
ENSBTAT00000008851	ENSBTAG00000006733	18698.9	21247.6	16150.2	0.760095	-0.395748	0.00301466	0.244872	PPP1R3A
ENSBTAT00000009316	ENSBTAG00000007084	583.826	444.604	723.047	1.62627	0.701568	0.00312955	0.244872	MAP3K14
ENSBTAT00000012636	ENSBTAG00000009602	737.507	547.203	927.812	1.69555	0.761757	0.00298184	0.244872	TMEM120B
ENSBTAT00000013663	ENSBTAG00000010347	787.133	647.798	926.468	1.43018	0.516199	0.00298175	0.244872	EZR
ENSBTAT00000014593	ENSBTAG00000010992	398.141	333.913	462.37	1.3847	0.469576	0.00312938	0.244872	CTSH
ENSBTAT00000017485	ENSBTAG00000013157	51.8159	38.3061	65.3257	1.70536	0.770078	0.0031422	0.244872	NOVA2
ENSBTAT00000018402	ENSBTAG00000013855	1115.62	1283.43	947.803	0.738494	-0.437342	0.00298427	0.244872	ORMDL3
ENSBTAT00000018479	ENSBTAG00000030190	6379.6	5490.85	7268.35	1.32372	0.404598	0.0029368	0.244872	COL6A3
ENSBTAT00000020612	ENSBTAG00000015511	271.227	205.525	336.929	1.63936	0.71313	0.00293675	0.244872	FADS3
ENSBTAT00000024243	ENSBTAG00000018214	1312.56	1563.3	1061.82	0.679218	-0.558054	0.0030395	0.244872	SHISA2
ENSBTAT00000027771	ENSBTAG00000020839	71.9532	91.5674	52.3389	0.571589	-0.80695	0.00291915	0.244872	MEGF6
ENSBTAT00000027838	ENSBTAG00000020895	93.6013	70.7255	116.477	1.64689	0.719745	0.00304483	0.244872	LOXL4
ENSBTAT00000028482	ENSBTAG00000021364	28.5808	36.6612	20.5004	0.559186	-0.838601	0.00314706	0.244872	TNK2
ENSBTAT00000036029	ENSBTAG00000010106	381.623	325.012	438.235	1.34837	0.431214	0.00307362	0.244872	CCND3
ENSBTAT00000038355	ENSBTAG00000021494	46.5041	34.471	58.5372	1.69816	0.763969	0.00287488	0.244872	EN1
ENSBTAT00000044397	ENSBTAG00000011969	560.705	420.636	700.774	1.66599	0.736377	0.00291646	0.244872	HSPB1
ENSBTAT00000050296	ENSBTAG00000010442	231.212	193.852	268.572	1.38545	0.470359	0.00310994	0.244872	PANK1
ENSBTAT00000060991	ENSBTAG00000027181	198.984	161.861	236.107	1.45871	0.544688	0.00297682	0.244872	LAMA3
ENSBTAT00000020475	ENSBTAG00000015405	531.255	425.733	636.777	1.49572	0.580841	0.00316947	0.245344	DCHS1
ENSBTAT00000064292	ENSBTAG00000045584	415.246	347.765	482.727	1.38808	0.473093	0.00318907	0.245681	CAV2
ENSBTAT00000009128	ENSBTAG00000006950	2995.44	3393.99	2596.89	0.765142	-0.3862	0.00329677	0.252768	COPS4
CUFF.27947.1	-	400.598	475.246	325.951	0.685857	-0.54402	0.00331744	0.253148	MBP
ENSBTAT00000012655	ENSBTAG00000009615	2440.02	2109.69	2770.34	1.31315	0.39303	0.00334716	0.253826	ANXA2
ENSBTAT00000019091	ENSBTAG00000014358	94.019	73.9139	114.124	1.54401	0.626684	0.00335787	0.253826	EVA1B
ENSBTAT00000004959	ENSBTAG00000003806	364.843	302.614	427.072	1.41128	0.497002	0.00338676	0.254814	ECM1
ENSBTAT00000065648	ENSBTAG00000048271	1108.98	968.28	1249.67	1.29061	0.368052	0.00341377	0.255652	MICAL3
ENSBTAT00000050083	ENSBTAG00000025424	543.377	433.436	653.318	1.5073	0.591967	0.00346313	0.258148	NOTCH4
ENSBTAT00000043659	ENSBTAG00000003012	79.6856	96.3127	63.0584	0.654726	-0.611037	0.00349877	0.259603	TRAF1
ENSBTAT00000003415	ENSBTAG00000002633	339.404	286.728	392.079	1.36742	0.45146	0.00362978	0.26018	40429
ENSBTAT00000003525	ENSBTAG00000002721	1419.96	1605.56	1234.36	0.7688	-0.379319	0.0037086	0.26018	ZCCHC11
ENSBTAT00000003981	ENSBTAG00000003061	1433.09	1206.85	1659.32	1.37492	0.459349	0.00374895	0.26018	LAMA5
ENSBTAT00000004992	ENSBTAG00000003835	145.653	168.458	122.848	0.729254	-0.455506	0.00365314	0.26018	BMP4
ENSBTAT00000007075	ENSBTAG00000005376	664.113	771.406	556.82	0.721825	-0.47028	0.00371253	0.26018	FBXO30
ENSBTAT00000008518	ENSBTAG00000006491	20446.2	23110.3	17782.1	0.769447	-0.378107	0.00355609	0.26018	AGL
ENSBTAT00000020200	ENSBTAG00000015181	1688.77	1922.67	1454.86	0.756688	-0.40223	0.00374052	0.26018	EPM2A
ENSBTAT00000021018	ENSBTAG00000015821	441.33	298.108	584.551	1.96087	0.971493	0.00372906	0.26018	AMPD3
ENSBTAT00000023751	ENSBTAG00000017869	6541.16	5631.84	7450.49	1.32292	0.403728	0.00354589	0.26018	CAV1
ENSBTAT00000024345	ENSBTAG00000018292	175.938	145.521	206.354	1.41803	0.503893	0.00362641	0.26018	MOSPD2
ENSBTAT00000034773	ENSBTAG00000046257	19.8286	26.2832	13.374	0.508842	-0.974712	0.00365018	0.26018	GIMAP4
ENSBTAT00000042573	ENSBTAG00000013677	567.752	458.377	677.128	1.47723	0.562894	0.003528	0.26018	SEC14L1
ENSBTAT00000044438	ENSBTAG00000031362	2.35449	4.70899	0	0	#NAME?	0.00365947	0.26018	NXPE2
ENSBTAT00000046665	ENSBTAG00000013555	159.619	186.86	132.378	0.708435	-0.497292	0.00368952	0.26018	ACVR1B
ENSBTAT00000062994	ENSBTAG00000047676	10.1104	4.00156	16.2193	4.05323	2.01907	0.00363726	0.26018	PRODH
ENSBTAT00000007231	ENSBTAG00000005501	111.301	87.921	134.681	1.53184	0.615265	0.0038063	0.263027	0
ENSBTAT00000009469	ENSBTAG00000007196	3008.83	2493.66	3523.99	1.41318	0.498946	0.00397283	0.264325	TAGLN
ENSBTAT00000015595	ENSBTAG00000015185	44.1575	33.0942	55.2207	1.66859	0.738631	0.00396328	0.264325	MRGPRF
ENSBTAT00000017157	ENSBTAG00000012907	235.266	291.315	179.217	0.6152	-0.700874	0.00396143	0.264325	ODF2L
ENSBTAT00000019540	ENSBTAG00000014679	894.17	1016.4	771.944	0.759491	-0.396895	0.00397202	0.264325	DHX57
ENSBTAT00000030903	ENSBTAG00000046886	58.7226	43.4535	73.9916	1.70277	0.767887	0.003961	0.264325	TUBB2B
ENSBTAT00000038247	ENSBTAG00000031503	104.16	75.1359	133.185	1.77259	0.825859	0.00387676	0.264325	NDUFA4L2
ENSBTAT00000039582	ENSBTAG00000027534	410.511	471.565	349.458	0.74106	-0.432338	0.00396484	0.264325	0
ENSBTAT00000043205	ENSBTAG00000030587	1485.57	1280.9	1690.23	1.31957	0.400066	0.00396871	0.264325	LASP1
ENSBTAT00000047532	ENSBTAG00000012778	2383.43	2117.95	2648.91	1.2507	0.322735	0.00396412	0.264325	CAPN2
ENSBTAT00000016454	ENSBTAG00000012401	26.5674	16.4253	36.7095	2.23493	1.16023	0.00403222	0.266077	0
ENSBTAT00000025261	ENSBTAG00000018975	229.875	266.285	193.465	0.726536	-0.460893	0.00402035	0.266077	KCNT1
ENSBTAT00000039125	ENSBTAG00000008921	10792.2	9117.97	12466.4	1.36724	0.451264	0.00406746	0.267307	NEXN
ENSBTAT00000002967	ENSBTAG00000002302	517.106	587.345	446.867	0.760825	-0.394363	0.00410027	0.268368	CD59
ENSBTAT00000007699	ENSBTAG00000005857	529.832	648.072	411.593	0.635104	-0.654936	0.00415429	0.270016	SLC6A1
ENSBTAT00000054745	ENSBTAG00000008997	826.012	709.419	942.604	1.3287	0.410013	0.004159	0.270016	ENG
ENSBTAT00000016878	ENSBTAG00000012700	37.19	28.5792	45.8008	1.60259	0.680408	0.00418541	0.270639	CD247
ENSBTAT00000007429	ENSBTAG00000005654	2535.78	2201.07	2870.48	1.30413	0.383088	0.00428243	0.273823	TMSB10
ENSBTAT00000012528	ENSBTAG00000009520	18.9026	24.8396	12.9655	0.52197	-0.937961	0.00428566	0.273823	ADCY1
ENSBTAT00000017861	ENSBTAG00000013421	342.558	414.816	270.3	0.651615	-0.617909	0.00428246	0.273823	PRMT3
ENSBTAT00000021570	ENSBTAG00000016206	342.901	287.389	398.413	1.38632	0.471262	0.00430766	0.274141	MAOA
ENSBTAT00000017584	ENSBTAG00000013213	234.876	276.532	193.22	0.698725	-0.517204	0.00439514	0.277952	OSR2
ENSBTAT00000044557	ENSBTAG00000031441	134.864	110.596	159.132	1.43886	0.524926	0.00440208	0.277952	FXYD5
ENSBTAT00000022316	ENSBTAG00000016782	316.963	267.638	366.288	1.3686	0.452696	0.00446356	0.278557	SLC39A10
ENSBTAT00000033952	ENSBTAG00000012405	585.055	498.508	671.603	1.34723	0.429991	0.00444458	0.278557	PEAR1
ENSBTAT00000055568	ENSBTAG00000015416	774.173	905.785	642.561	0.709397	-0.495335	0.0044513	0.278557	PEBP4
ENSBTAT00000005825	ENSBTAG00000004443	9.27815	13.7211	4.83523	0.352394	-1.50474	0.0045848	0.279621	0
ENSBTAT00000012497	ENSBTAG00000010125	1442.87	1713.37	1172.38	0.684253	-0.547398	0.00450403	0.279621	STAT5B
ENSBTAT00000016579	ENSBTAG00000012496	147.424	117.751	177.097	1.504	0.588801	0.00452881	0.279621	MTMR11
ENSBTAT00000016884	ENSBTAG00000012703	2089.58	2364.54	1814.62	0.767429	-0.381895	0.00457389	0.279621	GLO1
ENSBTAT00000046197	ENSBTAG00000000223	391.149	447.466	334.833	0.748286	-0.418338	0.00453917	0.279621	PPM1B
ENSBTAT00000065534	ENSBTAG00000047801	59.596	47.194	71.9979	1.52557	0.609351	0.00457526	0.279621	CRELD2
ENSBTAT00000019385	ENSBTAG00000014567	652.369	556.835	747.903	1.34313	0.425601	0.00460315	0.279681	MYLK
ENSBTAT00000009229	ENSBTAG00000007013	157.445	192.628	122.261	0.6347	-0.655853	0.00463954	0.280832	TOM1L1
ENSBTAT00000003307	ENSBTAG00000002551	278.707	217.411	340.003	1.56387	0.645121	0.00473317	0.281942	KCNJ8
ENSBTAT00000007790	ENSBTAG00000005933	114.056	93.2216	134.89	1.44698	0.533047	0.00483003	0.281942	CTNNBIP1
ENSBTAT00000010163	ENSBTAG00000007728	314.032	272.313	355.751	1.3064	0.3856	0.00471324	0.281942	PES1
ENSBTAT00000011924	ENSBTAG00000009051	117.27	96.1988	138.342	1.43808	0.524149	0.00479712	0.281942	MMP19
ENSBTAT00000013354	ENSBTAG00000010123	471.096	386.978	555.214	1.43474	0.520792	0.00480423	0.281942	APOE
ENSBTAT00000018808	ENSBTAG00000014151	2361.39	2679.51	2043.27	0.762552	-0.391092	0.00470092	0.281942	RCSD1
ENSBTAT00000026896	ENSBTAG00000020193	280.442	323.031	237.854	0.736317	-0.441601	0.0047372	0.281942	DCLRE1A
ENSBTAT00000045790	ENSBTAG00000032292	41.5616	57.193	25.9302	0.45338	-1.14121	0.00477713	0.281942	CCDC159
ENSBTAT00000051911	ENSBTAG00000012273	256.044	222.923	289.165	1.29715	0.375347	0.00483299	0.281942	FAM131A
ENSBTAT00000052457	ENSBTAG00000037913	270.148	307.625	232.67	0.756343	-0.402887	0.00479514	0.281942	0
ENSBTAT00000025683	ENSBTAG00000019290	1104.53	962.26	1246.81	1.29571	0.373737	0.00488646	0.284032	PACSIN2
ENSBTAT00000012701	ENSBTAG00000009637	1267.47	1510.92	1024.02	0.677742	-0.561192	0.00494984	0.285654	SLC12A2
ENSBTAT00000045250	ENSBTAG00000031916	99.5002	118.229	80.771	0.683172	-0.549678	0.00494268	0.285654	RHOBTB2
ENSBTAT00000021983	ENSBTAG00000016532	1467.48	1258.67	1676.29	1.33179	0.413369	0.00503894	0.289757	MAPKAPK3
ENSBTAT00000016863	ENSBTAG00000012691	392.436	452.978	331.893	0.73269	-0.448725	0.00507185	0.290612	GTF2E2
ENSBTAT00000061538	ENSBTAG00000021741	509.458	433.19	585.727	1.35213	0.435229	0.00509563	0.290939	RPS6KA2
ENSBTAT00000038885	ENSBTAG00000032657	1014.22	1149.24	879.191	0.76502	-0.386431	0.00518755	0.294101	TEAD1
ENSBTAT00000063521	ENSBTAG00000047362	866.89	743.687	990.093	1.33133	0.412868	0.00517542	0.294101	RCN1
ENSBTAT00000003766	ENSBTAG00000002898	5593.32	6680.44	4506.2	0.674537	-0.568032	0.00524944	0.296213	UNC45B
ENSBTAT00000024019	ENSBTAG00000018045	825.335	690.94	959.73	1.38902	0.47407	0.00526159	0.296213	SLC12A4
ENSBTAT00000009534	ENSBTAG00000007246	116.159	91.25	141.069	1.54596	0.628499	0.00534534	0.296838	TMEM204
ENSBTAT00000017145	ENSBTAG00000012897	4120.58	3244.34	4996.82	1.54017	0.623088	0.00536487	0.296838	ITGA7
ENSBTAT00000022782	ENSBTAG00000017143	695.795	603.731	787.86	1.30499	0.384035	0.00535211	0.296838	ERP70
ENSBTAT00000061483	ENSBTAG00000012647	31.3064	39.5631	23.0496	0.582602	-0.779416	0.00532574	0.296838	0
ENSBTAT00000064557	ENSBTAG00000045954	297.495	347.678	247.312	0.711324	-0.491422	0.005353	0.296838	LRRC14B
ENSBTAT00000006610	ENSBTAG00000005021	144.927	121.577	168.276	1.3841	0.46895	0.00539727	0.297608	SEMA5A
ENSBTAT00000009461	ENSBTAG00000007189	1086.7	1237.81	935.597	0.75585	-0.403829	0.00543354	0.298585	RCHY1
CUFF.21242.1	-	134.262	98.5421	169.983	1.72498	0.786576	0.00548743	0.299754	LIMS2
ENSBTAT00000014638	ENSBTAG00000027201	158.331	128.734	187.928	1.45981	0.545784	0.00549205	0.299754	RAPH1
ENSBTAT00000043831	ENSBTAG00000014897	61.4044	80.7857	42.0231	0.520179	-0.94292	0.00553812	0.301247	UNC5A
ENSBTAT00000063686	ENSBTAG00000046017	604.991	709.223	500.759	0.706066	-0.502125	0.00563308	0.305381	POPDC3
ENSBTAT00000024880	ENSBTAG00000018694	247.841	283.367	212.315	0.749259	-0.416463	0.00569727	0.307825	ACSS3
ENSBTAT00000022744	ENSBTAG00000017122	11831.1	10203.7	13458.4	1.31897	0.399416	0.00576281	0.310324	HSPG2
ENSBTAT00000056395	ENSBTAG00000038630	743.08	539.909	946.252	1.75261	0.809509	0.00582158	0.312444	KLHL34
ENSBTAT00000020360	ENSBTAG00000015307	17.2782	10.9791	23.5773	2.14747	1.10264	0.00584957	0.312904	FBN2
ENSBTAT00000035844	ENSBTAG00000025494	86.3284	63.0373	109.619	1.73896	0.798226	0.00588257	0.313064	PAQR8
ENSBTAT00000061186	ENSBTAG00000044138	170.172	197.753	142.592	0.721065	-0.4718	0.00589147	0.313064	0
ENSBTAT00000021401	ENSBTAG00000016081	427.338	363.702	490.974	1.34993	0.432888	0.00595858	0.315589	PTMA
ENSBTAT00000055062	ENSBTAG00000037765	141.606	115.87	167.342	1.44422	0.530295	0.00597981	0.315675	TNFAIP8L1
ENSBTAT00000013093	ENSBTAG00000009923	3501.65	2930.45	4072.84	1.38983	0.474912	0.00604005	0.316778	KIAA1737
ENSBTAT00000052503	ENSBTAG00000038375	529.898	449.193	610.603	1.35933	0.4429	0.00602281	0.316778	STOM
ENSBTAT00000021896	ENSBTAG00000037673	121.367	152.191	90.5434	0.594932	-0.749202	0.00613332	0.320625	GSTM4
ENSBTAT00000014894	ENSBTAG00000011215	2026.97	1766.08	2287.86	1.29545	0.37345	0.00626825	0.324518	ACTN4
ENSBTAT00000015667	ENSBTAG00000011800	9.28088	13.7977	4.76405	0.345279	-1.53417	0.00625651	0.324518	ABCG4
ENSBTAT00000024157	ENSBTAG00000018152	1463.04	1235.37	1690.7	1.36858	0.452682	0.0062624	0.324518	MYADM
ENSBTAT00000043505	ENSBTAG00000030784	1260.94	1413.38	1108.5	0.784287	-0.350547	0.00641813	0.331212	APPL2
ENSBTAT00000000878	ENSBTAG00000000667	40.215	28.4892	51.9408	1.82317	0.866452	0.00644565	0.33157	APOL3
ENSBTAT00000023627	ENSBTAG00000017765	360.399	417.169	303.63	0.727835	-0.458316	0.00649266	0.332924	GSTM1
ENSBTAT00000037876	ENSBTAG00000026604	174.116	204.467	143.765	0.703119	-0.508159	0.00655006	0.334802	LYRM2
ENSBTAT00000004686	ENSBTAG00000003604	669.477	516.046	822.909	1.59464	0.673233	0.00663291	0.337149	ADAMTSL4
ENSBTAT00000020148	ENSBTAG00000015145	476.904	414.693	539.116	1.30004	0.378552	0.00663787	0.337149	S100A11
ENSBTAT00000020847	ENSBTAG00000015702	293.579	186.382	400.776	2.1503	1.10454	0.00667875	0.338159	PITX3
ENSBTAT00000009285	ENSBTAG00000007062	1186.84	1433.86	939.809	0.655438	-0.609468	0.00673579	0.339978	IGFBP5
ENSBTAT00000024253	ENSBTAG00000018223	103.797	74.4029	133.191	1.79013	0.840061	0.00684529	0.343352	CHI3L1
ENSBTAT00000055247	ENSBTAG00000025130	100.289	83.1263	117.452	1.41294	0.498698	0.00682609	0.343352	HIC1
ENSBTAT00000015449	ENSBTAG00000011632	1210.31	1365.46	1055.17	0.772755	-0.371917	0.00691125	0.344087	MAP1LC3B
ENSBTAT00000017516	ENSBTAG00000013166	1821.57	2087.42	1555.73	0.745289	-0.424128	0.00691711	0.344087	SMYD2
ENSBTAT00000026836	ENSBTAG00000020148	815.322	696.811	933.834	1.34015	0.422399	0.00692405	0.344087	TEK
ENSBTAT00000023622	ENSBTAG00000031788	923.7	1098.38	749.018	0.681929	-0.552307	0.0069749	0.345547	GSTM1
ENSBTAT00000001447	ENSBTAG00000001093	687.369	810.733	564.006	0.695675	-0.523515	0.00714847	0.349841	KLHL23
ENSBTAT00000053949	ENSBTAG00000039321	18.5737	13.38	23.7674	1.77634	0.828909	0.00712718	0.349841	0
ENSBTAT00000061257	ENSBTAG00000010229	5144.95	4504.4	5785.51	1.28441	0.361107	0.00710816	0.349841	LAMA2
ENSBTAT00000063986	ENSBTAG00000046264	56.0762	43.6433	68.5091	1.56975	0.650534	0.00711943	0.349841	AOC3
ENSBTAT00000034795	ENSBTAG00000024958	1431.32	1606.95	1255.69	0.781412	-0.355845	0.0071958	0.351089	FAM214A
ENSBTAT00000044296	ENSBTAG00000017616	4312.65	4848.87	3776.42	0.778824	-0.36063	0.00728105	0.354176	ADSSL1
ENSBTAT00000061414	ENSBTAG00000007635	308.202	374.259	242.145	0.646999	-0.628164	0.0073065	0.354343	PLCL1
ENSBTAT00000029269	ENSBTAG00000021953	1702.33	1397.78	2006.88	1.43576	0.521818	0.00750984	0.363111	LARGE
ENSBTAT00000000932	ENSBTAG00000000698	7602.23	6748.62	8455.84	1.25297	0.325357	0.00764163	0.363236	MYO18B
ENSBTAT00000006312	ENSBTAG00000004806	8153.1	9193.09	7113.1	0.773744	-0.370071	0.00758054	0.363236	PHKB
ENSBTAT00000007478	ENSBTAG00000005693	1144.87	1279.11	1010.62	0.790098	-0.339896	0.00766756	0.363236	CCDC43
ENSBTAT00000011920	ENSBTAG00000009047	1603.24	1877.98	1328.49	0.707404	-0.499393	0.0075427	0.363236	YPEL3
ENSBTAT00000018066	ENSBTAG00000013586	11.7975	7.21885	16.3761	2.26852	1.18175	0.00765873	0.363236	CCR2
ENSBTAT00000025803	ENSBTAG00000019368	3340.22	2894.3	3786.14	1.30814	0.387512	0.00767034	0.363236	IGFBP7
ENSBTAT00000061497	ENSBTAG00000044083	155.649	189.305	121.994	0.644432	-0.6339	0.00761894	0.363236	LIMK1
ENSBTAT00000064232	ENSBTAG00000045692	238.275	195.556	280.994	1.4369	0.522962	0.00776411	0.366598	0
ENSBTAT00000007904	ENSBTAG00000006017	1410.09	1179.15	1641.04	1.39171	0.476863	0.00793216	0.367071	NFKB2
ENSBTAT00000008102	ENSBTAG00000006161	861.39	960.583	762.198	0.793474	-0.333745	0.00790445	0.367071	C-MET
ENSBTAT00000008808	ENSBTAG00000006703	245.506	211.557	279.454	1.32094	0.401563	0.00791031	0.367071	PTGDR
ENSBTAT00000029478	ENSBTAG00000009773	720.134	828.149	612.119	0.739141	-0.436078	0.00781909	0.367071	KREMEN1
ENSBTAT00000039717	ENSBTAG00000001027	1988.46	1626.85	2350.06	1.44454	0.53061	0.00785707	0.367071	SERPINH1
ENSBTAT00000043794	ENSBTAG00000016766	51.2574	39.2071	63.3077	1.6147	0.691265	0.00793371	0.367071	TMEM176B
ENSBTAT00000061251	ENSBTAG00000039684	8208.25	7201.14	9215.36	1.27971	0.355816	0.007912	0.367071	PTRF
ENSBTAT00000011420	ENSBTAG00000008661	47.8833	34.5198	61.2468	1.77425	0.827211	0.00808741	0.36993	C11ORF52
ENSBTAT00000012526	ENSBTAG00000009519	282.782	325.178	240.387	0.739248	-0.43587	0.00806478	0.36993	TRIM23
ENSBTAT00000015277	ENSBTAG00000011494	290.712	247.509	333.916	1.34911	0.432008	0.00802761	0.36993	PYGL
ENSBTAT00000044654	ENSBTAG00000031509	106.138	87.2644	125.011	1.43256	0.518593	0.00807282	0.36993	PFAS
CUFF.46861.1	CUFF.46861.1	2.82972	4.878	0.781448	0.160198	-2.64207	0.00813556	0.37003	LOC534671
ENSBTAT00000035769	ENSBTAG00000003474	74.314	30.1272	118.501	3.93335	1.97576	0.00812605	0.37003	RAB15
ENSBTAT00000001098	ENSBTAG00000000833	376.385	320.858	431.912	1.34612	0.428802	0.0083612	0.374107	TAX1BP3
ENSBTAT00000010852	ENSBTAG00000008250	177.487	134.767	220.206	1.63398	0.708388	0.00830523	0.374107	SPRY4
ENSBTAT00000013748	ENSBTAG00000010416	230.834	190.771	270.897	1.42001	0.505904	0.00833095	0.374107	RIN3
ENSBTAT00000020168	ENSBTAG00000015163	557.364	478.72	636.008	1.32856	0.409863	0.00824851	0.374107	TM4SF1
ENSBTAT00000034856	ENSBTAG00000024991	4.00213	6.25124	1.75303	0.28043	-1.83429	0.00829072	0.374107	MKRN2OS
ENSBTAT00000043678	ENSBTAG00000005617	66.5	78.8783	54.1216	0.686141	-0.543423	0.00838784	0.374107	SLC41A3
ENSBTAT00000053164	ENSBTAG00000045943	23.8572	16.7035	31.0109	1.85655	0.892627	0.00838209	0.374107	CHRNG
ENSBTAT00000021369	ENSBTAG00000016057	1130.43	985.252	1275.61	1.2947	0.372617	0.00841205	0.37415	CSRP1
ENSBTAT00000017069	ENSBTAG00000012847	373.631	318.317	428.945	1.34754	0.430327	0.00846704	0.375559	FAM129B
ENSBTAT00000040201	ENSBTAG00000027879	2321.87	2057.96	2585.77	1.25647	0.329379	0.0085514	0.378258	MPC1
ENSBTAT00000019575	ENSBTAG00000014710	870.5	765.364	975.636	1.27473	0.350196	0.00872555	0.382807	RAP1A
ENSBTAT00000025884	ENSBTAG00000019432	118.658	96.6352	140.681	1.4558	0.541809	0.00868168	0.382807	ICAM2
ENSBTAT00000026999	ENSBTAG00000020263	613.871	477.447	750.295	1.57147	0.652117	0.00871569	0.382807	TIMP4
CUFF.33387.1	CUFF.33387.1	13.9971	19.6063	8.38799	0.427822	-1.22492	0.00921461	0.383515	TIPRL
ENSBTAT00000001038	ENSBTAG00000000782	1475.34	1266.82	1683.86	1.3292	0.410553	0.00892612	0.383515	KDR
ENSBTAT00000004034	ENSBTAG00000003100	452.401	388.285	516.518	1.33025	0.411703	0.00900801	0.383515	SMTN
ENSBTAT00000004312	ENSBTAG00000003323	186.153	159.142	213.164	1.33946	0.42165	0.00918033	0.383515	NOL6
ENSBTAT00000005698	ENSBTAG00000004356	895.754	762.589	1028.92	1.34924	0.43215	0.00890171	0.383515	ROBO4
ENSBTAT00000007926	ENSBTAG00000006031	15.8975	21.3078	10.4873	0.49218	-1.02274	0.00902672	0.383515	GPR98
ENSBTAT00000015881	ENSBTAG00000011966	5905.33	5181.82	6628.83	1.27925	0.355296	0.009084	0.383515	LAMC1
ENSBTAT00000017775	ENSBTAG00000013363	672.359	584.214	760.503	1.30175	0.380457	0.00923517	0.383515	CAP1
ENSBTAT00000018998	ENSBTAG00000014299	601.87	521.369	682.371	1.3088	0.38825	0.00893487	0.383515	RHOC
ENSBTAT00000019284	ENSBTAG00000014506	188.621	159.824	217.417	1.36035	0.443981	0.00922302	0.383515	ZNF503
ENSBTAT00000020468	ENSBTAG00000015402	74.3442	40.3416	108.347	2.68573	1.42532	0.0089844	0.383515	GREB1
ENSBTAT00000021553	ENSBTAG00000016193	584.555	656.526	512.585	0.780754	-0.35706	0.0092419	0.383515	FASTKD2
ENSBTAT00000022154	ENSBTAG00000016658	429.555	518.985	340.126	0.655367	-0.609626	0.00889695	0.383515	ABHD4
ENSBTAT00000026289	ENSBTAG00000019725	2011.26	2250.81	1771.7	0.78714	-0.345307	0.00888505	0.383515	UBE4A
ENSBTAT00000026679	ENSBTAG00000020030	522.204	456.364	588.044	1.28854	0.365739	0.0087827	0.383515	FITM2
ENSBTAT00000031526	ENSBTAG00000009523	702.428	793.355	611.501	0.770778	-0.375612	0.00886675	0.383515	SLC9A6
ENSBTAT00000036456	ENSBTAG00000025782	17.2221	10.9853	23.4588	2.13547	1.09455	0.0092047	0.383515	TNFSF8
ENSBTAT00000045471	ENSBTAG00000032051	26.4596	35.384	17.5353	0.495572	-1.01283	0.00917036	0.383515	0
ENSBTAT00000057378	ENSBTAG00000039727	27.9729	38.7174	17.2285	0.44498	-1.16819	0.00903319	0.383515	DCLK3
ENSBTAT00000065493	ENSBTAG00000046047	18.4914	27.4256	9.55731	0.348482	-1.52084	0.00917861	0.383515	0
ENSBTAT00000066107	ENSBTAG00000048114	86.993	68.2575	105.729	1.54897	0.631306	0.00893928	0.383515	0
CUFF.12703.1	-	30.9339	37.8404	24.0273	0.634966	-0.655249	0.00950439	0.386359	LOC100298702
CUFF.49873.1	-	100.447	119.149	81.7444	0.686068	-0.543577	0.00941969	0.386359	SLC25A43
ENSBTAT00000000037	ENSBTAG00000000033	554.159	640.288	468.031	0.730969	-0.452117	0.00938482	0.386359	PHOSPHO1
ENSBTAT00000007169	ENSBTAG00000005448	475.53	530.755	420.305	0.7919	-0.336609	0.00947389	0.386359	0
ENSBTAT00000010279	ENSBTAG00000007816	1056.99	854.547	1259.43	1.4738	0.559538	0.00935159	0.386359	0
ENSBTAT00000017141	ENSBTAG00000012896	84.5404	53.8605	115.22	2.13924	1.0971	0.00943355	0.386359	METTL7B
ENSBTAT00000020342	ENSBTAG00000015297	289.815	416.685	162.944	0.39105	-1.35458	0.00948366	0.386359	BANK1
ENSBTAT00000025190	ENSBTAG00000018920	169.196	141.698	196.694	1.38812	0.473128	0.00952239	0.386359	TRIM47
ENSBTAT00000054165	ENSBTAG00000034373	1707.6	1509.67	1905.53	1.26222	0.335962	0.00952639	0.386359	CDH13
ENSBTAT00000023912	ENSBTAG00000017970	1633.65	1437.34	1829.95	1.27316	0.34841	0.00963847	0.387973	ZYX
ENSBTAT00000026153	ENSBTAG00000019630	229.501	194.839	264.164	1.35581	0.439153	0.00961345	0.387973	RGL1
ENSBTAT00000027366	ENSBTAG00000020539	245.295	194.638	295.952	1.52053	0.604572	0.00961446	0.387973	CHPF
ENSBTAT00000013410	ENSBTAG00000010165	38.5399	28.9413	48.1386	1.66332	0.734065	0.00978205	0.39277	C22H3ORF18
ENSBTAT00000023347	ENSBTAG00000017561	2.81059	4.84121	0.779967	0.16111	-2.63388	0.00985732	0.392853	HHIPL2
ENSBTAT00000047899	ENSBTAG00000033727	76.6553	62.256	91.0546	1.46258	0.548518	0.00981945	0.392853	RBPMS
ENSBTAT00000055443	ENSBTAG00000040253	5.64641	2.4687	8.82411	3.57439	1.8377	0.00984916	0.392853	ADRA1B
ENSBTAT00000004152	ENSBTAG00000003196	17.8895	12.1185	23.6606	1.95245	0.965282	0.00989377	0.393332	PAPSS2
CUFF.25873.1	-	631.299	704.283	558.316	0.792743	-0.335075	0.0099631	0.395113	LOC100301210
ENSBTAT00000003203	ENSBTAG00000002469	593.252	504.002	682.503	1.35417	0.437407	0.0100026	0.395707	KANK3
ENSBTAT00000052238	ENSBTAG00000008285	693.412	785.882	600.941	0.764671	-0.387089	0.0100856	0.397161	OXR1
ENSBTAT00000063587	ENSBTAG00000047862	14.7231	9.50471	19.9415	2.09806	1.06906	0.0100887	0.397161	0
ENSBTAT00000000463	ENSBTAG00000000357	233.057	195.845	270.269	1.38001	0.464681	0.0101268	0.397686	0
ENSBTAT00000005226	ENSBTAG00000004004	19.965	11.3901	28.5398	2.50566	1.32519	0.0101537	0.397772	CSDC2
ENSBTAT00000022793	ENSBTAG00000017151	95.9	72.5943	119.206	1.64208	0.715527	0.0102612	0.401007	SH3TC2
ENSBTAT00000011696	ENSBTAG00000008884	3252.23	3630.03	2874.43	0.791847	-0.336706	0.0103537	0.403645	MAPRE3
ENSBTAT00000026613	ENSBTAG00000019979	134.616	106.417	162.815	1.52997	0.613505	0.0103867	0.403951	CMPK2
CUFF.50389.1	-	38.3578	47.3661	29.3496	0.619633	-0.690513	0.0105484	0.40437	UNANNOTATED
CUFF.6935.1	-	29.2222	20.998	37.4463	1.78333	0.83457	0.010499	0.40437	ACTR1B
ENSBTAT00000007841	ENSBTAG00000005976	231.198	264.526	197.869	0.748012	-0.418866	0.0105685	0.40437	HSD17B7
ENSBTAT00000009490	ENSBTAG00000007210	604.783	675.486	534.08	0.790661	-0.338869	0.0105412	0.40437	RBFOX1
ENSBTAT00000012504	ENSBTAG00000009502	162.307	130.808	193.806	1.48161	0.567164	0.0104383	0.40437	LUZP1
ENSBTAT00000020111	ENSBTAG00000015114	2229.85	1965.09	2494.61	1.26946	0.344218	0.0105371	0.40437	CALR
ENSBTAT00000025617	ENSBTAG00000019237	184.367	158.235	210.5	1.3303	0.411754	0.0105733	0.40437	TXNDC5
ENSBTAT00000024758	ENSBTAG00000018603	282.691	321.538	243.845	0.758371	-0.399025	0.0106222	0.40528	RGMA
ENSBTAT00000011675	ENSBTAG00000008866	544.001	660.823	427.179	0.646435	-0.629423	0.0106489	0.405337	GANC
ENSBTAT00000056449	ENSBTAG00000009834	28.2884	40.9183	15.6585	0.382676	-1.38581	0.0106915	0.406001	CNGA3
ENSBTAT00000042349	ENSBTAG00000029970	9.47344	13.1992	5.74772	0.435461	-1.19938	0.0107349	0.406688	bta-mir-196b
ENSBTAT00000032947	ENSBTAG00000023947	416.427	346.176	486.678	1.40587	0.491462	0.0107667	0.406937	AVPI1
CUFF.6927.1	-	286.011	321.846	250.176	0.777316	-0.363427	0.0109993	0.408064	COX5B
ENSBTAT00000015260	ENSBTAG00000011482	47.3874	31.9705	62.8044	1.96445	0.974125	0.010993	0.408064	SLC43A2
ENSBTAT00000017083	ENSBTAG00000012854	65.8321	79.6071	52.0571	0.653925	-0.612803	0.0109642	0.408064	GSDMB
ENSBTAT00000017366	ENSBTAG00000013060	2323.48	2032.77	2614.18	1.28602	0.362908	0.0108922	0.408064	IQGAP1
ENSBTAT00000019706	ENSBTAG00000014807	1340.89	1535.95	1145.82	0.746002	-0.422748	0.0109128	0.408064	DPP8
ENSBTAT00000034879	ENSBTAG00000025005	847.058	1052.73	641.385	0.609257	-0.714876	0.0109501	0.408064	METTL7A
ENSBTAT00000038254	ENSBTAG00000003819	95.7974	110.131	81.4637	0.739697	-0.434994	0.0108509	0.408064	STK36
ENSBTAT00000053429	ENSBTAG00000000801	602.114	677.682	526.546	0.776981	-0.364049	0.0108688	0.408064	ZNF583
ENSBTAT00000008994	ENSBTAG00000006852	1693.72	1874.57	1512.88	0.807055	-0.309261	0.0110719	0.408872	ACYP2
ENSBTAT00000010788	ENSBTAG00000008203	896.542	1024.78	768.305	0.749727	-0.415562	0.0110585	0.408872	SEPW1
ENSBTAT00000015139	ENSBTAG00000011394	169.955	146.322	193.587	1.32302	0.403834	0.0111268	0.40949	FAM214B
ENSBTAT00000015785	ENSBTAG00000011896	345.273	404.128	286.418	0.708731	-0.496689	0.01119	0.40949	GRIP2
ENSBTAT00000044882	ENSBTAG00000031656	403.096	458.552	347.64	0.758126	-0.39949	0.011141	0.40949	TAF13
ENSBTAT00000065205	ENSBTAG00000046848	20.9832	15.1173	26.8492	1.77606	0.828678	0.0111903	0.40949	0
CUFF.41310.1	-	10.1923	14.2544	6.13014	0.430053	-1.21741	0.0112821	0.410053	UNANNOTATED
ENSBTAT00000008159	ENSBTAG00000006214	543.243	439.047	647.44	1.47465	0.560372	0.0112774	0.410053	LOXL2
ENSBTAT00000063141	ENSBTAG00000046730	103.606	119.137	88.0756	0.73928	-0.435808	0.0112315	0.410053	0
ENSBTAT00000008854	ENSBTAG00000006735	122.314	95.975	148.653	1.54887	0.63122	0.0113213	0.41055	STAC
ENSBTAT00000033308	ENSBTAG00000024137	80.9078	95.4809	66.3347	0.694744	-0.525447	0.0115133	0.416573	PTCH2
CUFF.1247.1	-	153.533	173.725	133.34	0.767536	-0.381694	0.0116837	0.418042	UNANNOTATED
CUFF.28499.3	-	12.2722	16.4567	8.0876	0.491446	-1.0249	0.0116794	0.418042	ZADH2
CUFF.33283.3	-	364.276	406.006	322.547	0.794439	-0.331992	0.011652	0.418042	TIPRL
ENSBTAT00000004003	ENSBTAG00000003076	25.7971	33.3233	18.2709	0.548292	-0.866983	0.0116235	0.418042	NT5DC1
ENSBTAT00000015485	ENSBTAG00000011662	168.254	122.964	213.545	1.73665	0.796307	0.0116096	0.418042	SOX18
ENSBTAT00000016601	ENSBTAG00000040569	139.137	159.543	118.732	0.744202	-0.426233	0.0117628	0.41994	NLRX1
ENSBTAT00000017461	ENSBTAG00000013136	35.664	43.8726	27.4553	0.625797	-0.676234	0.0118023	0.420419	EFCAB11
ENSBTAT00000010988	ENSBTAG00000008341	263.148	222.509	303.786	1.36527	0.44919	0.011889	0.422573	ARSB
ENSBTAT00000038070	ENSBTAG00000012695	23.5558	17.3227	29.789	1.71966	0.782121	0.0119325	0.423184	LCK
ENSBTAT00000044138	ENSBTAG00000011328	50.7993	61.1464	40.4523	0.661565	-0.596045	0.0119608	0.423253	CGREF1
ENSBTAT00000012328	ENSBTAG00000009362	2473.7	2763.55	2183.85	0.790234	-0.339648	0.0120467	0.424175	SYNE1
ENSBTAT00000018284	ENSBTAG00000013761	185.843	158.868	212.818	1.33959	0.421795	0.0120659	0.424175	STMN1
ENSBTAT00000020985	ENSBTAG00000015801	143.782	120.024	167.54	1.39589	0.481182	0.0120281	0.424175	EFNB1
ENSBTAT00000045780	ENSBTAG00000008192	159.328	199.109	119.547	0.600411	-0.735978	0.0121242	0.425299	0
ENSBTAT00000021517	ENSBTAG00000016161	5542.07	4967.74	6116.41	1.23122	0.300094	0.0121564	0.4255	FLII
ENSBTAT00000006175	ENSBTAG00000004705	3.84267	6.14515	1.54018	0.250634	-1.99635	0.0122351	0.426402	ILDR1
ENSBTAT00000006354	ENSBTAG00000004836	96.7179	76.4674	116.968	1.52965	0.613203	0.0122157	0.426402	NRK
CUFF.38569.1	-	6.8244	3.06503	10.5838	3.45308	1.78788	0.0122767	0.426928	KRIT1
ENSBTAT00000007990	ENSBTAG00000006081	419.013	466.212	371.814	0.797521	-0.326406	0.0123185	0.427458	PPM1J
ENSBTAT00000009062	ENSBTAG00000006894	33.4902	18.9096	48.0709	2.54215	1.34605	0.0123694	0.428301	INOS
ENSBTAT00000025446	ENSBTAG00000019115	332.522	274.193	390.852	1.42546	0.51143	0.0124188	0.429088	CDC42EP4
ENSBTAT00000002751	ENSBTAG00000002129	213.141	248.16	178.123	0.717774	-0.478398	0.0125828	0.429227	KLF5
ENSBTAT00000005777	ENSBTAG00000004403	160.021	136.876	183.166	1.33819	0.420281	0.0125718	0.429227	CD320
ENSBTAT00000010492	ENSBTAG00000007981	206.602	176.695	236.509	1.33852	0.420639	0.0125673	0.429227	GRK5
ENSBTAT00000011036	ENSBTAG00000008385	139.021	119.952	158.09	1.31795	0.398292	0.0125025	0.429227	KLHL36
ENSBTAT00000018367	ENSBTAG00000013824	192.679	154.565	230.793	1.49318	0.578391	0.0125277	0.429227	WWC3
ENSBTAT00000064130	ENSBTAG00000047420	308.539	263.922	353.155	1.33811	0.420193	0.0125081	0.429227	BTNL9
CUFF.14377.1	-	246.077	282.011	210.144	0.745163	-0.424372	0.0126862	0.431839	UNANNOTATED
CUFF.31013.1	-	765.334	851.229	679.44	0.798187	-0.325201	0.012981	0.439434	UBE2D1
CUFF.33865.1	-	144.906	166.071	123.741	0.745109	-0.424476	0.0129778	0.439434	RCSD1
ENSBTAT00000001838	ENSBTAG00000001398	34646.5	38574.3	30718.7	0.796352	-0.328523	0.013122	0.439434	ATP2A2
ENSBTAT00000016717	ENSBTAG00000012594	332.529	290.295	374.763	1.29097	0.368457	0.0131549	0.439434	MRPS6
ENSBTAT00000021198	ENSBTAG00000015938	633.773	539.522	728.025	1.34939	0.432307	0.0131441	0.439434	ARAP3
ENSBTAT00000026561	ENSBTAG00000019937	477.693	420.456	534.929	1.27226	0.347393	0.0130815	0.439434	WDR3
ENSBTAT00000036068	ENSBTAG00000025593	546.774	613.421	480.127	0.782704	-0.353462	0.0129954	0.439434	CCDC32
ENSBTAT00000045596	ENSBTAG00000009489	228.57	276.012	181.129	0.656236	-0.607713	0.0131538	0.439434	CACNA2D2
ENSBTAT00000048360	ENSBTAG00000034113	279.11	212.038	346.181	1.63263	0.707201	0.0131235	0.439434	GALNT10
ENSBTAT00000017175	ENSBTAG00000012926	2991.07	3386.48	2595.67	0.766479	-0.383681	0.0132105	0.440376	TM6SF1
ENSBTAT00000024202	ENSBTAG00000018185	319.785	360.278	279.291	0.775209	-0.367342	0.0132689	0.4405	ASB4
ENSBTAT00000028879	ENSBTAG00000021669	132.935	107.434	158.436	1.47472	0.56044	0.0132675	0.4405	SOGA1
ENSBTAT00000028257	ENSBTAG00000021205	3113.69	3586.88	2640.51	0.736159	-0.441911	0.0133214	0.441332	PPAPDC3
ENSBTAT00000026323	ENSBTAG00000019754	579.036	510.978	647.093	1.26638	0.340713	0.0133679	0.441964	PRKCDBP
ENSBTAT00000016830	ENSBTAG00000012667	99.2955	115.854	82.7368	0.714146	-0.485708	0.0134291	0.44217	CAMK2G
ENSBTAT00000049741	ENSBTAG00000035247	138.98	159.098	118.862	0.747097	-0.420633	0.0134135	0.44217	MCEE
CUFF.39865.4	-	41.6969	29.6563	53.7376	1.81201	0.857592	0.0135725	0.443281	NAP1L1
ENSBTAT00000002115	ENSBTAG00000001609	1798.6	1615.93	1981.28	1.22609	0.294071	0.0135967	0.443281	MAP2K6
ENSBTAT00000004524	ENSBTAG00000003481	242.855	274.264	211.446	0.770958	-0.375275	0.0135261	0.443281	OTUD6B
ENSBTAT00000014576	ENSBTAG00000010980	720.119	814.101	626.138	0.769117	-0.378726	0.0136004	0.443281	ANKMY2
ENSBTAT00000028602	ENSBTAG00000021455	1341.75	1185.33	1498.18	1.26394	0.337927	0.0135584	0.443281	CFL1
ENSBTAT00000024569	ENSBTAG00000018460	34.9024	43.8479	25.9568	0.591974	-0.756394	0.0136698	0.444641	ADAMTS16
ENSBTAT00000045133	ENSBTAG00000031824	156.475	131.391	181.559	1.38182	0.466571	0.0138021	0.448041	RBM19
CUFF.4489.1	-	37.5995	50.5342	24.6648	0.48808	-1.03481	0.0142045	0.450277	UNANNOTATED
ENSBTAT00000004563	ENSBTAG00000003510	391.85	315.301	468.399	1.48556	0.571011	0.0142594	0.450277	MMRN2
ENSBTAT00000005412	ENSBTAG00000004135	533.315	477.268	589.362	1.23487	0.304354	0.0139896	0.450277	LMTK2
ENSBTAT00000005756	ENSBTAG00000004383	458.663	389.025	528.301	1.35801	0.441496	0.0142699	0.450277	FNBP1L
ENSBTAT00000006381	ENSBTAG00000004852	273.544	231.839	315.25	1.35978	0.443372	0.0142522	0.450277	PLEKHO1
ENSBTAT00000006739	ENSBTAG00000005111	96.9059	71.3489	122.463	1.7164	0.779382	0.0141383	0.450277	BMP2
ENSBTAT00000008890	ENSBTAG00000006757	67.6405	79.1734	56.1075	0.708667	-0.496821	0.0139118	0.450277	CA11
ENSBTAT00000012696	ENSBTAG00000009634	11.2515	15.5698	6.93326	0.445303	-1.16714	0.0141876	0.450277	HOXC5
ENSBTAT00000014951	ENSBTAG00000011256	876.365	748.166	1004.56	1.3427	0.42514	0.0142767	0.450277	MYO1B
ENSBTAT00000020495	ENSBTAG00000015415	9.00614	5.325	12.6873	2.38259	1.25253	0.0140523	0.450277	UNC80
ENSBTAT00000025626	ENSBTAG00000019244	235.867	289.602	182.132	0.628906	-0.669083	0.0140234	0.450277	P2RX6
ENSBTAT00000032324	ENSBTAG00000023629	26.567	19.388	33.7459	1.74056	0.799549	0.0141407	0.450277	0
ENSBTAT00000043893	ENSBTAG00000031012	266.266	296.033	236.5	0.798899	-0.323915	0.0142905	0.450277	PIGK
ENSBTAT00000046176	ENSBTAG00000032544	41.7548	31.8649	51.6446	1.62074	0.696651	0.0139371	0.450277	SPAG1
ENSBTAT00000064164	ENSBTAG00000047670	3.96975	6.13198	1.80752	0.294769	-1.76234	0.0139648	0.450277	CHST8
ENSBTAT00000022033	ENSBTAG00000016563	9663.9	10725.3	8602.46	0.802069	-0.318202	0.0143755	0.452069	GOLGA4
ENSBTAT00000055090	ENSBTAG00000011476	575.2	650.202	500.198	0.769297	-0.378387	0.0144419	0.453272	HOXA9
CUFF.15582.1	-	32.3052	38.8464	25.7639	0.663224	-0.592433	0.0148089	0.453486	UNANNOTATED
CUFF.27267.1	-	42.5597	51.6706	33.4488	0.647347	-0.627388	0.0148541	0.453486	DST
ENSBTAT00000000819	ENSBTAG00000000623	23.4788	29.313	17.6446	0.601936	-0.732318	0.0147018	0.453486	0
ENSBTAT00000002375	ENSBTAG00000001814	846.374	734.885	957.862	1.30342	0.382299	0.014672	0.453486	PLXND1
ENSBTAT00000003305	ENSBTAG00000002549	1020.09	894.963	1145.22	1.27963	0.355729	0.0145629	0.453486	PTMA
ENSBTAT00000009208	ENSBTAG00000006995	12498.1	11006.8	13989.5	1.27099	0.345956	0.0147349	0.453486	SPTBN1
ENSBTAT00000017205	ENSBTAG00000012991	725.266	587.395	863.136	1.46943	0.555258	0.0148144	0.453486	PRUNE2
ENSBTAT00000024531	ENSBTAG00000018438	2387.88	2687.1	2088.66	0.777291	-0.363473	0.0147386	0.453486	RRAGD
ENSBTAT00000026348	ENSBTAG00000019771	225.595	190.733	260.456	1.36555	0.449481	0.0148712	0.453486	PALM
ENSBTAT00000027531	ENSBTAG00000020658	27.3078	20.2401	34.3755	1.69838	0.764163	0.014861	0.453486	LNX1
ENSBTAT00000028174	ENSBTAG00000021140	2296.54	2566.37	2026.71	0.789719	-0.340589	0.0147728	0.453486	RMND5A
ENSBTAT00000045888	ENSBTAG00000032347	704.892	801.343	608.441	0.759276	-0.397304	0.0147219	0.453486	0
ENSBTAT00000047200	ENSBTAG00000033221	1249.35	1388.42	1110.29	0.799679	-0.322507	0.0147385	0.453486	CCDC152
ENSBTAT00000061385	ENSBTAG00000039682	3955.43	4411.3	3499.56	0.793318	-0.334028	0.0144819	0.453486	MTUS1
ENSBTAT00000064565	ENSBTAG00000046928	53.9527	43.1643	64.7411	1.49988	0.584843	0.0147344	0.453486	0
ENSBTAT00000017003	ENSBTAG00000012798	3.70418	5.93713	1.47123	0.247802	-2.01274	0.0149135	0.453917	KCNH8
CUFF.25079.1	-	395.367	453.748	336.985	0.742671	-0.429205	0.0150301	0.454887	UNANNOTATED
ENSBTAT00000009504	ENSBTAG00000032617	139.711	156.211	123.212	0.78875	-0.34236	0.0150108	0.454887	FBXO44
ENSBTAT00000016930	ENSBTAG00000012736	16.1288	11.4614	20.7962	1.81447	0.859545	0.0150184	0.454887	PTRH1
ENSBTAT00000013737	ENSBTAG00000010402	5984.01	4580.4	7387.61	1.61287	0.689632	0.0151514	0.456841	MYH9
ENSBTAT00000063419	ENSBTAG00000021962	195.928	221.539	170.316	0.768784	-0.37935	0.0151251	0.456841	CXORF23
ENSBTAT00000003660	ENSBTAG00000002827	56.762	46.6162	66.9079	1.43529	0.521345	0.0152582	0.458721	ACAT2
ENSBTAT00000027181	ENSBTAG00000020393	91.5907	65.8405	117.341	1.7822	0.833661	0.0152708	0.458721	METTL21C
ENSBTAT00000063159	ENSBTAG00000004041	734.267	617.63	850.904	1.37769	0.462252	0.0153092	0.459019	ANKRD10
ENSBTAT00000029075	ENSBTAG00000021813	457.045	395.757	518.333	1.30973	0.389266	0.0153918	0.459784	AMACR
ENSBTAT00000048226	ENSBTAG00000010498	305.145	352.17	258.119	0.732938	-0.448238	0.0153825	0.459784	SLC40A1
ENSBTAT00000026299	ENSBTAG00000019733	549.264	451.977	646.552	1.4305	0.516519	0.0154641	0.461087	ELTD1
CUFF.51247.1	-	8.61418	4.98479	12.2436	2.45619	1.29642	0.0155555	0.461908	UNANNOTATED
ENSBTAT00000018131	ENSBTAG00000013641	6134.17	5039.61	7228.72	1.43438	0.520429	0.0155667	0.461908	BAG3
ENSBTAT00000026867	ENSBTAG00000020173	91.1891	74.531	107.847	1.44701	0.533076	0.0156063	0.461908	INPP5D
ENSBTAT00000048214	ENSBTAG00000003185	266.229	230.728	301.729	1.30773	0.38706	0.0155866	0.461908	ASAP1
ENSBTAT00000052656	ENSBTAG00000004240	52.9025	65.889	39.916	0.605807	-0.72307	0.0157988	0.466747	TMPO
ENSBTAT00000028671	ENSBTAG00000021514	807.252	895.412	719.092	0.803085	-0.316375	0.0158342	0.466935	DNPEP
ENSBTAT00000044120	ENSBTAG00000004893	279.42	229.539	329.302	1.43463	0.520674	0.015882	0.466962	ACOX3
ENSBTAT00000044130	ENSBTAG00000017405	48.0045	62.6414	33.3675	0.532675	-0.908673	0.0158931	0.466962	RORC
ENSBTAT00000057059	ENSBTAG00000014498	194.721	219.662	169.781	0.77292	-0.371609	0.0159876	0.468881	UNC93A
ENSBTAT00000000304	ENSBTAG00000000243	70.1072	58.8251	81.3893	1.38358	0.468408	0.0162764	0.469694	HEBP2
ENSBTAT00000014038	ENSBTAG00000010619	2218.17	2465.39	1970.96	0.79945	-0.32292	0.0162111	0.469694	PPP3R1
ENSBTAT00000023969	ENSBTAG00000018007	172.053	149.901	194.205	1.29555	0.37357	0.0161047	0.469694	NR2F2
ENSBTAT00000024312	ENSBTAG00000018267	5716.36	4968.07	6464.66	1.30124	0.37989	0.0161986	0.469694	TRIM54
ENSBTAT00000024740	ENSBTAG00000018589	210.378	238.856	181.9	0.761545	-0.392998	0.0161191	0.469694	RFC2
ENSBTAT00000036988	ENSBTAG00000021381	433.195	377.226	489.164	1.29674	0.374888	0.0162047	0.469694	DAAM2
ENSBTAT00000061134	ENSBTAG00000044001	130.6	108.815	152.385	1.4004	0.485838	0.0162656	0.469694	LPP
ENSBTAT00000063003	ENSBTAG00000046178	167.192	188.198	146.186	0.776766	-0.364449	0.0162778	0.469694	0
ENSBTAT00000063519	ENSBTAG00000047088	253.169	215.441	290.897	1.35024	0.433219	0.0160974	0.469694	0
ENSBTAT00000018321	ENSBTAG00000013792	584.556	662.718	506.394	0.764116	-0.388136	0.0164825	0.474749	UBALD2
ENSBTAT00000028387	ENSBTAG00000021303	177.603	196.734	158.471	0.805508	-0.312029	0.0165547	0.475979	RSAD1
ENSBTAT00000004094	ENSBTAG00000003151	262.395	228.556	296.235	1.29611	0.374191	0.0166858	0.47719	DNAJB11
ENSBTAT00000024480	ENSBTAG00000018398	45.1841	30.3824	59.9857	1.97436	0.981383	0.0166852	0.47719	GPR4
ENSBTAT00000044261	ENSBTAG00000046337	292.865	235.349	350.382	1.48878	0.574131	0.0166475	0.47719	TUBB6
ENSBTAT00000008132	ENSBTAG00000006189	8638.56	7309.01	9968.12	1.36381	0.447645	0.0167483	0.478128	ACTG1
ENSBTAT00000006337	ENSBTAG00000004824	1217.33	1343.01	1091.66	0.812843	-0.298951	0.0167888	0.478435	REEP1
CUFF.20227.1	-	134.907	154.331	115.482	0.748278	-0.418355	0.0169611	0.479105	NIPA1
ENSBTAT00000004881	ENSBTAG00000003749	227.269	188.276	266.262	1.41421	0.499997	0.0169326	0.479105	KCNMB4
ENSBTAT00000015156	ENSBTAG00000011403	1069.21	897.436	1240.98	1.3828	0.467595	0.0168609	0.479105	RUSC2
ENSBTAT00000015325	ENSBTAG00000011532	1209.35	1346.47	1072.23	0.796324	-0.328572	0.0169132	0.479105	MLLT6
ENSBTAT00000016357	ENSBTAG00000012319	7.92652	11.2336	4.61944	0.411216	-1.28203	0.0168749	0.479105	KCNE1L
ENSBTAT00000001212	ENSBTAG00000000918	259.158	294.951	223.366	0.757299	-0.401064	0.0171306	0.479177	ERMARD
ENSBTAT00000002431	ENSBTAG00000001865	1790.42	1978.46	1602.37	0.809904	-0.304177	0.0171422	0.479177	SGCG
ENSBTAT00000003935	ENSBTAG00000003025	181.926	206.761	157.09	0.759767	-0.39637	0.0171389	0.479177	NME6
ENSBTAT00000013035	ENSBTAG00000009886	252.053	216.936	287.17	1.32375	0.404635	0.0170689	0.479177	KDELR3
ENSBTAT00000016845	ENSBTAG00000012681	89.1145	74.2646	103.964	1.39992	0.485343	0.0171088	0.479177	CORO2B
ENSBTAT00000025859	ENSBTAG00000019409	729.534	606.628	852.439	1.40521	0.490786	0.0170348	0.479177	GNPTAB
ENSBTAT00000066331	ENSBTAG00000016553	6.47006	3.43318	9.50694	2.76914	1.46944	0.0171913	0.479717	EME2
CUFF.13656.1	-	155.198	179.141	131.255	0.732693	-0.44872	0.0173621	0.480322	KBTBD3
CUFF.30057.1	-	212.584	237.113	188.054	0.793098	-0.334429	0.0172667	0.480322	UNANNOTATED
ENSBTAT00000003492	ENSBTAG00000002697	402.602	348.192	457.011	1.31253	0.392347	0.0173308	0.480322	KCTD10
ENSBTAT00000012515	ENSBTAG00000009511	159.027	190.908	127.147	0.666013	-0.586377	0.0173508	0.480322	0
ENSBTAT00000021848	ENSBTAG00000016429	176.199	198.5	153.897	0.775301	-0.367172	0.0173536	0.480322	TMEM205
ENSBTAT00000025698	ENSBTAG00000019300	377.062	421.924	332.2	0.787345	-0.344932	0.0174075	0.480751	TPMT
ENSBTAT00000009487	ENSBTAG00000007214	261.253	290.616	231.89	0.797924	-0.325676	0.0174396	0.480797	ELL2
ENSBTAT00000022067	ENSBTAG00000016589	406.817	449.554	364.08	0.80987	-0.304237	0.0174987	0.480797	PRPF40B
ENSBTAT00000043933	ENSBTAG00000016501	391.307	341.23	441.384	1.29351	0.371291	0.0174854	0.480797	ARHGAP1
CUFF.23049.1	-	88.3886	73.1482	103.629	1.4167	0.502533	0.017592	0.480896	SLIT3
ENSBTAT00000020955	ENSBTAG00000015781	850.352	937.841	762.862	0.813424	-0.297921	0.0175586	0.480896	CCDC76
ENSBTAT00000020987	ENSBTAG00000015802	303.438	262.441	344.435	1.31243	0.392238	0.0175666	0.480896	CREB3L2
ENSBTAT00000000114	ENSBTAG00000000105	515.218	444.089	586.346	1.32033	0.400901	0.0178311	0.482073	RIT1
ENSBTAT00000006442	ENSBTAG00000004896	733.36	603.878	862.842	1.42883	0.514838	0.0178745	0.482073	ABLIM3
ENSBTAT00000007636	ENSBTAG00000005807	1526.15	1709.41	1342.89	0.785587	-0.348157	0.0178015	0.482073	MICU1
ENSBTAT00000013938	ENSBTAG00000010541	130.516	151.058	109.974	0.728026	-0.457938	0.0178708	0.482073	ZNF346
ENSBTAT00000024557	ENSBTAG00000018452	239.491	271.946	207.036	0.761311	-0.393442	0.017746	0.482073	ANKRA2
ENSBTAT00000039193	ENSBTAG00000003490	109.839	90.3098	129.368	1.4325	0.518531	0.0178398	0.482073	ELMO1
ENSBTAT00000054501	ENSBTAG00000037735	110.992	87.258	134.725	1.54399	0.626659	0.0177901	0.482073	GPR77
ENSBTAT00000061315	ENSBTAG00000007439	66.2878	55.0912	77.4844	1.40647	0.492083	0.0178592	0.482073	TENM4
ENSBTAT00000004806	ENSBTAG00000003690	681.044	753.854	608.234	0.806832	-0.30966	0.0182949	0.48397	NHLRC2
ENSBTAT00000005932	ENSBTAG00000004511	56.7849	47.4424	66.1275	1.39385	0.479072	0.0183331	0.48397	VAV2
ENSBTAT00000006000	ENSBTAG00000004567	196.264	222.661	169.867	0.762895	-0.390444	0.0180301	0.48397	C1D
ENSBTAT00000006215	ENSBTAG00000004735	106.259	126.01	86.5083	0.686518	-0.542632	0.0182118	0.48397	CCNE1
ENSBTAT00000006955	ENSBTAG00000005286	20.9023	15.1138	26.6907	1.76598	0.820466	0.018335	0.48397	TGIF2
ENSBTAT00000012704	ENSBTAG00000009641	1826.5	2050.35	1602.66	0.781649	-0.355406	0.0179759	0.48397	MTHFD1
ENSBTAT00000013869	ENSBTAG00000010497	263.71	230.543	296.877	1.28773	0.364831	0.0182485	0.48397	TRAF2
ENSBTAT00000020634	ENSBTAG00000015527	296.236	253.084	339.388	1.34101	0.423319	0.0183546	0.48397	MYO1D
ENSBTAT00000020741	ENSBTAG00000015614	392.91	344.216	441.604	1.28293	0.35944	0.0182535	0.48397	LNX2
ENSBTAT00000024994	ENSBTAG00000018771	11.2479	6.47406	16.0218	2.47477	1.3073	0.0183414	0.48397	DNAAF1
ENSBTAT00000028016	ENSBTAG00000021035	587.992	513.754	662.23	1.289	0.366255	0.018118	0.48397	CTSK
ENSBTAT00000036631	ENSBTAG00000025868	4894.84	4369.04	5420.64	1.24069	0.311146	0.0183657	0.48397	TLN1
ENSBTAT00000038814	ENSBTAG00000001396	71.6805	56.6837	86.6773	1.52914	0.612721	0.0181071	0.48397	ADAMTS7
ENSBTAT00000044491	ENSBTAG00000015837	3.46439	5.55709	1.37169	0.246835	-2.01838	0.018173	0.48397	P2RY12
ENSBTAT00000017292	ENSBTAG00000013007	2845.77	3267.33	2424.21	0.741956	-0.430594	0.0184766	0.486097	C13H20ORF108
ENSBTAT00000033656	ENSBTAG00000024334	4.80826	7.86008	1.75643	0.223462	-2.1619	0.0185216	0.486487	0
ENSBTAT00000004903	ENSBTAG00000003770	107.963	127.995	87.9306	0.686985	-0.541649	0.0186579	0.487528	PTS
ENSBTAT00000017907	ENSBTAG00000013464	876.166	969.627	782.704	0.807222	-0.308963	0.0186208	0.487528	CEP97
ENSBTAT00000053259	ENSBTAG00000000736	18.4223	13.4358	23.4087	1.74226	0.80096	0.0186824	0.487528	LRP8
ENSBTAT00000065699	ENSBTAG00000018465	6.43487	3.6375	9.23223	2.53807	1.34373	0.0186385	0.487528	KCNAB1
CUFF.5442.1	-	109.007	131.197	86.8164	0.661723	-0.5957	0.0190064	0.491998	ZC3H6
ENSBTAT00000005511	ENSBTAG00000004207	1097.97	955.408	1240.53	1.29843	0.376772	0.0189804	0.491998	CD93
ENSBTAT00000016865	ENSBTAG00000001842	754.982	1001.75	508.212	0.507323	-0.979024	0.0189388	0.491998	GSTM3
ENSBTAT00000020721	ENSBTAG00000015599	287.169	227.319	347.02	1.52658	0.610301	0.0189549	0.491998	PRKD2
ENSBTAT00000053511	ENSBTAG00000038283	303.112	350.682	255.542	0.7287	-0.456603	0.0190002	0.491998	TMEM243
ENSBTAT00000008714	ENSBTAG00000024983	41.733	59.73	23.736	0.397388	-1.33138	0.0190974	0.4928	FBXO47
ENSBTAT00000028787	ENSBTAG00000021602	233.629	200.198	267.06	1.33398	0.41574	0.0190987	0.4928	CTTNBP2NL
ENSBTAT00000017010	ENSBTAG00000012805	1250.86	1056	1445.72	1.36906	0.453183	0.0192842	0.496791	TSPAN13
CUFF.29868.2	-	20.9994	26.5183	15.4805	0.583766	-0.776538	0.0193781	0.496826	ECI1
ENSBTAT00000023476	ENSBTAG00000017649	35.6307	43.738	27.5233	0.629277	-0.668233	0.0193573	0.496826	SCML1
ENSBTAT00000064261	ENSBTAG00000045689	404.955	353.019	456.89	1.29424	0.3721	0.0193471	0.496826	0
ENSBTAT00000054846	ENSBTAG00000037449	303.324	350.732	255.917	0.729666	-0.454693	0.0195238	0.499765	ACSM5
CUFF.11108.1	-	462.152	513.121	411.184	0.801338	-0.319517	0.0196483	0.500819	MKKS
ENSBTAT00000025376	ENSBTAG00000019061	118.075	99.2369	136.914	1.37967	0.46432	0.0196003	0.500819	ELF4
ENSBTAT00000038313	ENSBTAG00000015718	137.661	116.522	158.8	1.36284	0.446613	0.0196583	0.500819	CASP8
ENSBTAT00000005727	ENSBTAG00000004368	1708.11	1891.49	1524.72	0.806095	-0.310978	0.0197413	0.502141	NFATC3
CUFF.31643.1	-	58.9993	48.0583	69.9403	1.45532	0.541338	0.0198138	0.50319	UNANNOTATED
ENSBTAT00000015997	ENSBTAG00000012060	91.2009	76.4616	105.94	1.38553	0.470443	0.0199428	0.504079	LPIN2
ENSBTAT00000021581	ENSBTAG00000016220	819.255	715.166	923.345	1.29109	0.368592	0.0199334	0.504079	WIPF3
ENSBTAT00000050765	ENSBTAG00000036262	467.476	410.426	524.526	1.278	0.353892	0.0199135	0.504079	GBE1
ENSBTAT00000004136	ENSBTAG00000003183	227.099	179.047	275.151	1.53675	0.619881	0.020115	0.507636	NTN4
ENSBTAT00000045398	ENSBTAG00000010196	716.614	793.946	639.282	0.805195	-0.312589	0.0201924	0.508791	NUP43
ENSBTAT00000063772	ENSBTAG00000020481	4.8904	7.05978	2.72102	0.385425	-1.37548	0.0202503	0.509454	GXYLT2
ENSBTAT00000013963	ENSBTAG00000010562	958.422	835.239	1081.61	1.29497	0.372913	0.0203762	0.511251	CD34
ENSBTAT00000014572	ENSBTAG00000010977	635.588	496.465	774.712	1.56046	0.641968	0.0203853	0.511251	FRZB
ENSBTAT00000025321	ENSBTAG00000019026	119.107	138.865	99.3485	0.715433	-0.48311	0.0204558	0.512222	EXTL2
ENSBTAT00000061228	ENSBTAG00000019052	124.059	147.836	100.282	0.678335	-0.559931	0.0205345	0.513394	ANK3
ENSBTAT00000013855	ENSBTAG00000010487	137.512	118.522	156.503	1.32046	0.401041	0.0205816	0.513774	MGC128424
ENSBTAT00000021243	ENSBTAG00000015969	1116.86	1249.8	983.926	0.787267	-0.345074	0.0206656	0.514219	STK40
ENSBTAT00000023967	ENSBTAG00000023289	150.166	124.417	175.915	1.41392	0.499699	0.0206674	0.514219	SLC26A10
ENSBTAT00000025291	ENSBTAG00000019002	73.3586	84.62	62.0971	0.733835	-0.446472	0.0207272	0.514219	SLC2A12
ENSBTAT00000030526	ENSBTAG00000032405	11.5362	15.7588	7.31365	0.464099	-1.10749	0.0207076	0.514219	0
ENSBTAT00000012057	ENSBTAG00000009151	691.857	776.347	607.367	0.78234	-0.354133	0.0208355	0.514529	PYGO1
ENSBTAT00000015261	ENSBTAG00000011483	1850.85	1652.11	2049.59	1.24059	0.311021	0.0208339	0.514529	SCARF1
ENSBTAT00000027564	ENSBTAG00000020684	88.936	74.9636	102.909	1.37278	0.457101	0.0208216	0.514529	0
ENSBTAT00000005554	ENSBTAG00000004238	395.379	349.151	441.607	1.2648	0.338913	0.0210221	0.51755	TACC1
ENSBTAT00000028746	ENSBTAG00000021576	757.069	663.082	851.055	1.28348	0.360064	0.0210171	0.51755	LMOD1
ENSBTAT00000017829	ENSBTAG00000013401	404.98	353.976	455.985	1.28818	0.365338	0.0210919	0.517683	ARHGEF40
ENSBTAT00000064436	ENSBTAG00000047635	46.5679	55.745	37.3909	0.670748	-0.576158	0.0210605	0.517683	MRO
ENSBTAT00000018092	ENSBTAG00000013607	2320.51	2088.85	2552.16	1.2218	0.289013	0.0213415	0.522218	WDR1
ENSBTAT00000061244	ENSBTAG00000008077	1092.98	1211.64	974.312	0.804127	-0.314505	0.0213095	0.522218	SLC37A4
ENSBTAT00000001191	ENSBTAG00000000898	96.5192	69.742	123.296	1.76789	0.822031	0.0217518	0.524276	F2RL2
ENSBTAT00000003550	ENSBTAG00000002738	138.751	120.487	157.015	1.30317	0.382021	0.0216556	0.524276	S1PR2
ENSBTAT00000006033	ENSBTAG00000004599	202.588	225.907	179.268	0.793547	-0.333612	0.0216871	0.524276	TAGLN3
ENSBTAT00000007924	ENSBTAG00000026088	3.78404	1.80277	5.76532	3.19804	1.67719	0.0217838	0.524276	LYZ2
ENSBTAT00000012174	ENSBTAG00000009238	403.22	451.194	355.246	0.787346	-0.344931	0.0217515	0.524276	HOXC6
ENSBTAT00000018722	ENSBTAG00000014083	553.778	617.093	490.462	0.794794	-0.331346	0.0216877	0.524276	AMIGO1
ENSBTAT00000028237	ENSBTAG00000021189	51.3723	23.1312	79.6133	3.44181	1.78317	0.0216738	0.524276	ARHGAP36
ENSBTAT00000040095	ENSBTAG00000008665	241.803	197.765	285.841	1.44536	0.531429	0.021621	0.524276	DIXDC1
ENSBTAT00000047151	ENSBTAG00000033190	1208.51	1080.05	1336.96	1.23787	0.307862	0.0216382	0.524276	PGM5
ENSBTAT00000065612	ENSBTAG00000047059	473.296	427.027	519.565	1.2167	0.282974	0.0217428	0.524276	TIMM17A
ENSBTAT00000066214	ENSBTAG00000018838	17.3691	23.818	10.9201	0.45848	-1.12507	0.0216843	0.524276	IQCA1P1
ENSBTAT00000011069	ENSBTAG00000008411	286	247.577	324.424	1.3104	0.390007	0.0218371	0.524775	PLEKHO2
ENSBTAT00000007264	ENSBTAG00000005523	63.7024	51.1686	76.2362	1.4899	0.575217	0.021965	0.526277	XYLT1
ENSBTAT00000065587	ENSBTAG00000047374	76.7833	62.2717	91.295	1.46607	0.551958	0.0219387	0.526277	0
ENSBTAT00000000217	ENSBTAG00000000191	1541.86	1697.48	1386.23	0.816642	-0.292225	0.0221422	0.529736	SLC25A20
CUFF.5383.1	-	5.46564	7.83899	3.09229	0.394476	-1.34199	0.0222894	0.532466	UNANNOTATED
ENSBTAT00000052919	ENSBTAG00000018732	648.573	561.649	735.498	1.30953	0.389052	0.022353	0.533193	HSPA12B
ENSBTAT00000053679	ENSBTAG00000038381	128.943	148.904	108.983	0.731902	-0.450278	0.0224008	0.533543	SLC26A6
ENSBTAT00000001440	ENSBTAG00000001086	42.4346	28.44	56.4292	1.98415	0.988519	0.0224895	0.534864	FHL2
ENSBTAT00000007819	ENSBTAG00000005958	67.9145	79.6307	56.1984	0.705738	-0.502795	0.0225285	0.535001	PTK2B
ENSBTAT00000003026	ENSBTAG00000002344	89.0241	72.8756	105.173	1.44318	0.529251	0.0227609	0.538342	ORAI3
ENSBTAT00000028927	ENSBTAG00000021700	823.006	912.641	733.37	0.803569	-0.315506	0.0227695	0.538342	MADD
ENSBTAT00000044328	ENSBTAG00000003199	64.3986	77.0837	51.7136	0.670876	-0.575882	0.022714	0.538342	SLC35C1
ENSBTAT00000056960	ENSBTAG00000037907	67.2735	55.3771	79.1699	1.42965	0.515663	0.0228256	0.538878	DSEL
ENSBTAT00000000631	ENSBTAG00000000494	983.868	795.803	1171.93	1.47264	0.558406	0.0229671	0.540986	PDE4D
ENSBTAT00000001557	ENSBTAG00000001174	628.008	685.106	570.91	0.833316	-0.263064	0.0230157	0.540986	MRPL15
ENSBTAT00000035613	ENSBTAG00000000595	29.21	20.1111	38.3089	1.90486	0.929687	0.023012	0.540986	FBN3
ENSBTAT00000004156	ENSBTAG00000003200	338.527	391.059	285.995	0.731336	-0.451394	0.0231619	0.542941	0
ENSBTAT00000009083	ENSBTAG00000006909	78.0272	65.4383	90.6161	1.38476	0.469633	0.0231663	0.542941	PIK3CB
ENSBTAT00000017392	ENSBTAG00000013081	43.3211	54.6923	31.95	0.584178	-0.775521	0.0232525	0.544169	PSPH
ENSBTAT00000031716	ENSBTAG00000021204	198.062	170.914	225.211	1.31769	0.398011	0.0233892	0.546037	TES
ENSBTAT00000043065	ENSBTAG00000002853	5271.66	5782.96	4760.37	0.823172	-0.280735	0.0234001	0.546037	HRC
CUFF.15028.2	-	43.5262	51.5565	35.4958	0.688485	-0.538504	0.0238054	0.550704	LOC789394
CUFF.15585.1	-	27.5384	33.7022	21.3747	0.634224	-0.656936	0.0236941	0.550704	UNANNOTATED
ENSBTAT00000008720	ENSBTAG00000006635	7.00041	3.21973	10.7811	3.34845	1.74349	0.023699	0.550704	DBX2
ENSBTAT00000018026	ENSBTAG00000013557	397.41	335.531	459.288	1.36884	0.452951	0.0237864	0.550704	ERAP1
ENSBTAT00000025858	ENSBTAG00000019410	124.744	142.045	107.442	0.756396	-0.402787	0.0237082	0.550704	CEP57L1
ENSBTAT00000053481	ENSBTAG00000002126	6.48601	9.14519	3.82684	0.418454	-1.25686	0.0237653	0.550704	PFKFB2
ENSBTAT00000012125	ENSBTAG00000012481	579.827	523.404	636.25	1.2156	0.281667	0.0239477	0.551824	RANGAP1
ENSBTAT00000012706	ENSBTAG00000009643	47.5505	56.8471	38.254	0.672927	-0.571478	0.0239566	0.551824	ZBTB25
ENSBTAT00000028798	ENSBTAG00000030258	952.966	840.187	1065.75	1.26846	0.34308	0.0238943	0.551824	CDC42EP1
ENSBTAT00000032447	ENSBTAG00000007181	111.127	92.3998	129.853	1.40534	0.490922	0.0240433	0.553031	KIFC3
CUFF.22462.1	-	796.133	708.914	883.352	1.24606	0.317377	0.0241219	0.554048	COL5A2
ENSBTAT00000024412	ENSBTAG00000018347	222.911	256.961	188.862	0.734981	-0.44422	0.0243402	0.558265	IL33
ENSBTAT00000026119	ENSBTAG00000019604	487.66	417.637	557.683	1.33533	0.417195	0.024456	0.559328	VASP
ENSBTAT00000061439	ENSBTAG00000021164	2839.15	2520.6	3157.7	1.25276	0.325105	0.024442	0.559328	SLMAP
ENSBTAT00000000596	ENSBTAG00000000469	2210.81	1947.11	2474.52	1.27087	0.345815	0.0245104	0.559776	PPP2CA
CUFF.47008.1	-	5.79042	8.58804	2.99279	0.348484	-1.52084	0.0246868	0.562043	UNANNOTATED
ENSBTAT00000002066	ENSBTAG00000022109	639.803	713.381	566.225	0.793721	-0.333297	0.0246704	0.562043	SCOC
ENSBTAT00000039335	ENSBTAG00000015798	1639.21	1820	1458.42	0.801327	-0.319538	0.0247144	0.562043	UCKL1
ENSBTAT00000006001	ENSBTAG00000004568	43.7033	35.1971	52.2094	1.48335	0.568855	0.024757	0.562218	GALNS
ENSBTAT00000009151	ENSBTAG00000039695	213.535	181.773	245.298	1.34947	0.432395	0.0249218	0.562785	KIAA1949
ENSBTAT00000028102	ENSBTAG00000021097	79.4501	96.8428	62.0574	0.640805	-0.642042	0.0248527	0.562785	PELI3
ENSBTAT00000029227	ENSBTAG00000021922	228.607	195.465	261.749	1.33911	0.421273	0.0248324	0.562785	SMAP2
ENSBTAT00000065275	ENSBTAG00000000895	45.1603	53.8825	36.438	0.676249	-0.564373	0.0249016	0.562785	TAF9B
ENSBTAT00000001723	ENSBTAG00000001305	576.876	650.283	503.47	0.774232	-0.369162	0.025055	0.564211	ATP2B2
ENSBTAT00000014026	ENSBTAG00000010610	5161.26	5931.81	4390.71	0.740197	-0.434019	0.0250251	0.564211	DDIT4L
CUFF.37237.3	-	65.4766	77.2554	53.6978	0.695069	-0.524773	0.0250961	0.564346	GRB10
ENSBTAT00000007132	ENSBTAG00000005424	6.99506	2.96317	11.027	3.72134	1.89582	0.0251475	0.564714	KCNC1
ENSBTAT00000003472	ENSBTAG00000002683	236.897	205.827	267.966	1.3019	0.380618	0.0252543	0.565534	PFKP
ENSBTAT00000022534	ENSBTAG00000016943	578.225	658.989	497.461	0.754884	-0.405673	0.0252319	0.565534	NEK7
ENSBTAT00000027051	ENSBTAG00000020297	106.52	85.9233	127.117	1.47942	0.565031	0.0253037	0.565853	PQLC3
ENSBTAT00000022100	ENSBTAG00000016615	87.3722	100.469	74.2759	0.739295	-0.435777	0.0253924	0.567051	ABHD6
ENSBTAT00000017146	ENSBTAG00000012898	153.729	174.788	132.669	0.75903	-0.397772	0.0254395	0.567314	RPS27L
ENSBTAT00000025716	ENSBTAG00000019314	5370.23	5946.95	4793.5	0.806043	-0.311071	0.0255047	0.567982	USP25
ENSBTAT00000023566	ENSBTAG00000017719	2016.69	2303.52	1729.86	0.750964	-0.413185	0.025563	0.568493	AKAP6
CUFF.46040.1	-	8.28705	11.3308	5.24327	0.462744	-1.11171	0.0258487	0.570123	HIATL1
ENSBTAT00000017435	ENSBTAG00000038540	177.731	209.852	145.611	0.693874	-0.527255	0.0256829	0.570123	0
ENSBTAT00000019176	ENSBTAG00000014417	4051.03	4486.84	3615.21	0.805737	-0.311619	0.0257727	0.570123	0
ENSBTAT00000022253	ENSBTAG00000016738	180.655	159.019	202.29	1.27212	0.347229	0.0258005	0.570123	DTX1
ENSBTAT00000029403	ENSBTAG00000030393	71.6767	58.1254	85.228	1.46628	0.552159	0.0257861	0.570123	RDH13
ENSBTAT00000029686	ENSBTAG00000020430	8.48477	14.2836	2.68591	0.188042	-2.41088	0.0258415	0.570123	GLT1D1
ENSBTAT00000029909	ENSBTAG00000002663	252.575	282.954	222.196	0.785272	-0.348735	0.0259374	0.57071	BCAS3
ENSBTAT00000064442	ENSBTAG00000045582	630.419	563.489	697.349	1.23756	0.307493	0.0259462	0.57071	ARPC5
CUFF.22219.2	-	46.3175	55.5064	37.1285	0.668905	-0.580126	0.0261342	0.573279	SLC40A1
ENSBTAT00000026579	ENSBTAG00000019954	100.072	76.6369	123.507	1.61158	0.688476	0.0261181	0.573279	ABHD2
CUFF.7234.1	-	159.78	179.994	139.567	0.775399	-0.36699	0.0263694	0.575346	INPP4A
ENSBTAT00000000064	ENSBTAG00000011482	92.7392	72.6344	112.844	1.55359	0.635602	0.0263085	0.575346	SLC43A2
ENSBTAT00000053995	ENSBTAG00000001057	258.68	229.254	288.105	1.25671	0.329652	0.0263714	0.575346	ARFGAP3
ENSBTAT00000061390	ENSBTAG00000005946	4005.15	3655.29	4355.01	1.19143	0.25269	0.0263527	0.575346	USP13
ENSBTAT00000061009	ENSBTAG00000043996	8.24824	11.4465	5.05002	0.441186	-1.18054	0.0264217	0.575664	SAMD12
ENSBTAT00000027504	ENSBTAG00000020638	2861.35	2406.11	3316.6	1.37841	0.463001	0.0265685	0.577756	TIMP3
ENSBTAT00000046134	ENSBTAG00000013205	11.6469	4.509	18.7847	4.16605	2.05868	0.0265895	0.577756	IL1RAP
CUFF.34359.1	-	8.3192	11.1534	5.48503	0.491782	-1.02391	0.0266435	0.57815	POGK
ENSBTAT00000015646	ENSBTAG00000011784	92.0778	76.2736	107.882	1.41441	0.500199	0.0267747	0.579571	FGR
ENSBTAT00000035035	ENSBTAG00000000928	1016.82	917.098	1116.54	1.21748	0.283893	0.026781	0.579571	SPECC1
ENSBTAT00000016040	ENSBTAG00000012088	1184.6	1313.53	1055.67	0.803686	-0.315296	0.0268549	0.58039	FBLN1
ENSBTAT00000018206	ENSBTAG00000013699	479.383	413.098	545.668	1.32092	0.401542	0.0268989	0.580562	TBC1D1
ENSBTAT00000021524	ENSBTAG00000016168	2423.75	2186.83	2660.68	1.21668	0.282955	0.026937	0.580605	APLP2
ENSBTAT00000024448	ENSBTAG00000018373	1081.03	966.528	1195.53	1.23693	0.306767	0.0270051	0.581034	DPYSL2
ENSBTAT00000037963	ENSBTAG00000015580	185.557	155.864	215.25	1.38101	0.465721	0.027029	0.581034	TLE3
ENSBTAT00000056187	ENSBTAG00000038815	21.4519	16.3586	26.5451	1.6227	0.698396	0.0270814	0.581384	DIAPH2
ENSBTAT00000004701	ENSBTAG00000003609	348.787	312.68	384.893	1.23095	0.299771	0.0272213	0.581457	PBDC1
ENSBTAT00000009965	ENSBTAG00000013343	382.72	326.045	439.394	1.34765	0.430445	0.0272293	0.581457	FTL
ENSBTAT00000038056	ENSBTAG00000012946	397.4	344.105	450.694	1.30976	0.3893	0.0272066	0.581457	HSF2
ENSBTAT00000048357	ENSBTAG00000014262	3831.38	4215.35	3447.4	0.81782	-0.290145	0.0271456	0.581457	BZW2
ENSBTAT00000000849	ENSBTAG00000000648	23.1121	28.0603	18.164	0.647321	-0.627447	0.027471	0.58455	ADAMTS5
ENSBTAT00000021265	ENSBTAG00000015986	194.445	171.755	217.135	1.26422	0.338246	0.027483	0.58455	NDE1
ENSBTAT00000023111	ENSBTAG00000017380	8694.65	7636.62	9752.67	1.27709	0.352862	0.0274807	0.58455	MYO18A
CUFF.25797.1	-	11.701	15.2717	8.13023	0.532371	-0.909496	0.0275701	0.585629	UNANNOTATED
ENSBTAT00000018331	ENSBTAG00000013793	791.939	889.619	694.259	0.780401	-0.357713	0.0276118	0.585742	NEDD4
ENSBTAT00000004287	ENSBTAG00000003312	107.695	90.3945	124.996	1.38278	0.467571	0.0276911	0.585957	CHST15
ENSBTAT00000025035	ENSBTAG00000018807	29.3708	35.9765	22.7651	0.632776	-0.660233	0.0276947	0.585957	MYBPHL
ENSBTAT00000002392	ENSBTAG00000001830	8.09978	4.19373	12.0058	2.8628	1.51743	0.0277898	0.587196	LRRC46
ENSBTAT00000009407	ENSBTAG00000007149	144.014	123.493	164.534	1.33234	0.413958	0.0279433	0.587641	NYNRIN
ENSBTAT00000021909	ENSBTAG00000016481	1068.97	956.924	1181.02	1.23418	0.303557	0.0278691	0.587641	CALU
ENSBTAT00000061595	ENSBTAG00000033268	485.016	428.2	541.832	1.26537	0.339562	0.0279569	0.587641	ZFHX4
ENSBTAT00000063691	ENSBTAG00000047008	3424.39	3138.06	3710.72	1.18249	0.241828	0.0278904	0.587641	0
ENSBTAT00000001560	ENSBTAG00000001176	320.779	368.03	273.527	0.743219	-0.428141	0.0281085	0.58929	LRRN1
ENSBTAT00000025740	ENSBTAG00000019327	37511.9	32600.8	42422.9	1.30128	0.379936	0.0280996	0.58929	NRAP
ENSBTAT00000001704	ENSBTAG00000001292	10.0586	5.84169	14.2754	2.44372	1.28908	0.0285233	0.590577	LTF
ENSBTAT00000002831	ENSBTAG00000002185	653.61	725.553	581.666	0.801687	-0.318889	0.0284351	0.590577	RNF7
ENSBTAT00000004277	ENSBTAG00000003304	17.8063	22.4442	13.1683	0.586712	-0.769275	0.0284304	0.590577	HOXC4
ENSBTAT00000006021	ENSBTAG00000004585	123.196	140.213	106.179	0.757273	-0.401115	0.0287934	0.590577	CCDC30
ENSBTAT00000006360	ENSBTAG00000036087	47.0592	35.8499	58.2685	1.62534	0.700745	0.0287649	0.590577	ARMC2
ENSBTAT00000007087	ENSBTAG00000005380	685.56	765.508	605.612	0.791125	-0.338023	0.028747	0.590577	MOCS2
ENSBTAT00000009109	ENSBTAG00000006938	106.882	92.9939	120.771	1.2987	0.377067	0.0287618	0.590577	PPM1F
ENSBTAT00000010069	ENSBTAG00000007654	79.6282	65.5928	93.6636	1.42796	0.513951	0.0287339	0.590577	CHST7
ENSBTAT00000012836	ENSBTAG00000009737	3.16463	4.97219	1.35707	0.272932	-1.87339	0.0285728	0.590577	LTC4S
ENSBTAT00000016994	ENSBTAG00000012790	937.174	1035.64	838.707	0.809843	-0.304286	0.028599	0.590577	TRIAP1
ENSBTAT00000017165	ENSBTAG00000012916	76.0768	60.9859	91.1677	1.4949	0.580048	0.0287099	0.590577	0
ENSBTAT00000018196	ENSBTAG00000013688	67.2318	50.9542	83.5094	1.63891	0.712737	0.0286108	0.590577	PGF
ENSBTAT00000022960	ENSBTAG00000017266	1366.55	1148.3	1584.81	1.38013	0.464805	0.0283521	0.590577	ITGA6
ENSBTAT00000025755	ENSBTAG00000019339	224.78	190.78	258.779	1.35643	0.439811	0.0285397	0.590577	ITPKB
ENSBTAT00000028421	ENSBTAG00000021319	300.319	334.877	265.761	0.793607	-0.333503	0.0282606	0.590577	C2H2ORF33
ENSBTAT00000034572	ENSBTAG00000024826	138.803	163.95	113.656	0.693235	-0.528583	0.0286006	0.590577	TECRL
ENSBTAT00000065157	ENSBTAG00000047083	7.00328	4.15167	9.8549	2.37372	1.24715	0.0287251	0.590577	FJX1
ENSBTAT00000004148	ENSBTAG00000003193	44.1811	53.5063	34.856	0.651437	-0.618303	0.0289803	0.590647	RPUSD2
ENSBTAT00000005840	ENSBTAG00000004457	446.23	492.762	399.698	0.811136	-0.301983	0.0288445	0.590647	ORAI1
ENSBTAT00000012099	ENSBTAG00000009182	1461.53	1670.73	1252.33	0.749569	-0.415866	0.0289187	0.590647	CLCN1
ENSBTAT00000024572	ENSBTAG00000018463	7893.96	7052.26	8735.65	1.2387	0.308828	0.0288707	0.590647	VIM
ENSBTAT00000030715	ENSBTAG00000019989	227.667	254.601	200.734	0.788426	-0.342953	0.0289744	0.590647	PXK
CUFF.43067.2	-	10.5845	7.383	13.7861	1.86727	0.900931	0.0292634	0.591934	RASGEF1C
ENSBTAT00000001218	ENSBTAG00000000917	321.802	285.736	357.867	1.25244	0.32474	0.0291586	0.591934	BMP1
ENSBTAT00000010913	ENSBTAG00000008293	577.622	651.443	503.8	0.773359	-0.370789	0.0292161	0.591934	GPCPD1
ENSBTAT00000017348	ENSBTAG00000013050	248.442	276.465	220.419	0.797276	-0.326848	0.029264	0.591934	ZNF277
ENSBTAT00000019242	ENSBTAG00000014471	1912.5	1669.46	2155.55	1.29117	0.368678	0.0291061	0.591934	0
ENSBTAT00000032404	ENSBTAG00000008346	268.502	235.572	301.433	1.27958	0.35567	0.0291764	0.591934	CRYBG3
ENSBTAT00000025093	ENSBTAG00000018846	136.53	117.79	155.27	1.3182	0.398565	0.02932	0.592323	CLN5
ENSBTAT00000001698	ENSBTAG00000001288	125.566	100.511	150.62	1.49855	0.583568	0.0294501	0.593894	MAOB
ENSBTAT00000019148	ENSBTAG00000030425	516.924	441.481	592.368	1.34178	0.424143	0.0295084	0.593894	ID3
ENSBTAT00000020791	ENSBTAG00000015655	117.611	101.986	133.237	1.30643	0.385627	0.0294783	0.593894	APBB1
ENSBTAT00000003370	ENSBTAG00000002606	739.54	812.644	666.436	0.820084	-0.286156	0.0295551	0.59409	LGR4
ENSBTAT00000049019	ENSBTAG00000034674	47.426	34.0255	60.8264	1.78767	0.838081	0.0297188	0.596637	0
ENSBTAT00000015166	ENSBTAG00000011412	3806.7	3388.82	4224.58	1.24662	0.318026	0.0297794	0.597109	LAMB1
CUFF.12189.1	-	75.425	85.6011	65.2488	0.762243	-0.391677	0.029875	0.597537	LOC100294916
ENSBTAT00000024660	ENSBTAG00000018527	104.784	88.6413	120.927	1.36423	0.448082	0.0298668	0.597537	HDGFRP3
ENSBTAT00000002787	ENSBTAG00000002151	1291.12	1586.62	995.623	0.627512	-0.672285	0.0300985	0.597743	ASB15
ENSBTAT00000009774	ENSBTAG00000007434	1014.21	867.209	1161.22	1.33903	0.421186	0.0300719	0.597743	CD300LG
ENSBTAT00000012599	ENSBTAG00000009580	711.373	634.745	788.001	1.24145	0.312021	0.0301119	0.597743	SH3BGRL3
ENSBTAT00000013689	ENSBTAG00000010371	5.04742	7.46186	2.63299	0.352859	-1.50284	0.0302566	0.597743	CHAC1
ENSBTAT00000026131	ENSBTAG00000019614	183.885	205.984	161.787	0.785438	-0.34843	0.0301583	0.597743	FAM76A
ENSBTAT00000026928	ENSBTAG00000020219	2591.87	3227.57	1956.18	0.606083	-0.722414	0.0301057	0.597743	MSS51
ENSBTAT00000030962	ENSBTAG00000022808	81.7719	93.4901	70.0536	0.749316	-0.416354	0.0302241	0.597743	CACUL1
ENSBTAT00000045197	ENSBTAG00000015165	46.2467	37.7387	54.7547	1.45089	0.536937	0.0301933	0.597743	DPY19L3
ENSBTAT00000054074	ENSBTAG00000038652	2517.56	2213.14	2821.98	1.2751	0.35061	0.0301026	0.597743	0
ENSBTAT00000063362	ENSBTAG00000047824	942.124	1037.22	847.028	0.816634	-0.292239	0.0299268	0.597743	0
ENSBTAT00000020135	ENSBTAG00000015132	50.7353	59.8057	41.6649	0.696671	-0.521451	0.0303085	0.598036	RXFP2
ENSBTAT00000005208	ENSBTAG00000003985	17.9528	23.0703	12.8354	0.556358	-0.845915	0.0305874	0.599428	CCDC15
ENSBTAT00000007043	ENSBTAG00000005354	97.5737	82.0504	113.097	1.37838	0.462978	0.0304295	0.599428	LRRFIP1
ENSBTAT00000010277	ENSBTAG00000007814	424.029	376.326	471.732	1.25352	0.325983	0.0306397	0.599428	WWTR1
ENSBTAT00000019527	ENSBTAG00000014667	411.303	467.262	355.344	0.76048	-0.395018	0.0305448	0.599428	PAIP2B
ENSBTAT00000020229	ENSBTAG00000015204	11087	9040.3	13133.8	1.4528	0.53884	0.0304904	0.599428	SMPX
ENSBTAT00000024256	ENSBTAG00000018225	123.335	106.466	140.203	1.31688	0.397125	0.0306376	0.599428	SIPA1L3
ENSBTAT00000043711	ENSBTAG00000002291	23.9505	18.0954	29.8057	1.64714	0.719966	0.0305352	0.599428	ZBTB41
ENSBTAT00000001893	ENSBTAG00000001444	2894.55	2574.28	3214.82	1.24882	0.320566	0.0310043	0.6011	TNXB
ENSBTAT00000003211	ENSBTAG00000002470	33.0404	38.7696	27.3113	0.704451	-0.505428	0.0307629	0.6011	CCDC78
ENSBTAT00000017995	ENSBTAG00000013533	325.682	283.976	367.389	1.29373	0.371541	0.0309793	0.6011	CLIC1
ENSBTAT00000018281	ENSBTAG00000013759	188.429	156.377	220.481	1.40993	0.495625	0.0308591	0.6011	TSPAN9
ENSBTAT00000019646	ENSBTAG00000014768	419.828	469.811	369.844	0.787219	-0.345163	0.0311275	0.6011	ZNF786
ENSBTAT00000023454	ENSBTAG00000017632	31.51	23.9698	39.0501	1.62914	0.704108	0.0310447	0.6011	AEN
ENSBTAT00000027632	ENSBTAG00000020735	4295.47	3787.66	4803.28	1.26814	0.342712	0.0312104	0.6011	0
ENSBTAT00000031912	ENSBTAG00000009172	98.1067	85.3952	110.818	1.29771	0.375968	0.0308309	0.6011	BCAT2
ENSBTAT00000035783	ENSBTAG00000020612	106.73	124.448	89.0125	0.715258	-0.483465	0.0309685	0.6011	NEK3
ENSBTAT00000043836	ENSBTAG00000027524	2581.22	2345.35	2817.1	1.20115	0.264413	0.0311988	0.6011	SMTNL1
ENSBTAT00000044928	ENSBTAG00000004343	8.63267	5.07754	12.1878	2.40034	1.26324	0.0310623	0.6011	CCS
ENSBTAT00000064445	ENSBTAG00000046838	420.49	466.419	374.562	0.803058	-0.316423	0.0309719	0.6011	0
ENSBTAT00000065608	ENSBTAG00000047837	177.042	155.262	198.821	1.28056	0.356769	0.031166	0.6011	0
ENSBTAT00000030378	ENSBTAG00000000460	321.052	274.862	367.241	1.33609	0.418018	0.0312756	0.601635	SYTL2
ENSBTAT00000017904	ENSBTAG00000013463	466.105	521.814	410.397	0.786482	-0.346514	0.031437	0.604018	DISP1
ENSBTAT00000026432	ENSBTAG00000019838	52.9536	42.579	63.3282	1.48731	0.572707	0.0315372	0.604858	SHC1
ENSBTAT00000044756	ENSBTAG00000031569	470.715	415.696	525.735	1.26471	0.338804	0.0315559	0.604858	GOLM1
ENSBTAT00000023709	ENSBTAG00000017834	1432.59	1598.17	1267	0.792787	-0.334995	0.0316218	0.605402	PRELP
ENSBTAT00000002932	ENSBTAG00000002271	351.082	391.705	310.459	0.792583	-0.335366	0.0317512	0.605756	CDADC1
ENSBTAT00000024320	ENSBTAG00000018272	2830.68	3148.44	2512.93	0.798152	-0.325264	0.0317532	0.605756	RERE
ENSBTAT00000055625	ENSBTAG00000037937	160.357	195.518	125.195	0.640325	-0.643123	0.0317379	0.605756	0
ENSBTAT00000017983	ENSBTAG00000013524	235.377	204.272	266.483	1.30455	0.383548	0.0322475	0.609574	CMIP
ENSBTAT00000018907	ENSBTAG00000014224	10.5794	14.4571	6.70172	0.463559	-1.10918	0.0322562	0.609574	IGSF9B
ENSBTAT00000024911	ENSBTAG00000018715	192.295	216.467	168.123	0.776667	-0.364631	0.0320285	0.609574	C4H7ORF11
ENSBTAT00000025506	ENSBTAG00000019164	1682.69	1845.7	1519.69	0.823366	-0.280395	0.0321236	0.609574	RHOBTB1
ENSBTAT00000028521	ENSBTAG00000021396	918.081	790.198	1045.96	1.32367	0.404547	0.0321763	0.609574	HEG1
ENSBTAT00000031151	ENSBTAG00000022922	5.64302	8.44652	2.83952	0.336177	-1.57271	0.0321855	0.609574	ANKRD26
ENSBTAT00000037233	ENSBTAG00000003446	423.647	360.037	487.257	1.35335	0.436535	0.0321953	0.609574	EPHB4
ENSBTAT00000061271	ENSBTAG00000013222	371.311	328.283	414.339	1.26214	0.335874	0.0320682	0.609574	CD109
ENSBTAT00000009158	ENSBTAG00000006969	2573.01	2352.97	2793.05	1.18703	0.247357	0.0323954	0.611119	TUBB5
ENSBTAT00000010290	ENSBTAG00000038904	8.47246	5.70092	11.244	1.97231	0.979888	0.0324139	0.611119	PRRT1
ENSBTAT00000052261	ENSBTAG00000039122	4.2042	2.43114	5.97725	2.45862	1.29785	0.032494	0.611914	PLA2G5
ENSBTAT00000019999	ENSBTAG00000015023	460.09	513.772	406.408	0.791029	-0.338198	0.0325648	0.612529	TRAPPC6B
ENSBTAT00000012394	ENSBTAG00000009417	7782.68	8638.73	6926.63	0.801811	-0.318665	0.0327068	0.614484	ZFAND5
ENSBTAT00000055832	ENSBTAG00000006563	5585.47	3751.64	7419.31	1.97762	0.983762	0.0328661	0.616756	KBTBD5
ENSBTAT00000012963	ENSBTAG00000009837	4.20801	6.43442	1.9816	0.30797	-1.69914	0.0329474	0.61681	ANKS4B
ENSBTAT00000027608	ENSBTAG00000020717	393.931	341.655	446.206	1.30601	0.385167	0.0329839	0.61681	CXHXorf36
ENSBTAT00000063714	ENSBTAG00000048125	54.6765	42.9892	66.3637	1.54373	0.626418	0.0329645	0.61681	ENTPD2
ENSBTAT00000002548	ENSBTAG00000001961	651.465	542.939	759.992	1.39977	0.485194	0.0331195	0.617911	MAP1B
ENSBTAT00000012334	ENSBTAG00000009371	4.74781	6.78514	2.71048	0.399474	-1.32383	0.0331118	0.617911	CCDC36
ENSBTAT00000000481	ENSBTAG00000000371	2025.01	2239.48	1810.55	0.80847	-0.306734	0.0333729	0.619062	DIS3L
ENSBTAT00000002823	ENSBTAG00000002179	237.706	261.463	213.95	0.81828	-0.289334	0.0333974	0.619062	C10H15ORF41
ENSBTAT00000005508	ENSBTAG00000004203	334.618	364.645	304.592	0.835311	-0.259615	0.0332496	0.619062	VPS33A
ENSBTAT00000005582	ENSBTAG00000004261	184.412	159.992	208.831	1.30526	0.38434	0.0334664	0.619062	SPON2
ENSBTAT00000008366	ENSBTAG00000006377	26.3034	21.3673	31.2396	1.46203	0.547975	0.0333122	0.619062	MYO1G
ENSBTAT00000023199	ENSBTAG00000017457	145.08	122.636	167.525	1.36603	0.449993	0.0335214	0.619062	STK10
ENSBTAT00000034262	ENSBTAG00000024595	291.938	260.913	322.963	1.23782	0.307797	0.0334157	0.619062	HECA
ENSBTAT00000050440	ENSBTAG00000016062	133.158	161.099	105.218	0.653123	-0.614573	0.0334969	0.619062	C14orf28
ENSBTAT00000053463	ENSBTAG00000040055	4943.9	4517.87	5369.93	1.1886	0.249263	0.0335272	0.619062	CAB39
ENSBTAT00000026064	ENSBTAG00000037703	322.774	286.971	358.576	1.24952	0.321373	0.033701	0.620137	MICALL1
ENSBTAT00000033843	ENSBTAG00000024407	369.767	324.811	414.723	1.27681	0.352545	0.0336766	0.620137	0
ENSBTAT00000043138	ENSBTAG00000030557	173.844	194.721	152.966	0.785565	-0.348197	0.0336529	0.620137	LIN52
ENSBTAT00000061311	ENSBTAG00000011227	18.5333	13.3998	23.6668	1.76621	0.820656	0.0337844	0.620962	TRPC6
CUFF.50388.1	-	30.7157	37.8696	23.5618	0.622181	-0.684593	0.0339409	0.621895	UNANNOTATED
ENSBTAT00000044723	ENSBTAG00000031548	477.718	400.036	555.399	1.38837	0.473397	0.0339511	0.621895	0
ENSBTAT00000047413	ENSBTAG00000009984	174.655	151.697	197.613	1.30268	0.381485	0.0339101	0.621895	SGPL1
ENSBTAT00000059375	ENSBTAG00000042383	2.06376	3.41278	0.714737	0.20943	-2.25546	0.0340316	0.622662	SNORD37
ENSBTAT00000007890	ENSBTAG00000006007	446.61	399.662	493.559	1.23494	0.304442	0.0341768	0.622809	SH3GL1
ENSBTAT00000025164	ENSBTAG00000018908	118.174	101.484	134.863	1.32892	0.410252	0.0341657	0.622809	GFOD2
ENSBTAT00000042997	ENSBTAG00000030456	186.018	206.991	165.045	0.797356	-0.326705	0.0341438	0.622809	SPATA7
ENSBTAT00000066124	ENSBTAG00000045828	447.5	394.752	500.248	1.26725	0.341699	0.0341943	0.622809	PTBP1
ENSBTAT00000029129	ENSBTAG00000021851	473.789	527.723	419.855	0.795598	-0.329889	0.0344374	0.626527	BCAP29
CUFF.32293.1	-	15.8075	11.3543	20.2608	1.78443	0.835459	0.0346631	0.628705	LOC100336396
ENSBTAT00000009343	ENSBTAG00000007105	154.262	132.483	176.042	1.32879	0.410111	0.0347524	0.628705	0
ENSBTAT00000011507	ENSBTAG00000008733	515.441	456.905	573.977	1.25623	0.3291	0.0346802	0.628705	MAGED1
ENSBTAT00000027897	ENSBTAG00000020944	824.264	728.73	919.798	1.26219	0.335932	0.0347452	0.628705	PIEZO1
ENSBTAT00000047594	ENSBTAG00000033460	59.0611	47.5402	70.582	1.48468	0.570152	0.0346965	0.628705	FAM162B
ENSBTAT00000017732	ENSBTAG00000013334	13.3734	9.74644	17.0005	1.74427	0.802627	0.0347978	0.628821	CSF3R
ENSBTAT00000007933	ENSBTAG00000006039	546.975	482.906	611.044	1.26535	0.339535	0.0350706	0.632677	ARHGDIB
ENSBTAT00000015705	ENSBTAG00000011834	1988.57	2176.12	1801.01	0.827624	-0.272953	0.0350898	0.632677	CCDC47
ENSBTAT00000024503	ENSBTAG00000018416	7.58136	4.1851	10.9776	2.62302	1.39123	0.0352229	0.634367	CCDC42
ENSBTAT00000018261	ENSBTAG00000013745	953.176	795.773	1110.58	1.3956	0.480884	0.0352712	0.634527	ITGA5
ENSBTAT00000016399	ENSBTAG00000012350	146.798	163.984	129.612	0.790394	-0.339356	0.0353551	0.634618	MAT2B
ENSBTAT00000064844	ENSBTAG00000047827	21.7303	16.8926	26.568	1.57276	0.653295	0.0353318	0.634618	RENBP
ENSBTAT00000004113	ENSBTAG00000003165	439.442	349.685	529.199	1.51336	0.597755	0.0354237	0.635141	ADAMTS9
CUFF.14139.2	-	97.6612	116.134	79.188	0.681866	-0.55244	0.035639	0.635703	DCUN1D5
CUFF.21378.1	-	15.5762	20.0425	11.11	0.554324	-0.851199	0.0355087	0.635703	UNANNOTATED
ENSBTAT00000014509	ENSBTAG00000010922	119.662	135.806	103.517	0.762241	-0.39168	0.0357314	0.635703	TRAPPC2
ENSBTAT00000019411	ENSBTAG00000014583	18296.5	21054.3	15538.7	0.738031	-0.438246	0.0355447	0.635703	CALM
ENSBTAT00000031743	ENSBTAG00000023338	119.474	101.589	137.359	1.35211	0.435207	0.0356131	0.635703	PEG3
ENSBTAT00000038266	ENSBTAG00000026779	70.6163	56.5078	84.7248	1.49935	0.584334	0.0357252	0.635703	LYZ
ENSBTAT00000052414	ENSBTAG00000040334	213.579	188.437	238.721	1.26684	0.341239	0.0356592	0.635703	0
ENSBTAT00000000950	ENSBTAG00000000711	538.335	477.66	599.01	1.25405	0.326597	0.0359769	0.63776	NDRG1
ENSBTAT00000014818	ENSBTAG00000011156	577.247	627.096	527.398	0.841017	-0.249794	0.0358981	0.63776	ATP8A1
ENSBTAT00000021263	ENSBTAG00000015984	72.0816	63.2261	80.937	1.28012	0.356278	0.0360758	0.63776	CADM4
ENSBTAT00000027786	ENSBTAG00000020853	61.4391	50.048	72.8303	1.45521	0.541227	0.0360269	0.63776	SLC16A13
ENSBTAT00000039580	ENSBTAG00000017847	334.64	298.753	370.527	1.24024	0.310625	0.0360847	0.63776	PPP1R12C
ENSBTAT00000045023	ENSBTAG00000017490	211.569	178.415	244.722	1.37164	0.455904	0.0359568	0.63776	PRKCSH
ENSBTAT00000016033	ENSBTAG00000012090	546.138	488.344	603.932	1.23669	0.306489	0.0361813	0.638767	GGTA1
ENSBTAT00000005595	ENSBTAG00000004273	7.3959	9.97537	4.81642	0.482831	-1.05041	0.0362956	0.639052	CST7
ENSBTAT00000056240	ENSBTAG00000038849	10029.1	10961	9097.23	0.829965	-0.268878	0.0363165	0.639052	TRDN
ENSBTAT00000065691	ENSBTAG00000024958	105.177	118.926	91.429	0.768791	-0.379337	0.0363031	0.639052	FAM214A
ENSBTAT00000013316	ENSBTAG00000003345	399.319	351.504	447.133	1.27206	0.347165	0.0364687	0.64033	FAT4
ENSBTAT00000015392	ENSBTAG00000011586	512.23	415.033	609.427	1.46838	0.554226	0.0364294	0.64033	HABP4
ENSBTAT00000053083	ENSBTAG00000019569	25.2958	20.1987	30.3929	1.5047	0.589477	0.0365706	0.641419	CD151
ENSBTAT00000009357	ENSBTAG00000007112	83.8267	96.4639	71.1895	0.737991	-0.438324	0.0366832	0.642021	C3H1ORF41
ENSBTAT00000019089	ENSBTAG00000014355	10.9197	14.2707	7.56863	0.53036	-0.914956	0.036716	0.642021	MYCBPAP
ENSBTAT00000064986	ENSBTAG00000046033	1147.07	1269.33	1024.81	0.807361	-0.308714	0.0367245	0.642021	UBFD1
ENSBTAT00000018242	ENSBTAG00000013726	135.318	153.818	116.819	0.75946	-0.396954	0.0368148	0.642901	RNPEP
ENSBTAT00000063852	ENSBTAG00000047880	105.32	83.6149	127.026	1.51918	0.603289	0.0368577	0.642954	0
ENSBTAT00000013304	ENSBTAG00000010085	322.146	264.627	379.664	1.43471	0.520763	0.0370465	0.644962	SLC7A2
ENSBTAT00000027949	ENSBTAG00000020988	122.027	144.068	99.9867	0.694027	-0.526937	0.037053	0.644962	KIZ
ENSBTAT00000023564	ENSBTAG00000017718	15.6302	19.2122	12.0483	0.62712	-0.673187	0.0371715	0.646327	CCL22
ENSBTAT00000015231	ENSBTAG00000011463	1658.6	1956.9	1360.3	0.69513	-0.524646	0.0372393	0.646807	MID1IP1
ENSBTAT00000001467	ENSBTAG00000001110	443.588	399.06	488.116	1.22316	0.290618	0.0373648	0.647969	SLC16A5
ENSBTAT00000001595	ENSBTAG00000001204	667.646	580.906	754.386	1.29864	0.376998	0.0373867	0.647969	JCAD
ENSBTAT00000007052	ENSBTAG00000005364	787.078	893.041	681.116	0.762693	-0.390825	0.0375355	0.649171	HMBS
ENSBTAT00000029554	ENSBTAG00000001332	7.13408	3.86582	10.4023	2.69085	1.42806	0.0375367	0.649171	MYO1C
ENSBTAT00000001948	ENSBTAG00000001489	379.783	328.054	431.513	1.31537	0.395467	0.0376065	0.649681	TUBA1A
ENSBTAT00000007770	ENSBTAG00000005915	69.2033	56.6882	81.7184	1.44154	0.527612	0.0376906	0.649739	SFMBT2
ENSBTAT00000013873	ENSBTAG00000010503	236.74	264.694	208.786	0.788782	-0.342301	0.0376826	0.649739	TIMM9
CUFF.17943.1	-	5.88052	2.96472	8.79633	2.967	1.56901	0.037938	0.650765	TRIM2
ENSBTAT00000007554	ENSBTAG00000005750	233.138	192.61	273.666	1.42083	0.506734	0.0380259	0.650765	TCF15
ENSBTAT00000009231	ENSBTAG00000007015	376.622	416.736	336.508	0.807485	-0.308493	0.0379504	0.650765	COX11
ENSBTAT00000020461	ENSBTAG00000015394	55.7179	67.0293	44.4066	0.662495	-0.594018	0.0379671	0.650765	FN3K
ENSBTAT00000020625	ENSBTAG00000015516	122.19	138.88	105.5	0.759652	-0.39659	0.0380331	0.650765	CCDC28A
ENSBTAT00000032950	ENSBTAG00000018705	103.591	88.5366	118.645	1.34007	0.422309	0.0379027	0.650765	ADCY3
ENSBTAT00000045103	ENSBTAG00000037757	92.9859	76.5252	109.447	1.4302	0.516221	0.0379854	0.650765	EBF4
ENSBTAT00000034073	ENSBTAG00000024508	26.228	34.3384	18.1175	0.527616	-0.922439	0.0382612	0.653281	CALML6
ENSBTAT00000057293	ENSBTAG00000037951	14.9128	10.2731	19.5524	1.90325	0.928468	0.0382317	0.653281	KLHL6
CUFF.35613.1	-	25.8769	19.6692	32.0845	1.63121	0.705939	0.0383896	0.653394	OLFML2B
ENSBTAT00000012447	ENSBTAG00000009461	128.654	144.432	112.876	0.781515	-0.355655	0.0383672	0.653394	STYXL1
ENSBTAT00000063679	ENSBTAG00000047210	31.3493	25.2741	37.4245	1.48075	0.566326	0.0383829	0.653394	0
ENSBTAT00000013461	ENSBTAG00000010195	303.13	245.739	360.52	1.46709	0.552955	0.0387581	0.655145	PKN3
ENSBTAT00000016618	ENSBTAG00000012518	245.377	213.357	277.396	1.30015	0.378677	0.0387773	0.655145	PCDH1
ENSBTAT00000020226	ENSBTAG00000015200	519.32	569.449	469.192	0.823941	-0.279388	0.0385511	0.655145	L2HGDH
ENSBTAT00000023465	ENSBTAG00000017639	2173.98	1899.77	2448.19	1.28868	0.365894	0.0385747	0.655145	RPS6KA3
ENSBTAT00000030411	ENSBTAG00000022460	12.4277	16.5079	8.34752	0.505669	-0.983734	0.0386902	0.655145	0
ENSBTAT00000055268	ENSBTAG00000038377	39.3174	32.4041	46.2307	1.42669	0.512675	0.0387364	0.655145	ADAM20
ENSBTAT00000061163	ENSBTAG00000043994	72.024	61.2757	82.7723	1.35082	0.433834	0.0386872	0.655145	GRK6
ENSBTAT00000018539	ENSBTAG00000026119	26.0149	33.1987	18.8311	0.567224	-0.818009	0.038908	0.656664	PTI
ENSBTAT00000025815	ENSBTAG00000019375	91.6304	79.2378	104.023	1.3128	0.392645	0.0390902	0.657296	SCARF2
ENSBTAT00000042578	ENSBTAG00000030180	262.615	224.119	301.11	1.34352	0.426022	0.0390489	0.657296	0
ENSBTAT00000048797	ENSBTAG00000034449	263.734	230.891	296.576	1.28449	0.361191	0.0391087	0.657296	GNG11
ENSBTAT00000054971	ENSBTAG00000037434	138.969	122.974	154.963	1.26013	0.333568	0.0389903	0.657296	0
ENSBTAT00000003192	ENSBTAG00000030974	16221	14853.8	17588.2	1.18409	0.243776	0.039248	0.657578	TUBA4A
ENSBTAT00000055628	ENSBTAG00000001352	761.901	851.813	671.989	0.788893	-0.342098	0.0392444	0.657578	SDCCAG3
ENSBTAT00000064893	ENSBTAG00000001126	75.0157	63.8549	86.1765	1.34957	0.432498	0.0392446	0.657578	BMP2K
ENSBTAT00000010946	ENSBTAG00000008309	263.737	233.246	294.229	1.26145	0.335088	0.0394217	0.658573	ATP13A2
ENSBTAT00000023396	ENSBTAG00000017592	83.917	67.8747	99.9593	1.4727	0.558466	0.0393866	0.658573	AGPAT9
ENSBTAT00000050735	ENSBTAG00000008053	243.517	269.476	217.558	0.807338	-0.308755	0.0394301	0.658573	WDFY2
CUFF.42534.1	-	3.95867	5.66274	2.25459	0.398145	-1.32863	0.0395438	0.659787	UNANNOTATED
ENSBTAT00000039581	ENSBTAG00000009573	34.3737	40.9855	27.7619	0.677357	-0.562011	0.0396467	0.660819	C11orf49
ENSBTAT00000000198	ENSBTAG00000000172	581.528	634.307	528.75	0.833588	-0.262594	0.0397041	0.661091	PFKFB1
ENSBTAT00000009259	ENSBTAG00000007039	185.418	209.668	161.168	0.768683	-0.379539	0.0397744	0.661578	FBXO25
CUFF.10702.1	-	4.34461	0.675992	8.01322	11.854	3.56731	0.0402539	0.661953	UNANNOTATED
CUFF.24179.1	-	16.5715	11.0134	22.1297	2.00934	1.00673	0.0400998	0.661953	NEURL1B
CUFF.50438.1	-	7.3527	10.2067	4.49865	0.440753	-1.18196	0.0407736	0.661953	ZBTB33
ENSBTAT00000001564	ENSBTAG00000001179	1099.86	1200.36	999.358	0.83255	-0.264391	0.0407287	0.661953	TEP1
ENSBTAT00000004354	ENSBTAG00000003353	14.2896	9.59436	18.9849	1.97875	0.984592	0.040057	0.661953	SLC6A2
ENSBTAT00000004568	ENSBTAG00000003514	584.027	662.246	505.808	0.763776	-0.388778	0.0400054	0.661953	HSF4
ENSBTAT00000004844	ENSBTAG00000003721	176.646	147.972	205.32	1.38756	0.472548	0.0402075	0.661953	CHST1
ENSBTAT00000004985	ENSBTAG00000003825	414.263	349.751	478.775	1.3689	0.453021	0.0407154	0.661953	PTPN12
ENSBTAT00000005102	ENSBTAG00000003907	639.831	561.208	718.455	1.28019	0.356361	0.0401969	0.661953	TSPAN14
ENSBTAT00000006494	ENSBTAG00000004937	466.42	420.366	512.474	1.21911	0.285832	0.0398849	0.661953	SEC61A1
ENSBTAT00000009702	ENSBTAG00000007378	943.809	1026.15	861.47	0.839519	-0.252366	0.0403886	0.661953	CLIP4
ENSBTAT00000014100	ENSBTAG00000010652	587.616	643.687	531.545	0.825781	-0.276169	0.0408105	0.661953	PDE4C
ENSBTAT00000014843	ENSBTAG00000011176	398.334	435.046	361.623	0.831229	-0.266683	0.0401442	0.661953	TPRKB
ENSBTAT00000017085	ENSBTAG00000012857	59.7444	47.0743	72.4144	1.5383	0.621337	0.0408247	0.661953	CNNM2
ENSBTAT00000020036	ENSBTAG00000015053	8196.94	7488.79	8905.09	1.18912	0.249899	0.0403444	0.661953	CFL2
ENSBTAT00000023976	ENSBTAG00000018013	216.457	190.461	242.453	1.27298	0.348212	0.0406239	0.661953	EMP3
ENSBTAT00000024018	ENSBTAG00000018043	177.141	149.049	205.234	1.37695	0.46148	0.0407711	0.661953	LCAT
ENSBTAT00000028954	ENSBTAG00000021720	799.056	885.198	712.915	0.805374	-0.312269	0.040136	0.661953	MRPL27
ENSBTAT00000029532	ENSBTAG00000011103	84.1871	67.7248	100.649	1.48615	0.571581	0.0406224	0.661953	SLC8B1
ENSBTAT00000032005	ENSBTAG00000023472	143.355	124.534	162.175	1.30225	0.381003	0.0404876	0.661953	PPP1R14A
ENSBTAT00000033131	ENSBTAG00000024042	179.556	200.582	158.531	0.790352	-0.339433	0.0399346	0.661953	MORN2
ENSBTAT00000042892	ENSBTAG00000038490	5.10866	2.46484	7.75247	3.14522	1.65316	0.0404348	0.661953	CLEC4A
ENSBTAT00000046902	ENSBTAG00000002689	347.668	305.142	390.194	1.27873	0.35471	0.0407957	0.661953	NME7
ENSBTAT00000065273	ENSBTAG00000047766	45.0151	55.4947	34.5355	0.622321	-0.68427	0.0406635	0.661953	G0S2
ENSBTAT00000066025	ENSBTAG00000046323	66.7914	49.2385	84.3442	1.71297	0.776501	0.040581	0.661953	0
ENSBTAT00000017090	ENSBTAG00000012858	972.688	829.956	1115.42	1.34395	0.426479	0.0411099	0.665237	NT5C2
ENSBTAT00000043219	ENSBTAG00000030593	100.826	85.3081	116.345	1.36382	0.44765	0.0410813	0.665237	RFTN1
CUFF.14140.1	-	33.3958	38.7596	28.0319	0.723225	-0.467484	0.0412817	0.666112	DCUN1D5
ENSBTAT00000002564	ENSBTAG00000001975	42.1699	53.9651	30.3746	0.562856	-0.829161	0.0412881	0.666112	DRP2
ENSBTAT00000017922	ENSBTAG00000013477	30.1305	22.9986	37.2624	1.6202	0.696176	0.0412736	0.666112	GCHFR
ENSBTAT00000000005	ENSBTAG00000000005	100.043	86.5674	113.519	1.31133	0.391034	0.0414204	0.666739	ADRBK2
ENSBTAT00000004925	ENSBTAG00000003784	916.831	1001.39	832.273	0.831119	-0.266873	0.0415754	0.666739	DNAJC2
ENSBTAT00000008038	ENSBTAG00000006121	14.5765	5.36567	23.7873	4.43324	2.14836	0.041392	0.666739	SBK2
ENSBTAT00000033270	ENSBTAG00000021024	4113.24	3725.75	4500.73	1.20801	0.27263	0.0415702	0.666739	MACF1
ENSBTAT00000035771	ENSBTAG00000003469	1842.91	1609.42	2076.39	1.29015	0.367534	0.0415118	0.666739	CHURC1
ENSBTAT00000047653	ENSBTAG00000008832	28.6289	20.1951	37.0626	1.83523	0.875961	0.0415677	0.666739	CCL1
ENSBTAT00000000929	ENSBTAG00000010763	131.337	109.415	153.26	1.40073	0.486175	0.0416379	0.667077	DUSP16
ENSBTAT00000001330	ENSBTAG00000001003	19632.9	17847	21418.8	1.20013	0.263194	0.0422308	0.668592	CKMT2
ENSBTAT00000016916	ENSBTAG00000012725	33.4249	39.8399	27.0099	0.677961	-0.560726	0.0417863	0.668592	C10H14ORF93
ENSBTAT00000016995	ENSBTAG00000012789	237.406	210.606	264.205	1.2545	0.32711	0.0421989	0.668592	PRKD1
ENSBTAT00000018501	ENSBTAG00000013929	4581.2	3830.22	5332.18	1.39213	0.477298	0.042048	0.668592	RRAD
ENSBTAT00000022042	ENSBTAG00000016566	83.5894	70.2532	96.9256	1.37966	0.464313	0.041916	0.668592	ITGA9
ENSBTAT00000024095	ENSBTAG00000018105	116.145	131.065	101.224	0.772319	-0.372732	0.0421773	0.668592	ACVR2B
ENSBTAT00000026838	ENSBTAG00000020149	327.36	371.104	283.616	0.764249	-0.387886	0.0420304	0.668592	RNASEH2B
ENSBTAT00000028280	ENSBTAG00000021226	2467.99	2694.02	2241.96	0.832199	-0.264999	0.0421035	0.668592	SAR1B
ENSBTAT00000035874	ENSBTAG00000022590	592.183	970.316	214.05	0.220598	-2.18051	0.042015	0.668592	BOLA
ENSBTAT00000036726	ENSBTAG00000010726	761.581	681.755	841.407	1.23418	0.303551	0.0419441	0.668592	F8
ENSBTAT00000046628	ENSBTAG00000004622	49.476	58.2107	40.7413	0.699894	-0.514791	0.0418198	0.668592	C13H20ORF12
ENSBTAT00000065281	ENSBTAG00000047214	377.153	417.28	337.025	0.807672	-0.308159	0.0421305	0.668592	TRAPPC1
ENSBTAT00000019338	ENSBTAG00000014548	510.939	443.033	578.845	1.30655	0.385764	0.0424506	0.671411	FAM129A
ENSBTAT00000006931	ENSBTAG00000005265	202.725	227.254	178.197	0.784131	-0.350832	0.042584	0.671637	ZCCHC9
ENSBTAT00000025475	ENSBTAG00000019138	169.223	199.176	139.27	0.699233	-0.516156	0.0425892	0.671637	KIF3C
ENSBTAT00000046864	ENSBTAG00000005404	20.0475	15.5955	24.4994	1.57092	0.651611	0.04259	0.671637	MSC
ENSBTAT00000008225	ENSBTAG00000006270	10906.3	10074.6	11738.1	1.16512	0.220481	0.0428729	0.675167	HSP90AA1
ENSBTAT00000029092	ENSBTAG00000021823	2420.4	2680.69	2160.12	0.805808	-0.311492	0.0429208	0.675167	HFE2
ENSBTAT00000056799	ENSBTAG00000038889	681.667	614.217	749.116	1.21963	0.28644	0.0429396	0.675167	RILP
ENSBTAT00000024684	ENSBTAG00000018548	184.786	162.023	207.549	1.28098	0.357252	0.0429979	0.675424	INTS7
ENSBTAT00000024301	ENSBTAG00000018255	912.828	787.414	1038.24	1.31855	0.398949	0.0431705	0.677474	ACTN1
CUFF.4048.2	-	12.0415	15.2299	8.85308	0.581294	-0.782659	0.043306	0.677619	TMED7
CUFF.6589.3	-	206.877	183.885	229.868	1.25007	0.322006	0.0434547	0.677619	STARD7
ENSBTAT00000000799	ENSBTAG00000000607	1768.84	1962.08	1575.6	0.803027	-0.31648	0.0432248	0.677619	ABCF2
ENSBTAT00000013892	ENSBTAG00000033367	312.471	374.755	250.186	0.667601	-0.582943	0.0436427	0.677619	DDO
ENSBTAT00000014068	ENSBTAG00000010642	176.446	197.1	155.793	0.790426	-0.339298	0.0436257	0.677619	ALKBH8
ENSBTAT00000017500	ENSBTAG00000025441	28461.8	22022.7	34900.8	1.58476	0.664267	0.043636	0.677619	HSPA1A
ENSBTAT00000023515	ENSBTAG00000017680	412.101	316.1	508.102	1.60741	0.68474	0.0435049	0.677619	NOS3
ENSBTAT00000049295	ENSBTAG00000034824	136.603	117.978	155.228	1.31574	0.39587	0.0434016	0.677619	0
ENSBTAT00000061076	ENSBTAG00000000676	610.139	549.392	670.886	1.22114	0.288232	0.0434324	0.677619	DOPEY1
ENSBTAT00000065242	ENSBTAG00000015037	14.0872	17.9213	10.2531	0.572114	-0.805624	0.0435255	0.677619	GAREML
ENSBTAT00000065585	ENSBTAG00000045727	18.4211	12.6596	24.1826	1.91021	0.933733	0.0435333	0.677619	0
ENSBTAT00000001446	ENSBTAG00000001092	295.935	339.799	252.07	0.741821	-0.430857	0.043771	0.678957	PHOSPHO2
CUFF.37271.1	-	28.441	37.5211	19.3609	0.516001	-0.954554	0.0439202	0.679308	GRB10
ENSBTAT00000017906	ENSBTAG00000013462	207.958	156.853	259.063	1.65163	0.723891	0.043915	0.679308	L1CAM
ENSBTAT00000032677	ENSBTAG00000023814	54.9392	44.4995	65.3788	1.4692	0.555033	0.0438531	0.679308	ECT2
ENSBTAT00000000697	ENSBTAG00000000536	254.805	288.853	220.757	0.764253	-0.387878	0.0441843	0.682737	ZNF395
CUFF.46840.1	-	5.86383	3.1	8.62766	2.78311	1.4767	0.0444296	0.684058	LOC534671
ENSBTAT00000000335	ENSBTAG00000000269	189.011	212.151	165.87	0.781847	-0.355041	0.0445346	0.684058	0
ENSBTAT00000011099	ENSBTAG00000008437	209.74	158.274	261.205	1.65033	0.722756	0.0445672	0.684058	PCDH12
ENSBTAT00000025687	ENSBTAG00000019293	37.7769	50.7573	24.7965	0.48853	-1.03348	0.0444426	0.684058	EGR3
ENSBTAT00000027975	ENSBTAG00000021009	124.235	97.03	151.439	1.56075	0.642238	0.0445492	0.684058	TRIM55
ENSBTAT00000046112	ENSBTAG00000032515	430.461	471.828	389.094	0.824651	-0.278144	0.0444036	0.684058	PLA2R1
ENSBTAT00000063539	ENSBTAG00000046990	271.145	301.125	241.164	0.800876	-0.320349	0.0445364	0.684058	C21H14orf142
ENSBTAT00000007606	ENSBTAG00000005787	142.385	158.968	125.803	0.79137	-0.337575	0.0447474	0.684703	IFT57
ENSBTAT00000020255	ENSBTAG00000015226	21.9989	15.0881	28.9098	1.91607	0.938149	0.0447794	0.684703	BRSK1
ENSBTAT00000024641	ENSBTAG00000018513	5332.89	4846.32	5819.46	1.2008	0.263993	0.0447022	0.684703	FHL1
ENSBTAT00000031064	ENSBTAG00000010037	47.2428	55.5539	38.9317	0.700791	-0.512944	0.0447376	0.684703	TMEM241
CUFF.12469.2	-	11.0038	14.1358	7.87183	0.556871	-0.844586	0.0449569	0.684816	GSDMD
ENSBTAT00000017616	ENSBTAG00000013242	16.1109	10.3351	21.8867	2.1177	1.0825	0.0448879	0.684816	TMEM8C
ENSBTAT00000020099	ENSBTAG00000015104	90.3649	106.92	73.8094	0.690321	-0.53466	0.0448869	0.684816	CCDC28B
ENSBTAT00000048749	ENSBTAG00000034411	18.2946	23.1363	13.453	0.581467	-0.782232	0.0449372	0.684816	SHISA3
ENSBTAT00000066088	ENSBTAG00000046415	497.039	551.407	442.67	0.802801	-0.316886	0.0451857	0.687651	SSNA1
ENSBTAT00000010745	ENSBTAG00000008173	303.95	334.327	273.573	0.81828	-0.289333	0.0452472	0.687937	TRIM13
ENSBTAT00000031527	ENSBTAG00000023177	8.7957	11.3447	6.24667	0.550623	-0.860864	0.0454783	0.689701	0
ENSBTAT00000056042	ENSBTAG00000020346	249.027	278.967	219.088	0.785356	-0.348582	0.0454917	0.689701	CCDC92
ENSBTAT00000063674	ENSBTAG00000047545	119.453	102.367	136.539	1.33381	0.415557	0.045439	0.689701	RGAG4
CUFF.19790.1	-	33.0935	38.9776	27.2095	0.69808	-0.518536	0.0457146	0.691183	UNANNOTATED
CUFF.30759.1	-	3.38645	5.06934	1.70357	0.336054	-1.57324	0.0457087	0.691183	SRL
ENSBTAT00000035803	ENSBTAG00000025462	202.589	149.383	255.795	1.71234	0.77597	0.0457612	0.691183	GADD45B
ENSBTAT00000042833	ENSBTAG00000030334	61.8455	52.1315	71.5595	1.37267	0.456988	0.0457593	0.691183	AOC2
ENSBTAT00000065091	ENSBTAG00000011994	41.0214	34.2373	47.8055	1.3963	0.481607	0.0458164	0.691368	NDEL1
ENSBTAT00000020395	ENSBTAG00000015327	2488.98	2241.23	2736.72	1.22108	0.288155	0.0458927	0.691871	SPTAN1
ENSBTAT00000014893	ENSBTAG00000011214	255.87	286.436	225.305	0.786582	-0.346331	0.0460503	0.693598	THAP3
ENSBTAT00000045942	ENSBTAG00000011310	31.8582	26.1067	37.6097	1.44062	0.526686	0.0461431	0.694346	FAM155B
ENSBTAT00000059671	ENSBTAG00000042679	9.60031	6.39955	12.8011	2.00031	1.00022	0.0463072	0.696165	SNORD113
ENSBTAT00000011710	ENSBTAG00000008893	320.194	287.846	352.543	1.22476	0.292499	0.0465438	0.698252	ANO10
ENSBTAT00000013256	ENSBTAG00000010047	151.431	169.652	133.211	0.7852	-0.348867	0.0466195	0.698252	TIAM2
ENSBTAT00000024171	ENSBTAG00000018161	58.7635	68.3607	49.1664	0.71922	-0.475495	0.0465883	0.698252	TBX18
ENSBTAT00000046128	ENSBTAG00000013676	77.7966	89.0213	66.5718	0.747819	-0.41924	0.0465557	0.698252	DYNC2LI1
ENSBTAT00000020886	ENSBTAG00000015732	620.183	678.766	561.6	0.827384	-0.273371	0.0467049	0.698881	PSMC6
ENSBTAT00000012034	ENSBTAG00000009129	492.301	546.252	438.349	0.802466	-0.317488	0.0467659	0.699144	POLI
ENSBTAT00000064291	ENSBTAG00000047955	142.488	117.651	167.326	1.42222	0.508149	0.0468395	0.699594	ZNF774
ENSBTAT00000000601	ENSBTAG00000000473	86.318	71.1334	101.503	1.42693	0.512917	0.0473252	0.699793	ATP10D
ENSBTAT00000002742	ENSBTAG00000002122	80.6693	62.9145	98.4241	1.56441	0.64562	0.0473979	0.699793	FAM109A
ENSBTAT00000004243	ENSBTAG00000003278	363.962	434.966	292.959	0.673522	-0.570203	0.0471484	0.699793	HOXC10
ENSBTAT00000005996	ENSBTAG00000004565	120.54	135.398	105.681	0.78052	-0.357492	0.0473775	0.699793	0
ENSBTAT00000007406	ENSBTAG00000005633	40.1107	31.4017	48.8197	1.55469	0.636622	0.0468983	0.699793	RGNEF
ENSBTAT00000018887	ENSBTAG00000014207	238.535	210.43	266.64	1.26712	0.341552	0.0473514	0.699793	ADAMTS10
ENSBTAT00000020345	ENSBTAG00000015296	2010	1711.4	2308.59	1.34895	0.431835	0.047187	0.699793	PTPRB
ENSBTAT00000028134	ENSBTAG00000021116	309.76	274.968	344.552	1.25306	0.325459	0.0472987	0.699793	EXOC6
ENSBTAT00000054699	ENSBTAG00000018731	39.7249	45.5612	33.8886	0.743804	-0.427006	0.0474178	0.699793	FAM172A
ENSBTAT00000061067	ENSBTAG00000044064	70.6351	56.1322	85.138	1.51674	0.600974	0.0470735	0.699793	RNF144A
ENSBTAT00000061421	ENSBTAG00000019279	486.215	528.507	443.922	0.839954	-0.251618	0.0470529	0.699793	MLH3
ENSBTAT00000064158	ENSBTAG00000046248	354.46	320.796	388.124	1.20988	0.274864	0.0470199	0.699793	ARPC1B
ENSBTAT00000065846	ENSBTAG00000046080	368.629	409.137	328.12	0.801981	-0.31836	0.0473725	0.699793	0
ENSBTAT00000026690	ENSBTAG00000020037	16.2135	20.5702	11.8568	0.576406	-0.794842	0.0475097	0.699867	CYB5RL
ENSBTAT00000046852	ENSBTAG00000008006	136.832	117.948	155.716	1.32021	0.400764	0.0474911	0.699867	RASGRP3
ENSBTAT00000002908	ENSBTAG00000032642	4.86811	9.47902	0.257205	0.0271341	-5.20375	0.0475862	0.700352	0
ENSBTAT00000002191	ENSBTAG00000001671	964.303	1054.55	874.054	0.828839	-0.270835	0.0476323	0.700391	RTF1
ENSBTAT00000011846	ENSBTAG00000046303	678.518	591.926	765.11	1.29258	0.37025	0.0477307	0.700686	0
ENSBTAT00000020433	ENSBTAG00000015375	470.596	389.72	551.471	1.41504	0.500847	0.0478096	0.700686	SH2D3C
ENSBTAT00000025492	ENSBTAG00000019153	269.967	240.567	299.368	1.24443	0.315483	0.0477401	0.700686	JMJD6
ENSBTAT00000043731	ENSBTAG00000013253	12.1244	8.33926	15.9095	1.90779	0.931899	0.0478264	0.700686	THAP4
CUFF.29667.1	-	65.8664	74.0649	57.668	0.778615	-0.361018	0.0480403	0.703179	CRAMP1L
ENSBTAT00000002628	ENSBTAG00000002028	401.331	447.371	355.292	0.794176	-0.332469	0.0483098	0.705527	MGC143035
ENSBTAT00000027511	ENSBTAG00000020645	1173.99	1057.48	1290.5	1.22036	0.287308	0.0483322	0.705527	GNAI2
ENSBTAT00000035680	ENSBTAG00000025402	19.2237	23.7985	14.6488	0.615534	-0.700089	0.0483153	0.705527	IL17D
ENSBTAT00000045797	ENSBTAG00000032301	47.2818	55.4416	39.1221	0.705645	-0.502986	0.0484731	0.706943	SLC26A7
ENSBTAT00000063162	ENSBTAG00000002688	2130.99	1854.02	2407.95	1.29877	0.377148	0.048543	0.707321	ATP1B1
ENSBTAT00000027787	ENSBTAG00000020854	274.89	222.694	327.085	1.46876	0.554602	0.0486381	0.708067	BCL6B
ENSBTAT00000002200	ENSBTAG00000001687	86.932	101.991	71.8729	0.704698	-0.504924	0.0488172	0.709191	STC1
ENSBTAT00000008096	ENSBTAG00000006155	67.5132	80.2055	54.821	0.683507	-0.548972	0.0488182	0.709191	CCRL2
ENSBTAT00000012940	ENSBTAG00000009813	259.653	231.814	287.492	1.24018	0.310555	0.0488474	0.709191	ELOVL1
CUFF.35452.1	-	49.8311	38.1271	61.5352	1.61395	0.690596	0.0489609	0.709278	C3H1orf226
ENSBTAT00000026265	ENSBTAG00000019707	191.088	168.647	213.53	1.26614	0.340432	0.0489856	0.709278	GATA2
ENSBTAT00000061098	ENSBTAG00000005104	2.87226	4.54784	1.19668	0.263131	-1.92615	0.0489704	0.709278	MGAT5B
ENSBTAT00000033845	ENSBTAG00000001942	626.694	692.774	560.615	0.809232	-0.305375	0.0490344	0.709347	SNX27
ENSBTAT00000012520	ENSBTAG00000009514	533.413	583.785	483.041	0.82743	-0.273291	0.049214	0.710789	PPWD1
ENSBTAT00000016774	ENSBTAG00000012640	3.43264	1.95612	4.90917	2.50965	1.32749	0.0492224	0.710789	S100A8
CUFF.19074.1	-	3.56089	5.56749	1.55429	0.279172	-1.84077	0.0493002	0.711122	UNANNOTATED
ENSBTAT00000033658	ENSBTAG00000009042	155.467	173.269	137.665	0.794518	-0.331848	0.0493338	0.711122	ATXN7L2
CUFF.2202.1	-	381.799	338.274	425.324	1.25734	0.330373	0.0498237	0.711331	APP
ENSBTAT00000000046	ENSBTAG00000000042	73.2097	63.0526	83.3667	1.32218	0.402917	0.0494381	0.711331	PYCR1
ENSBTAT00000000955	ENSBTAG00000000717	28.5498	22.1701	34.9295	1.57552	0.65583	0.049538	0.711331	PPAP2C
ENSBTAT00000004098	ENSBTAG00000003155	22.5607	27.8681	17.2533	0.619106	-0.691741	0.0495952	0.711331	IFI27L2
ENSBTAT00000004167	ENSBTAG00000003209	3019.58	3324.54	2714.62	0.816541	-0.292403	0.0497702	0.711331	BLCAP
ENSBTAT00000009462	ENSBTAG00000007190	242.179	268.901	215.458	0.801255	-0.319667	0.0494951	0.711331	THAP6
ENSBTAT00000014711	ENSBTAG00000011081	76.5494	65.3546	87.7442	1.34259	0.425016	0.0496181	0.711331	KBTBD8
ENSBTAT00000018302	ENSBTAG00000021310	30.3181	38.287	22.3492	0.583728	-0.776633	0.0497012	0.711331	COL4A4
ENSBTAT00000020219	ENSBTAG00000015195	425.543	380.862	470.225	1.23464	0.304086	0.0498784	0.711331	NPC1
ENSBTAT00000024505	ENSBTAG00000018417	666.301	726.68	605.922	0.833822	-0.262189	0.0498581	0.711331	PSMF1
ENSBTAT00000026300	ENSBTAG00000019734	117.951	104.338	131.565	1.26095	0.334508	0.0497603	0.711331	CD276
ENSBTAT00000027527	ENSBTAG00000020657	501.86	407.416	596.304	1.46362	0.549543	0.0498308	0.711331	FAT1
ENSBTAT00000003086	ENSBTAG00000002382	88.3043	78.1024	98.5062	1.26124	0.334848	0.0501458	0.712619	DDX10
ENSBTAT00000015790	ENSBTAG00000011902	1605.18	1764.43	1445.94	0.819497	-0.28719	0.0500459	0.712619	WASH1
ENSBTAT00000018863	ENSBTAG00000014182	2536.64	2298.14	2775.15	1.20757	0.272102	0.0501139	0.712619	CTNNA1
ENSBTAT00000021523	ENSBTAG00000016170	1555.69	1711.51	1399.87	0.817918	-0.289972	0.0501403	0.712619	KCNJ11
CUFF.48947.1	-	219.906	243.955	195.857	0.802841	-0.316814	0.0504032	0.712805	LOC788012
ENSBTAT00000012128	ENSBTAG00000009206	142.689	167.209	118.168	0.706712	-0.500806	0.0504184	0.712805	FOXS1
ENSBTAT00000016953	ENSBTAG00000012757	331.709	265.179	398.24	1.50178	0.586674	0.0504502	0.712805	GCNT1
ENSBTAT00000023383	ENSBTAG00000017584	844.687	760.019	929.355	1.22281	0.290195	0.0502954	0.712805	PLCG1
ENSBTAT00000030828	ENSBTAG00000003120	64.8237	37.6086	92.0388	2.44728	1.29118	0.0504688	0.712805	MGC139239
ENSBTAT00000039812	ENSBTAG00000011075	604.478	663.224	545.733	0.82285	-0.281299	0.0503199	0.712805	PROSC
ENSBTAT00000042645	ENSBTAG00000030209	1013.36	922.646	1104.08	1.19665	0.258999	0.0504403	0.712805	ARHGDIA
ENSBTAT00000014910	ENSBTAG00000011226	266.75	236.387	297.113	1.25689	0.32986	0.0505226	0.71294	SLC4A2
ENSBTAT00000021878	ENSBTAG00000016455	432.299	474.133	390.466	0.823537	-0.280094	0.0506175	0.713653	CACHD1
ENSBTAT00000006068	ENSBTAG00000004624	351.102	313.219	388.985	1.2419	0.312545	0.0508322	0.714179	0
ENSBTAT00000006383	ENSBTAG00000004855	2725.21	2983.3	2467.12	0.826974	-0.274086	0.0508088	0.714179	PRDX6
ENSBTAT00000031134	ENSBTAG00000037490	5.34952	2.55284	8.1462	3.19103	1.67402	0.0507322	0.714179	0
ENSBTAT00000055714	ENSBTAG00000007589	12.8688	16.1081	9.6294	0.597797	-0.742271	0.0508094	0.714179	SMAD9
ENSBTAT00000023098	ENSBTAG00000017373	177.881	195.101	160.661	0.823479	-0.280195	0.0509361	0.715015	LACTB
ENSBTAT00000005080	ENSBTAG00000003895	89.0688	76.8686	101.269	1.31743	0.397727	0.0510369	0.715806	CYBA
ENSBTAT00000028215	ENSBTAG00000021173	27.6995	21.767	33.6321	1.5451	0.627697	0.0512792	0.718578	CCDC134
ENSBTAT00000004333	ENSBTAG00000003339	242.012	214.579	269.445	1.25569	0.328483	0.0518415	0.719925	ZBTB10
ENSBTAT00000015071	ENSBTAG00000011333	2200.66	2371.56	2029.75	0.855871	-0.224534	0.0519566	0.719925	CLASP2
ENSBTAT00000020544	ENSBTAG00000015460	277.207	306.704	247.711	0.807655	-0.308189	0.0516995	0.719925	TP63
ENSBTAT00000022238	ENSBTAG00000016728	265.267	229.234	301.3	1.31438	0.39438	0.0519511	0.719925	PLEKHG5
ENSBTAT00000022718	ENSBTAG00000017082	570.976	516.979	624.974	1.2089	0.273689	0.0518869	0.719925	POR
ENSBTAT00000028669	ENSBTAG00000021512	1056.32	1161.95	950.685	0.818182	-0.289506	0.0516713	0.719925	ZBTB7B
ENSBTAT00000039344	ENSBTAG00000027412	862.962	944.564	781.36	0.827217	-0.273662	0.0517794	0.719925	0
ENSBTAT00000042938	ENSBTAG00000039485	5.01374	7.14201	2.88546	0.404013	-1.30753	0.0518096	0.719925	C17orf104
ENSBTAT00000043182	ENSBTAG00000030575	143.518	162.88	124.157	0.762262	-0.391642	0.0517961	0.719925	BHLHE41
ENSBTAT00000056434	ENSBTAG00000039720	119.688	134.432	104.945	0.780655	-0.357243	0.0518911	0.719925	0
ENSBTAT00000064387	ENSBTAG00000047502	5209.14	4021.08	6397.19	1.59092	0.669857	0.0518719	0.719925	FKBP5
ENSBTAT00000064437	ENSBTAG00000012818	96.5083	78.5045	114.512	1.45867	0.544653	0.0518266	0.719925	PDLIM5
ENSBTAT00000065315	ENSBTAG00000016197	43.026	35.7054	50.3467	1.41006	0.495755	0.0518978	0.719925	PHLDB1
ENSBTAT00000032752	ENSBTAG00000023847	523.448	574.967	471.928	0.820792	-0.284912	0.052124	0.720942	IKZF5
ENSBTAT00000055080	ENSBTAG00000038011	87.636	98.2342	77.0378	0.784226	-0.350659	0.0521097	0.720942	SH3RF3
ENSBTAT00000065786	ENSBTAG00000021940	76.3733	87.382	65.3647	0.748034	-0.418825	0.0521643	0.720942	CCDC149
ENSBTAT00000000024	ENSBTAG00000000022	244.971	269.403	220.539	0.818622	-0.288731	0.0524484	0.721155	NUP37
ENSBTAT00000002324	ENSBTAG00000001774	531.015	444.339	617.69	1.39013	0.475221	0.0523797	0.721155	SPRY2
ENSBTAT00000010067	ENSBTAG00000007652	134.126	120.72	147.531	1.22209	0.289354	0.0523727	0.721155	RFTN2
ENSBTAT00000014007	ENSBTAG00000010595	225.221	249.824	200.617	0.803036	-0.316464	0.0524166	0.721155	WDR92
ENSBTAT00000020115	ENSBTAG00000015118	4.05004	6.13552	1.96455	0.320192	-1.64299	0.0524436	0.721155	PNPLA1
ENSBTAT00000044985	ENSBTAG00000001829	12.4874	8.56087	16.4139	1.91732	0.93909	0.0523616	0.721155	SLC17A9
ENSBTAT00000022251	ENSBTAG00000016736	81.1451	69.7836	92.5066	1.32562	0.406668	0.0525871	0.722445	HIGD1B
ENSBTAT00000025421	ENSBTAG00000019093	2528.75	2799.48	2258.03	0.806588	-0.310096	0.0527966	0.722701	AMY2B
ENSBTAT00000039787	ENSBTAG00000027625	128.826	159.452	98.2002	0.615861	-0.699324	0.0526903	0.722701	SFRP1
ENSBTAT00000045695	ENSBTAG00000011823	1076.69	981.19	1172.18	1.19466	0.256595	0.0528302	0.722701	CLSTN1
ENSBTAT00000063694	ENSBTAG00000002996	76.5768	63.001	90.1526	1.43097	0.516994	0.0527967	0.722701	SHROOM4
ENSBTAT00000063844	ENSBTAG00000047591	14.7445	10.076	19.4131	1.92667	0.946112	0.052736	0.722701	C23H6orf141
ENSBTAT00000001925	ENSBTAG00000001468	578.858	637.635	520.08	0.815639	-0.293997	0.0529003	0.723046	SAMD4A
ENSBTAT00000000774	ENSBTAG00000000586	82.6976	69.0756	96.3196	1.39441	0.479654	0.0530948	0.724449	C5orf42
ENSBTAT00000036611	ENSBTAG00000002110	10.7482	7.90529	13.5912	1.71925	0.78178	0.053138	0.724449	DMGDH
ENSBTAT00000061140	ENSBTAG00000002804	1799.47	1617.79	1981.14	1.22459	0.292303	0.0530766	0.724449	PDGFRB
ENSBTAT00000043215	ENSBTAG00000015609	126.88	110.457	143.302	1.29736	0.375576	0.0532674	0.7256	PREX1
ENSBTAT00000013117	ENSBTAG00000009942	1953.48	2162.1	1744.85	0.807017	-0.309329	0.0534627	0.725984	PLCL2
ENSBTAT00000017940	ENSBTAG00000013492	2451.78	2757.72	2145.83	0.778119	-0.361937	0.0534486	0.725984	PRKAG3
ENSBTAT00000022279	ENSBTAG00000016754	777.158	874.549	679.768	0.777279	-0.363496	0.0535611	0.725984	KLHL38
ENSBTAT00000025007	ENSBTAG00000018784	470.395	424.389	516.401	1.21681	0.283105	0.0535399	0.725984	CTSZ
ENSBTAT00000025374	ENSBTAG00000019060	12.5937	8.80458	16.3828	1.86071	0.895853	0.0535662	0.725984	CLDN11
ENSBTAT00000061260	ENSBTAG00000025308	374.28	407.195	341.365	0.838332	-0.254406	0.0535372	0.725984	STON2
CUFF.44248.1	-	17.1716	20.7897	13.5534	0.651929	-0.617212	0.0536868	0.725985	UNANNOTATED
ENSBTAT00000014052	ENSBTAG00000010630	398.531	436.736	360.326	0.825043	-0.277458	0.0536999	0.725985	MGC165715
ENSBTAT00000015763	ENSBTAG00000024091	100.87	75.4601	126.28	1.67346	0.742834	0.0537466	0.725985	MALL
ENSBTAT00000064317	ENSBTAG00000046110	88.1532	104.394	71.9123	0.688855	-0.537728	0.0537153	0.725985	CLCF1
ENSBTAT00000000744	ENSBTAG00000000570	590.913	455.445	726.381	1.59488	0.673448	0.0538801	0.727178	RET
CUFF.12439.1	-	36.5008	43.4887	29.5129	0.678633	-0.559296	0.0543937	0.728481	CCDC166
CUFF.23860.4	-	79.3621	89.8962	68.828	0.765639	-0.385264	0.054268	0.728481	FBXW11
CUFF.33397.1	-	4.74163	6.85967	2.6236	0.382467	-1.38659	0.0544404	0.728481	TIPRL
ENSBTAT00000003028	ENSBTAG00000002346	114.813	100.445	129.182	1.2861	0.362998	0.0545762	0.728481	HSD3B7
ENSBTAT00000008669	ENSBTAG00000006607	10137.2	11256.2	9018.2	0.801175	-0.319811	0.0542387	0.728481	CCNG1
ENSBTAT00000009327	ENSBTAG00000018204	588064	659770	516357	0.782633	-0.353592	0.05461	0.728481	MYH1
ENSBTAT00000009852	ENSBTAG00000007490	374.228	335.77	412.686	1.22907	0.297571	0.0541142	0.728481	SULF2
ENSBTAT00000011468	ENSBTAG00000008704	42.7217	49.3258	36.1175	0.732223	-0.449644	0.0543128	0.728481	FIGN
ENSBTAT00000014725	ENSBTAG00000011095	90.3567	69.3823	111.331	1.6046	0.682217	0.0544297	0.728481	FAR2
ENSBTAT00000020526	ENSBTAG00000015436	37.4393	31.9157	42.9628	1.34613	0.42882	0.0541022	0.728481	SLC27A4
ENSBTAT00000027593	ENSBTAG00000020704	50.6357	40.0059	61.2656	1.53141	0.614865	0.0545066	0.728481	RAMP3
ENSBTAT00000029502	ENSBTAG00000013152	220.683	271.889	169.478	0.623334	-0.681924	0.0544882	0.728481	NIPSNAP1
ENSBTAT00000030952	ENSBTAG00000022801	59.5497	50.4072	68.6923	1.36275	0.446518	0.0545238	0.728481	GABPB1
ENSBTAT00000065478	ENSBTAG00000047265	215.466	236.316	194.615	0.823535	-0.280099	0.0542919	0.728481	0
ENSBTAT00000002364	ENSBTAG00000001808	222.185	242.65	201.719	0.831314	-0.266535	0.0546673	0.728641	LACTB2
ENSBTAT00000014685	ENSBTAG00000011059	291.076	327.539	254.614	0.777355	-0.363354	0.054798	0.729779	CDKN2C
ENSBTAT00000011605	ENSBTAG00000008812	796.189	878.178	714.201	0.813276	-0.298184	0.0550845	0.732383	PFDN4
ENSBTAT00000064301	ENSBTAG00000046875	224.272	248.802	199.742	0.802814	-0.316863	0.05508	0.732383	AP5B1
CUFF.29820.1	-	96.5202	78.5183	114.522	1.45854	0.544525	0.0553068	0.732918	SLC9A3R2
ENSBTAT00000020956	ENSBTAG00000015784	7.23473	4.67199	9.79746	2.09706	1.06837	0.0552824	0.732918	HAPLN2
ENSBTAT00000025279	ENSBTAG00000018993	68.3687	59.0696	77.6677	1.31485	0.3949	0.0552405	0.732918	ITGB7
ENSBTAT00000052811	ENSBTAG00000020538	45.6419	37.4864	53.7974	1.43512	0.521171	0.0552039	0.732918	HERC5
ENSBTAT00000005531	ENSBTAG00000004222	200.24	223.216	177.264	0.794136	-0.332542	0.0553993	0.733503	SAT2
ENSBTAT00000006567	ENSBTAG00000004989	52.231	44.1734	60.2887	1.36482	0.448711	0.0554421	0.733503	IRF5
ENSBTAT00000055194	ENSBTAG00000020115	136.094	153.186	119.002	0.776846	-0.364299	0.0555079	0.733771	UBE2O
ENSBTAT00000029895	ENSBTAG00000022161	13.236	9.85606	16.616	1.68587	0.753494	0.0556914	0.735592	TLR7
ENSBTAT00000042557	ENSBTAG00000015255	823.463	902.695	744.231	0.824454	-0.278489	0.055812	0.736535	ST6GALNAC2
ENSBTAT00000053818	ENSBTAG00000040001	31.5976	24.2245	38.9708	1.60874	0.685929	0.0558542	0.736535	MARVELD2
CUFF.34815.1	-	8.41578	11.0651	5.76647	0.521141	-0.940254	0.056051	0.736716	RXRG
ENSBTAT00000016767	ENSBTAG00000012630	31.6212	37.0735	26.169	0.70587	-0.502526	0.0559419	0.736716	PAMR1
ENSBTAT00000057533	ENSBTAG00000007662	1525.9	1346.28	1705.52	1.26684	0.341234	0.0560279	0.736716	GRP78
ENSBTAT00000061095	ENSBTAG00000044022	502.945	417.632	588.259	1.40856	0.494221	0.0560011	0.736716	KIAA1671
ENSBTAT00000000858	ENSBTAG00000000653	402.719	344.881	460.557	1.33541	0.417282	0.0564607	0.736831	PPP1R16B
ENSBTAT00000001383	ENSBTAG00000001041	16.1307	12.4061	19.8553	1.60045	0.678478	0.0565241	0.736831	0
ENSBTAT00000011340	ENSBTAG00000008596	214.647	189.118	240.177	1.26998	0.344811	0.0565779	0.736831	PRICKLE1
ENSBTAT00000015532	ENSBTAG00000011698	584.326	521.481	647.172	1.24103	0.311535	0.0564239	0.736831	TYK2
ENSBTAT00000015579	ENSBTAG00000011730	41430.2	37475.5	45385	1.21106	0.276267	0.0563798	0.736831	TCAP
ENSBTAT00000018226	ENSBTAG00000013721	180.769	161.306	200.232	1.24132	0.311873	0.0565385	0.736831	PSMD10
ENSBTAT00000022893	ENSBTAG00000017219	111.116	99.5759	122.657	1.23179	0.300756	0.0565874	0.736831	DDX51
ENSBTAT00000024309	ENSBTAG00000018260	179.515	206.076	152.954	0.74222	-0.430082	0.0564711	0.736831	MFSD11
ENSBTAT00000033046	ENSBTAG00000008956	6.91585	4.23455	9.59716	2.26639	1.1804	0.0561335	0.736831	CD8B
ENSBTAT00000038656	ENSBTAG00000035643	10.548	13.9235	7.17247	0.515135	-0.956977	0.0565221	0.736831	NAP1L1
ENSBTAT00000045083	ENSBTAG00000031797	290.699	262.596	318.802	1.21404	0.279813	0.0566089	0.736831	MANF
ENSBTAT00000063698	ENSBTAG00000006287	95.0698	73.2276	116.912	1.59656	0.674965	0.0565299	0.736831	NEDD9
ENSBTAT00000028930	ENSBTAG00000021706	186.404	144.825	227.983	1.5742	0.654621	0.0567069	0.73751	TBX3
ENSBTAT00000035638	ENSBTAG00000025379	202.039	227.796	176.282	0.77386	-0.369856	0.0568298	0.737916	0
ENSBTAT00000052076	ENSBTAG00000009846	35.7752	29.1071	42.4433	1.45818	0.544164	0.0567864	0.737916	MTHFD1L
CUFF.12094.1	-	87.8468	97.8865	77.807	0.79487	-0.33121	0.0570858	0.738869	ZNF34
ENSBTAT00000012206	ENSBTAG00000009263	462.608	510.756	414.46	0.811463	-0.301403	0.0570968	0.738869	MFSD1
ENSBTAT00000028372	ENSBTAG00000021294	215.248	189.604	240.893	1.27051	0.345405	0.0570154	0.738869	VWA1
ENSBTAT00000035414	ENSBTAG00000025246	3.96772	5.74738	2.18807	0.380707	-1.39325	0.0570953	0.738869	ZIC2
ENSBTAT00000042613	ENSBTAG00000019105	2287.44	2509.44	2065.45	0.82307	-0.280913	0.0571326	0.738869	NPLOC4
ENSBTAT00000028546	ENSBTAG00000021413	94.9883	81.0316	108.945	1.34447	0.427043	0.0571819	0.738913	ZIC3
ENSBTAT00000029340	ENSBTAG00000039995	39.9803	45.7995	34.161	0.745881	-0.422984	0.0572506	0.739208	CFH
CUFF.21079.1	-	21.7002	16.7434	26.657	1.59209	0.670924	0.057309	0.739262	AMMECR1L
ENSBTAT00000023952	ENSBTAG00000018000	240.333	266.911	213.755	0.800846	-0.320403	0.0573704	0.739262	0
ENSBTAT00000035420	ENSBTAG00000004165	3.2758	1.64569	4.90591	2.98107	1.57583	0.0573925	0.739262	CLYBL
ENSBTAT00000010723	ENSBTAG00000008153	616.493	560.491	672.496	1.19983	0.262835	0.0574844	0.739853	CAMSAP2
ENSBTAT00000008327	ENSBTAG00000006346	617.069	556.435	677.703	1.21794	0.28444	0.0576292	0.739942	DAP
ENSBTAT00000008333	ENSBTAG00000006347	218.903	196.648	241.158	1.22634	0.294359	0.0575399	0.739942	CIRH1A
ENSBTAT00000063873	ENSBTAG00000046160	691.056	759.287	622.826	0.820277	-0.285817	0.0575976	0.739942	SMIM13
ENSBTAT00000003457	ENSBTAG00000002669	32.5199	26.5349	38.5049	1.4511	0.537151	0.0577505	0.740834	RASSF4
ENSBTAT00000022174	ENSBTAG00000016676	358.66	404.709	312.611	0.772432	-0.37252	0.0577907	0.740834	PTER
CUFF.31897.2	-	313.863	338.731	288.995	0.85317	-0.229096	0.0578452	0.740904	ABCB10
ENSBTAT00000044218	ENSBTAG00000031231	223.116	199.369	246.863	1.23822	0.308269	0.0578882	0.740904	IRF1
ENSBTAT00000047471	ENSBTAG00000014467	5.68166	3.61527	7.74806	2.14315	1.09973	0.0579445	0.741036	GLIS3
CUFF.27538.1	-	13.2622	17.3513	9.17318	0.528674	-0.919549	0.0582663	0.741992	KCNG2
CUFF.48907.1	-	20.6905	15.6508	25.7302	1.64402	0.717227	0.0583366	0.741992	UNANNOTATED
ENSBTAT00000004070	ENSBTAG00000003130	41.5044	50.7774	32.2313	0.634757	-0.655724	0.0584594	0.741992	CHRNA3
ENSBTAT00000004465	ENSBTAG00000003438	242.351	213.921	270.781	1.2658	0.340051	0.0581998	0.741992	ZNF297B
ENSBTAT00000015626	ENSBTAG00000011762	562.402	496.637	628.168	1.26484	0.338959	0.0584801	0.741992	ANKRD52
ENSBTAT00000020429	ENSBTAG00000015371	3.50643	5.22012	1.79274	0.343429	-1.54192	0.058272	0.741992	GABPB2
ENSBTAT00000024834	ENSBTAG00000018663	1023.37	1128.51	918.222	0.813659	-0.297504	0.0583435	0.741992	GPRC5C
ENSBTAT00000054275	ENSBTAG00000007201	420.4	460.414	380.386	0.826182	-0.275469	0.058386	0.741992	C9H6ORF35
ENSBTAT00000055083	ENSBTAG00000039071	250.007	288.269	211.746	0.734543	-0.44508	0.0584159	0.741992	ANKRD16
ENSBTAT00000063903	ENSBTAG00000047229	191.802	171.933	211.671	1.23112	0.299974	0.0581202	0.741992	CRIP1
ENSBTAT00000034843	ENSBTAG00000024984	23.1223	28.3293	17.9152	0.632392	-0.66111	0.0586143	0.743109	FSBP
ENSBTAT00000013264	ENSBTAG00000030529	1583.03	1728.55	1437.5	0.831623	-0.265998	0.0586723	0.743259	FAM53C
CUFF.48905.1	-	24.3833	18.7166	30.05	1.60553	0.683052	0.0587281	0.743381	UNANNOTATED
ENSBTAT00000000282	ENSBTAG00000000231	1288.42	1406.79	1170.04	0.831712	-0.265844	0.0590511	0.743449	BMPR-IA
ENSBTAT00000004051	ENSBTAG00000003115	1395.76	1522.74	1268.78	0.833223	-0.263226	0.0590566	0.743449	KBTBD2
ENSBTAT00000004240	ENSBTAG00000003276	236.257	202.541	269.972	1.33293	0.414597	0.0590089	0.743449	PRKCH
ENSBTAT00000009480	ENSBTAG00000007206	811.502	724.235	898.768	1.24099	0.31149	0.0589081	0.743449	STRIP2
ENSBTAT00000014608	ENSBTAG00000011001	320.364	281.919	358.809	1.27274	0.347935	0.0590313	0.743449	ERG
ENSBTAT00000018167	ENSBTAG00000013669	323.821	368.752	278.891	0.75631	-0.402951	0.0587958	0.743449	KIF22
ENSBTAT00000043649	ENSBTAG00000011392	156210	168597	143824	0.853067	-0.229269	0.0590521	0.743449	MYBPC1
CUFF.14927.3	-	7.07731	4.27227	9.88235	2.31314	1.20985	0.0592195	0.744334	CHI3L1
ENSBTAT00000000683	ENSBTAG00000000524	167.966	148.991	186.941	1.25471	0.327351	0.0591886	0.744334	CSTB
CUFF.46852.1	-	8.96426	11.3131	6.61543	0.584759	-0.774087	0.0596049	0.746341	LOC534671
ENSBTAT00000005804	ENSBTAG00000004427	2.51463	3.82158	1.20768	0.316016	-1.66193	0.0594774	0.746341	OSBPL8
ENSBTAT00000016137	ENSBTAG00000012164	3.79678	5.83996	1.75359	0.300274	-1.73565	0.0594261	0.746341	CP
ENSBTAT00000024318	ENSBTAG00000018270	39.9747	48.0777	31.8717	0.662921	-0.593092	0.0596259	0.746341	NFATC2
ENSBTAT00000024464	ENSBTAG00000018383	22.8116	17.5122	28.1111	1.60523	0.682778	0.0595678	0.746341	ATAD5
ENSBTAT00000047056	ENSBTAG00000018937	234.135	209.67	258.601	1.23337	0.302606	0.0596572	0.746341	HMOX2
ENSBTAT00000001456	ENSBTAG00000001101	18.1275	13.8113	22.4437	1.62502	0.70046	0.0597648	0.747107	IFNLR1
ENSBTAT00000013017	ENSBTAG00000009870	22.2581	15.0241	29.4922	1.96299	0.973052	0.0598955	0.74758	HES6
ENSBTAT00000023854	ENSBTAG00000017939	234.736	208.538	260.934	1.25125	0.323371	0.059876	0.74758	0
CUFF.6999.1	-	7.22382	9.65079	4.79684	0.497042	-1.00856	0.0599612	0.74782	TMEM131
ENSBTAT00000032500	ENSBTAG00000012041	1032.97	1126.37	939.564	0.834149	-0.261623	0.0603272	0.751802	SPG7
ENSBTAT00000019934	ENSBTAG00000014974	184.814	163.012	206.616	1.26749	0.34198	0.0604772	0.753088	GRAMD3
CUFF.42929.1	-	37.5774	29.8794	45.2754	1.51527	0.599577	0.060754	0.753349	GFPT2
ENSBTAT00000000993	ENSBTAG00000000745	738.785	639.726	837.844	1.30969	0.389228	0.0605592	0.753349	AQP1
ENSBTAT00000004188	ENSBTAG00000003228	1252.52	1149.18	1355.85	1.17984	0.238586	0.0608553	0.753349	RPL3
ENSBTAT00000005415	ENSBTAG00000004138	3.23591	4.83268	1.63914	0.339179	-1.55988	0.0609469	0.753349	GLTSCR1
ENSBTAT00000011751	ENSBTAG00000008926	847.901	772.546	923.256	1.19508	0.257111	0.0607336	0.753349	FUBP1
ENSBTAT00000012124	ENSBTAG00000031214	44.6847	35.5665	53.8028	1.51274	0.597163	0.0608956	0.753349	0
ENSBTAT00000014427	ENSBTAG00000010867	907.027	979.571	834.483	0.851887	-0.231266	0.060966	0.753349	LONP2
ENSBTAT00000017583	ENSBTAG00000013210	102.928	65.2146	140.642	2.15661	1.10876	0.0606485	0.753349	ADAMTS4
ENSBTAT00000037717	ENSBTAG00000026519	37.0963	43.1725	31.0201	0.718516	-0.476907	0.0608097	0.753349	DEADC1
ENSBTAT00000042695	ENSBTAG00000012066	2396.05	2132.76	2659.35	1.24691	0.318356	0.0606035	0.753349	PECAM1
ENSBTAT00000005845	ENSBTAG00000004459	66.875	57.3628	76.3872	1.33165	0.413215	0.0610328	0.753596	0
CUFF.15270.1	-	6.79667	9.10855	4.48479	0.492372	-1.02218	0.061086	0.753675	UNANNOTATED
ENSBTAT00000031396	ENSBTAG00000016377	452.876	497.066	408.687	0.822199	-0.282441	0.0611553	0.753953	IPP
CUFF.15577.3	-	70.2398	80.8061	59.6735	0.738477	-0.437375	0.0624998	0.754416	LRRN2
CUFF.23897.1	-	145.668	128.013	163.324	1.27584	0.351447	0.0623306	0.754416	STK10
CUFF.31953.1	-	8.62674	11.0052	6.24824	0.567752	-0.816668	0.0620003	0.754416	TAF5L
CUFF.47239.1	-	15.8165	11.6913	19.9417	1.70569	0.770353	0.0615486	0.754416	SAP30
CUFF.589.1	-	149.935	131.517	168.352	1.28008	0.356232	0.0613193	0.754416	IFNAR1
ENSBTAT00000000013	ENSBTAG00000000012	186.59	206.184	166.996	0.809935	-0.304121	0.0617227	0.754416	TTC33
ENSBTAT00000001248	ENSBTAG00000000942	148.395	126.825	169.965	1.34015	0.422395	0.0625773	0.754416	SIPA1L2
ENSBTAT00000003112	ENSBTAG00000002395	253.452	284.132	222.773	0.784046	-0.350989	0.0623291	0.754416	HPS3
ENSBTAT00000003613	ENSBTAG00000002788	10.1544	13.3676	6.94118	0.519254	-0.945486	0.0624673	0.754416	RAB27B
ENSBTAT00000007681	ENSBTAG00000005844	729.062	668.887	789.236	1.17993	0.238695	0.0615806	0.754416	SCAMP2
ENSBTAT00000008355	ENSBTAG00000006368	38.5875	29.0077	48.1672	1.6605	0.731616	0.0615868	0.754416	N4BP3
ENSBTAT00000009938	ENSBTAG00000007553	137.539	117.518	157.56	1.34073	0.423016	0.0613992	0.754416	KCNA5
ENSBTAT00000010939	ENSBTAG00000004400	1257.35	1137.91	1376.8	1.20994	0.274939	0.0619252	0.754416	PRRC2B
ENSBTAT00000017252	ENSBTAG00000012976	645.556	581.792	709.319	1.2192	0.285931	0.0621767	0.754416	WLS
ENSBTAT00000021199	ENSBTAG00000015942	1163.35	928.323	1398.38	1.50635	0.591054	0.061385	0.754416	DNAJA4
ENSBTAT00000022557	ENSBTAG00000016958	47.2071	39.4166	54.9976	1.39529	0.480565	0.0625652	0.754416	PHF19
ENSBTAT00000022854	ENSBTAG00000017196	2106.13	1918.87	2293.4	1.19518	0.257229	0.0623882	0.754416	PDIA3
ENSBTAT00000023720	ENSBTAG00000017845	1019.56	933.123	1106.01	1.18527	0.24522	0.0616821	0.754416	BAG1
ENSBTAT00000025447	ENSBTAG00000019116	415.271	456.36	374.181	0.819926	-0.286434	0.0623108	0.754416	MOBKL3
ENSBTAT00000026218	ENSBTAG00000019672	254.621	283.139	226.104	0.798562	-0.324524	0.0621838	0.754416	0
ENSBTAT00000028478	ENSBTAG00000021360	4.00784	2.20398	5.8117	2.63691	1.39885	0.0624968	0.754416	RASGEF1C
ENSBTAT00000028806	ENSBTAG00000021617	189.625	166.806	212.443	1.27359	0.348905	0.0623071	0.754416	ZC3HAV1
ENSBTAT00000029899	ENSBTAG00000014068	2362.56	2570.72	2154.4	0.83805	-0.254891	0.0619247	0.754416	VDAC3
ENSBTAT00000034315	ENSBTAG00000024641	245.47	225.311	265.628	1.17894	0.237489	0.0625677	0.754416	ZBED1
ENSBTAT00000037998	ENSBTAG00000026660	266.98	293.861	240.099	0.81705	-0.291503	0.0623445	0.754416	TAF12
ENSBTAT00000040101	ENSBTAG00000000333	41.3524	47.1109	35.594	0.755535	-0.404429	0.062093	0.754416	ARHGAP20
ENSBTAT00000054825	ENSBTAG00000038625	44.5144	56.8567	32.1722	0.565847	-0.821515	0.0625645	0.754416	0
ENSBTAT00000061378	ENSBTAG00000044048	279.108	309.99	248.226	0.800757	-0.320564	0.0619768	0.754416	LMBR1L
ENSBTAT00000064615	ENSBTAG00000004620	54.4398	45.941	62.9385	1.36999	0.454162	0.0621161	0.754416	ZNF133
ENSBTAT00000065403	ENSBTAG00000018707	22894.9	21070.4	24719.4	1.17318	0.230427	0.0625986	0.754416	LDB3
CUFF.19535.1	-	20.648	15.826	25.4701	1.60938	0.686506	0.062906	0.757554	CFDP1
CUFF.50434.1	-	31.5312	39.0808	23.9816	0.613641	-0.704533	0.0629635	0.757679	UNANNOTATED
ENSBTAT00000004384	ENSBTAG00000003381	489.602	447.692	531.511	1.18722	0.247592	0.0631398	0.758254	PAPD7
ENSBTAT00000010153	ENSBTAG00000007721	601.321	659.335	543.308	0.824024	-0.279242	0.0630632	0.758254	DPM1
ENSBTAT00000027887	ENSBTAG00000020936	341.534	256.895	426.173	1.65894	0.730259	0.0631525	0.758254	NOD2
ENSBTAT00000007572	ENSBTAG00000005761	132.072	114.597	149.548	1.30499	0.384043	0.0632602	0.758415	DEDD2
ENSBTAT00000044112	ENSBTAG00000004860	116.484	172.586	60.382	0.349867	-1.51512	0.063252	0.758415	SLC27A6
CUFF.16396.1	-	5.33925	2.9847	7.6938	2.57775	1.36611	0.063417	0.759165	EIF2D
ENSBTAT00000017887	ENSBTAG00000013444	26.2246	22.6478	29.8014	1.31586	0.396009	0.0634065	0.759165	ETV2
ENSBTAT00000044762	ENSBTAG00000000111	10143.9	8782.13	11505.7	1.31013	0.389705	0.0634719	0.759258	UGP2
CUFF.35453.1	-	75.984	62.0241	89.9439	1.45014	0.536196	0.0641613	0.760668	NOS1AP
CUFF.37274.1	-	15.2095	19.9127	10.5062	0.527611	-0.922454	0.0640661	0.760668	GRB10
ENSBTAT00000002286	ENSBTAG00000001741	1415.36	1280.64	1550.08	1.21039	0.27547	0.0640316	0.760668	DLGAP4
ENSBTAT00000008682	ENSBTAG00000006618	284.551	315.93	253.173	0.801359	-0.319479	0.063865	0.760668	HLF
ENSBTAT00000016933	ENSBTAG00000012738	58.0311	48.3466	67.7157	1.40063	0.486077	0.0642824	0.760668	ZNF827
ENSBTAT00000017256	ENSBTAG00000030543	8.53576	5.70095	11.3706	1.99451	0.996031	0.0642984	0.760668	SLC6A16
ENSBTAT00000018408	ENSBTAG00000013859	999.642	1093.3	905.984	0.828669	-0.271132	0.0642692	0.760668	SCYL2
ENSBTAT00000018787	ENSBTAG00000014136	63.9952	54.9519	73.0386	1.32914	0.410491	0.0637577	0.760668	FAAP20
ENSBTAT00000031581	ENSBTAG00000023218	417.859	460.128	375.589	0.81627	-0.292882	0.0638981	0.760668	UBE2V2
ENSBTAT00000033918	ENSBTAG00000007917	264.097	233.682	294.511	1.26031	0.333775	0.0637624	0.760668	TSHZ2
ENSBTAT00000043235	ENSBTAG00000010982	3450.86	3754.34	3147.38	0.838329	-0.254412	0.0640086	0.760668	UBE2B
ENSBTAT00000044388	ENSBTAG00000031327	44.0941	38.4214	49.7669	1.29529	0.373278	0.064006	0.760668	TRMT61A
ENSBTAT00000061447	ENSBTAG00000006507	18.212	12.0523	24.3717	2.02216	1.0159	0.063955	0.760668	ADAMTS3
ENSBTAT00000063421	ENSBTAG00000046506	2.54687	4.04497	1.04877	0.259277	-1.94743	0.0642698	0.760668	0
ENSBTAT00000065632	ENSBTAG00000046512	5161.04	3518.85	6803.24	1.93337	0.951118	0.0639754	0.760668	CMYA1
CUFF.45319.1	-	2.73589	4.12938	1.3424	0.325084	-1.62111	0.0648176	0.76101	ABHD8
ENSBTAT00000000583	ENSBTAG00000000459	171.01	155.265	186.756	1.20282	0.26642	0.064689	0.76101	POMGNT2
ENSBTAT00000003589	ENSBTAG00000002767	128.76	113.032	144.488	1.27829	0.354215	0.0649975	0.76101	GNB4
ENSBTAT00000005578	ENSBTAG00000004257	23.7902	19.0784	28.502	1.49394	0.579117	0.0653107	0.76101	TAF4B
ENSBTAT00000006195	ENSBTAG00000004722	103.004	116.706	89.3008	0.765176	-0.386137	0.0651463	0.76101	THUMPD2
ENSBTAT00000007405	ENSBTAG00000005634	195.335	216.335	174.335	0.80586	-0.311399	0.0657395	0.76101	LSM2
ENSBTAT00000008961	ENSBTAG00000006817	111.294	95.8016	126.786	1.32342	0.404272	0.065687	0.76101	CBL
ENSBTAT00000009564	ENSBTAG00000007273	23.7593	36.8799	10.6388	0.288472	-1.7935	0.0651846	0.76101	TF
ENSBTAT00000010206	ENSBTAG00000007763	258.499	225.693	291.305	1.29071	0.368168	0.0653427	0.76101	SLC1A4
ENSBTAT00000011321	ENSBTAG00000023970	6.95541	4.62259	9.28824	2.00931	1.0067	0.064691	0.76101	0
ENSBTAT00000012360	ENSBTAG00000009390	38.8611	45.5186	32.2037	0.707485	-0.499228	0.0652694	0.76101	FAM188B
ENSBTAT00000016518	ENSBTAG00000012448	484.132	533.979	434.285	0.8133	-0.29814	0.0656855	0.76101	CCDC91
ENSBTAT00000017109	ENSBTAG00000012876	708.436	652.778	764.094	1.17053	0.227157	0.0648813	0.76101	0
ENSBTAT00000018734	ENSBTAG00000014091	402.155	330.509	473.802	1.43356	0.519598	0.0645892	0.76101	ARHGEF3
ENSBTAT00000020797	ENSBTAG00000015659	136.661	153.384	119.938	0.781944	-0.354862	0.0655383	0.76101	CIAO1
ENSBTAT00000022075	ENSBTAG00000016593	373.525	328.313	418.736	1.27542	0.35097	0.0656245	0.76101	FMNL3
ENSBTAT00000023201	ENSBTAG00000017458	27.8779	32.0001	23.7558	0.742366	-0.429797	0.0646928	0.76101	CALCR
ENSBTAT00000023247	ENSBTAG00000017492	4184.2	4538.99	3829.41	0.84367	-0.245249	0.0657453	0.76101	PCMTD1
ENSBTAT00000026073	ENSBTAG00000019568	219.863	238.205	201.52	0.845991	-0.241287	0.0653754	0.76101	IFT74
ENSBTAT00000027192	ENSBTAG00000020406	218.952	248.458	189.447	0.762491	-0.391209	0.065306	0.76101	GPC3
ENSBTAT00000027382	ENSBTAG00000020551	727.435	797.707	657.164	0.823816	-0.279606	0.0646576	0.76101	ABCD1
ENSBTAT00000030056	ENSBTAG00000015248	383.25	416.83	349.67	0.838878	-0.253467	0.0648118	0.76101	PLA2G16
ENSBTAT00000031920	ENSBTAG00000014595	68.176	58.8047	77.5472	1.31872	0.399143	0.0652457	0.76101	LIG1
ENSBTAT00000034185	ENSBTAG00000024560	3.30797	1.68159	4.93434	2.93433	1.55303	0.0657386	0.76101	MGC151592
ENSBTAT00000034656	ENSBTAG00000024889	1215.07	1326.98	1103.16	0.831329	-0.266508	0.0654207	0.76101	HSBP1
ENSBTAT00000040084	ENSBTAG00000014713	88.9537	74.0081	103.899	1.40389	0.489432	0.064994	0.76101	RARRES1
ENSBTAT00000056716	ENSBTAG00000015910	1779.8	1632.91	1926.68	1.17991	0.238673	0.064964	0.76101	ITGB1
ENSBTAT00000061313	ENSBTAG00000043951	259.93	227.746	292.114	1.28263	0.359104	0.0656094	0.76101	IMPA2
ENSBTAT00000061596	ENSBTAG00000038251	334.172	365.389	302.956	0.829133	-0.270324	0.065019	0.76101	NAA16
ENSBTAT00000065092	ENSBTAG00000046129	90.8159	80.5727	101.059	1.25426	0.326839	0.0649664	0.76101	RAB34
ENSBTAT00000009678	ENSBTAG00000007357	9.10745	6.20558	12.0093	1.93524	0.952515	0.0659562	0.762902	CHSY
ENSBTAT00000008367	ENSBTAG00000006378	206.752	183.777	229.727	1.25004	0.32197	0.0660039	0.762907	RIPK1
ENSBTAT00000043424	ENSBTAG00000007689	2192.96	1947.43	2438.49	1.25216	0.324419	0.0660798	0.763236	LPIN1
ENSBTAT00000061020	ENSBTAG00000013505	5.7443	7.99063	3.49796	0.437758	-1.1918	0.0661801	0.763846	IQCA1
ENSBTAT00000008174	ENSBTAG00000006225	166.521	184.894	148.149	0.801263	-0.319652	0.0664905	0.764674	RPA2
ENSBTAT00000011042	ENSBTAG00000008389	2246.74	2551.42	1942.05	0.761165	-0.393719	0.0667055	0.764674	HTRA1
ENSBTAT00000013182	ENSBTAG00000009996	941.718	755.373	1128.06	1.49339	0.578587	0.0664985	0.764674	DOT1L
ENSBTAT00000015969	ENSBTAG00000012038	79.75	69.3893	90.1106	1.29862	0.376983	0.0663116	0.764674	TRIM56
ENSBTAT00000016242	ENSBTAG00000012244	1830.01	1687.82	1972.19	1.16848	0.224633	0.06669	0.764674	TUBA1B
ENSBTAT00000017446	ENSBTAG00000013125	29.3154	20.5724	38.0584	1.84997	0.887505	0.0666922	0.764674	PLAUR
ENSBTAT00000020125	ENSBTAG00000015127	66.039	42.6317	89.4463	2.09812	1.0691	0.0666166	0.764674	SDC4
ENSBTAT00000038390	ENSBTAG00000026851	60.9852	51.0049	70.9656	1.39135	0.476483	0.066511	0.764674	FMNL2
ENSBTAT00000039655	ENSBTAG00000010677	3849.65	4432.66	3266.64	0.736947	-0.440366	0.0667742	0.764674	LIMCH1
ENSBTAT00000044780	ENSBTAG00000009048	214.515	177.064	251.966	1.42302	0.508958	0.0665167	0.764674	EFHD2
ENSBTAT00000047906	ENSBTAG00000033731	326.033	289.336	362.73	1.25367	0.326153	0.066745	0.764674	PRCP
CUFF.30751.1	-	3.65922	5.13533	2.1831	0.425114	-1.23408	0.0670455	0.764823	SRL
ENSBTAT00000000072	ENSBTAG00000000065	575.592	623.048	528.137	0.847666	-0.238432	0.067919	0.764823	CRLS1
ENSBTAT00000000967	ENSBTAG00000000725	145.596	127.695	163.498	1.28039	0.356578	0.0670022	0.764823	USP42
ENSBTAT00000002136	ENSBTAG00000001631	15.9602	12.2699	19.6506	1.60153	0.679454	0.0675317	0.764823	KIFC1
ENSBTAT00000002404	ENSBTAG00000001840	414.162	452.878	375.446	0.829023	-0.270517	0.0672782	0.764823	INO80B
ENSBTAT00000004106	ENSBTAG00000003164	9.08729	11.4441	6.73044	0.588112	-0.765837	0.0670165	0.764823	B3GALT1
ENSBTAT00000004124	ENSBTAG00000003176	634.456	578.614	690.297	1.19302	0.254615	0.0673838	0.764823	JAM3
ENSBTAT00000005289	ENSBTAG00000004046	81.7637	68.9704	94.557	1.37098	0.455206	0.0679747	0.764823	DTX4
ENSBTAT00000006897	ENSBTAG00000005239	276.868	302.669	251.066	0.829508	-0.269672	0.0675217	0.764823	0
ENSBTAT00000010298	ENSBTAG00000007828	24.799	20.5665	29.0314	1.41159	0.497322	0.0672831	0.764823	SLA
ENSBTAT00000011608	ENSBTAG00000008814	164.213	140.87	187.556	1.33141	0.412957	0.0678002	0.764823	GPR124
ENSBTAT00000011923	ENSBTAG00000009050	2064.68	1846.36	2282.99	1.23648	0.306244	0.0677804	0.764823	ADIPOR2
ENSBTAT00000015668	ENSBTAG00000011802	8252.95	7480.55	9025.34	1.20651	0.270836	0.0671714	0.764823	COL6A1
ENSBTAT00000016409	ENSBTAG00000012366	569.048	625.231	512.866	0.820283	-0.285807	0.0676383	0.764823	MRPS23
ENSBTAT00000016882	ENSBTAG00000012702	7.60295	9.93856	5.26733	0.529989	-0.915965	0.067414	0.764823	ZDHHC16
ENSBTAT00000017923	ENSBTAG00000013478	461.744	421.868	501.619	1.18904	0.249803	0.0676584	0.764823	MARVELD1
ENSBTAT00000020664	ENSBTAG00000015541	721.262	631.576	810.949	1.28401	0.360654	0.0676257	0.764823	DLC1
ENSBTAT00000024823	ENSBTAG00000018655	119.988	105.599	134.378	1.27253	0.347703	0.0677615	0.764823	C7H19orf10
ENSBTAT00000040129	ENSBTAG00000008533	29.8446	24.2855	35.4037	1.45781	0.543805	0.0670446	0.764823	GLCCI1
ENSBTAT00000048930	ENSBTAG00000001422	921.368	1005.27	837.47	0.833084	-0.263467	0.0678222	0.764823	HMGN3
ENSBTAT00000053008	ENSBTAG00000037996	1581.35	1444.46	1718.24	1.18953	0.250396	0.0679095	0.764823	ARMCX3
ENSBTAT00000057319	ENSBTAG00000001857	85.932	74.11	97.754	1.31904	0.399487	0.0672241	0.764823	DOK4
ENSBTAT00000059528	ENSBTAG00000042536	8.25171	10.6282	5.87521	0.552793	-0.855188	0.0677117	0.764823	SNORA2
ENSBTAT00000061333	ENSBTAG00000018744	74.7417	64.2806	85.2027	1.32548	0.406515	0.0679645	0.764823	MGAT5
ENSBTAT00000063544	ENSBTAG00000005526	22.0844	26.6159	17.5528	0.659485	-0.600587	0.0670384	0.764823	COG5
ENSBTAT00000025311	ENSBTAG00000019015	291.015	260.21	321.82	1.23677	0.306581	0.0680479	0.765112	IFITM3
ENSBTAT00000004917	ENSBTAG00000003777	581.985	518.602	645.367	1.24444	0.315493	0.0682322	0.766648	TIE1
ENSBTAT00000059951	ENSBTAG00000046420	5.26566	3.11714	7.41418	2.37852	1.25006	0.0685211	0.769357	SNORD113
ENSBTAT00000007626	ENSBTAG00000005799	92.5462	80.03	105.062	1.31279	0.392636	0.0688005	0.771956	KIRREL
ENSBTAT00000007542	ENSBTAG00000005738	85.5699	64.2967	106.843	1.66172	0.732677	0.0688627	0.772116	ATP8B1
ENSBTAT00000016266	ENSBTAG00000012263	130.389	143.063	117.716	0.822825	-0.281343	0.0691063	0.772159	ASAP3
ENSBTAT00000016342	ENSBTAG00000012314	175.702	106.749	244.656	2.29189	1.19654	0.0689545	0.772159	LDLR
ENSBTAT00000023305	ENSBTAG00000017528	23.6745	33.803	13.5459	0.400731	-1.31929	0.069091	0.772159	SNAI3
ENSBTAT00000023670	ENSBTAG00000017802	408.726	457.298	360.153	0.787567	-0.344525	0.0689786	0.772159	THRB
ENSBTAT00000026142	ENSBTAG00000019623	13.6081	16.8737	10.3425	0.612935	-0.706195	0.0690383	0.772159	GRID1
ENSBTAT00000063012	ENSBTAG00000045699	137.652	152.988	122.315	0.799508	-0.322815	0.069201	0.77268	CTNNA3
ENSBTAT00000001872	ENSBTAG00000001429	26.5427	20.734	32.3513	1.5603	0.641823	0.0696403	0.776474	NEURL1B
ENSBTAT00000002840	ENSBTAG00000002190	133.828	117.566	150.09	1.27665	0.352358	0.0696659	0.776474	DOCK8
ENSBTAT00000007309	ENSBTAG00000005557	944.914	858.745	1031.08	1.20069	0.263861	0.0696854	0.776474	MLLT4
ENSBTAT00000007566	ENSBTAG00000005753	387.749	423.975	351.523	0.829113	-0.27036	0.0697972	0.776589	PARP6
ENSBTAT00000022789	ENSBTAG00000017147	2083.3	2260.55	1906.06	0.843183	-0.246082	0.0698405	0.776589	AK3
ENSBTAT00000046823	ENSBTAG00000005078	161.842	113.542	210.141	1.85077	0.888129	0.0698331	0.776589	UCHL1
ENSBTAT00000005450	ENSBTAG00000018745	64.363	72.3148	56.4113	0.780079	-0.358308	0.0698911	0.776616	CEP290
ENSBTAT00000045515	ENSBTAG00000020679	102.678	122.797	82.5585	0.672319	-0.572782	0.0700485	0.777828	CNTN1
ENSBTAT00000016104	ENSBTAG00000012139	2849.2	3068.33	2630.06	0.857166	-0.222354	0.0702109	0.77826	SIX1
ENSBTAT00000016887	ENSBTAG00000012705	324.68	292.765	356.595	1.21802	0.284544	0.0702642	0.77826	DEGS1
ENSBTAT00000019055	ENSBTAG00000014331	59.7636	67.3799	52.1474	0.773932	-0.369722	0.0702319	0.77826	UBL4A
ENSBTAT00000026766	ENSBTAG00000020089	1084.36	1176.79	991.933	0.842917	-0.246538	0.0703291	0.77826	0
ENSBTAT00000063294	ENSBTAG00000046484	165.723	145.539	185.906	1.27736	0.35317	0.0702927	0.77826	AIF1L
CUFF.16404.1	-	4.54593	6.64309	2.44876	0.368618	-1.4398	0.0712708	0.778646	UNANNOTATED
CUFF.41408.1	-	14.6219	17.9943	11.2495	0.625169	-0.677682	0.0711537	0.778646	UNANNOTATED
CUFF.477.1	-	356.255	421.162	291.349	0.691775	-0.531625	0.0705101	0.778646	LOC784171
ENSBTAT00000001452	ENSBTAG00000001097	102.269	87.1038	117.434	1.3482	0.431039	0.0710976	0.778646	FKBP7
ENSBTAT00000004179	ENSBTAG00000003220	33.2331	20.9101	45.556	2.17866	1.12344	0.0706361	0.778646	ACKR1
ENSBTAT00000005522	ENSBTAG00000004211	572.502	519.736	625.269	1.20305	0.266698	0.0709429	0.778646	TNFRSF1A
ENSBTAT00000005523	ENSBTAG00000004215	360.944	322.56	399.327	1.23799	0.308004	0.0708806	0.778646	RARRES2
ENSBTAT00000007696	ENSBTAG00000005854	1384.85	1508.23	1261.47	0.836388	-0.257755	0.0707547	0.778646	COPS8
ENSBTAT00000008325	ENSBTAG00000006345	486.77	577.638	395.902	0.685382	-0.54502	0.0709442	0.778646	0
ENSBTAT00000011643	ENSBTAG00000008842	14494.8	15889.6	13099.9	0.82443	-0.278531	0.0708415	0.778646	JPH1
ENSBTAT00000011692	ENSBTAG00000008880	89.85	75.8195	103.881	1.37011	0.454287	0.0710691	0.778646	KDELC1
ENSBTAT00000011740	ENSBTAG00000008920	122.871	142.509	103.233	0.724395	-0.465151	0.0711014	0.778646	ATP1B4
ENSBTAT00000012495	ENSBTAG00000009495	2344.64	2102.11	2587.17	1.23075	0.299536	0.0714044	0.778646	BCAM
ENSBTAT00000015381	ENSBTAG00000011578	12.9373	9.57256	16.302	1.703	0.768074	0.0711049	0.778646	CD44
ENSBTAT00000016172	ENSBTAG00000012191	213.656	191.383	235.929	1.23276	0.301891	0.0712806	0.778646	WWC2
ENSBTAT00000025686	ENSBTAG00000019291	11.3177	14.5802	8.0551	0.552467	-0.856039	0.071239	0.778646	GRB14
ENSBTAT00000027160	ENSBTAG00000020376	790.531	859.25	721.811	0.840048	-0.251457	0.0714279	0.778646	PAIP1
ENSBTAT00000029173	ENSBTAG00000022777	896.908	812.433	981.384	1.20796	0.27257	0.0708451	0.778646	CDC42BPA
ENSBTAT00000030356	ENSBTAG00000023106	306.012	345.261	266.763	0.772641	-0.372131	0.0713246	0.778646	SETMAR
ENSBTAT00000033499	ENSBTAG00000018942	200.222	222.308	178.135	0.801299	-0.319588	0.0707647	0.778646	SSX2IP
ENSBTAT00000034970	ENSBTAG00000009772	115.392	130.731	100.053	0.765332	-0.385842	0.0713806	0.778646	LIX1
ENSBTAT00000066184	ENSBTAG00000045509	24.4747	29.3314	19.618	0.66884	-0.580267	0.0706701	0.778646	FAM217B
ENSBTAT00000003681	ENSBTAG00000002842	20.6967	16.1521	25.2414	1.56273	0.644072	0.0716833	0.780374	HEATR4
ENSBTAT00000006800	ENSBTAG00000005158	1004.09	1093.01	915.168	0.837292	-0.256197	0.0716702	0.780374	NAPG
ENSBTAT00000023319	ENSBTAG00000017542	182.555	155.294	209.815	1.35108	0.434112	0.0717546	0.780417	PPARD
ENSBTAT00000052912	ENSBTAG00000038178	126.106	111.827	140.385	1.25537	0.328112	0.0717842	0.780417	ZNF25
ENSBTAT00000015117	ENSBTAG00000011381	10.7622	7.67385	13.8505	1.8049	0.851915	0.0718655	0.780774	SLC30A3
ENSBTAT00000025816	ENSBTAG00000019376	540.868	489.391	592.346	1.21037	0.275451	0.0719858	0.781553	FNDC3B
ENSBTAT00000006260	ENSBTAG00000004767	32.5613	25.7167	39.4058	1.5323	0.615702	0.0725237	0.782644	SYK
ENSBTAT00000007948	ENSBTAG00000006049	1380.94	1272.62	1489.27	1.17024	0.226805	0.0722411	0.782644	BZW1
ENSBTAT00000010700	ENSBTAG00000008139	120.428	134.501	106.355	0.790736	-0.338731	0.0724846	0.782644	HOXA3
ENSBTAT00000013805	ENSBTAG00000010457	255.928	286.206	225.651	0.788421	-0.342961	0.0723372	0.782644	NUAK1
ENSBTAT00000014658	ENSBTAG00000011036	57.153	78.9271	35.3789	0.448248	-1.15763	0.07252	0.782644	CEACAM20
ENSBTAT00000017713	ENSBTAG00000013319	407.608	475.126	340.091	0.71579	-0.482391	0.0722387	0.782644	MGC152484
ENSBTAT00000032851	ENSBTAG00000002108	589.971	532.278	647.664	1.21678	0.283067	0.0724547	0.782644	YWHAQ
ENSBTAT00000044645	ENSBTAG00000020688	72.1258	60.3722	83.8793	1.38937	0.474429	0.0723091	0.782644	ARHGEF15
ENSBTAT00000064176	ENSBTAG00000045703	226.933	204.628	249.238	1.218	0.284517	0.0722691	0.782644	COX15
ENSBTAT00000004177	ENSBTAG00000003219	62.5148	51.625	73.4046	1.42188	0.507801	0.0726707	0.782666	FBXL7
ENSBTAT00000008967	ENSBTAG00000006823	89374.1	97249	81499.1	0.838046	-0.254899	0.0726476	0.782666	CMYA5
ENSBTAT00000022302	ENSBTAG00000016768	70.7209	52.3508	89.0911	1.70181	0.767071	0.0726716	0.782666	SCN3B
CUFF.41781.1	-	119.597	108.158	131.036	1.21152	0.276817	0.0737524	0.783596	UNANNOTATED
ENSBTAT00000001080	ENSBTAG00000000815	213.236	177.301	249.172	1.40536	0.49094	0.073097	0.783596	EPHA2
ENSBTAT00000001406	ENSBTAG00000001060	145.089	130.265	159.913	1.2276	0.295839	0.0737414	0.783596	CXCR4
ENSBTAT00000003285	ENSBTAG00000002534	208.583	232.2	184.965	0.796575	-0.328118	0.0737681	0.783596	EEF1E1
ENSBTAT00000010787	ENSBTAG00000008202	587.126	537.447	636.804	1.18487	0.244726	0.0736981	0.783596	PRKCSH
ENSBTAT00000011798	ENSBTAG00000008962	217.978	242.622	193.334	0.796855	-0.32761	0.0733815	0.783596	MRPL50
ENSBTAT00000015473	ENSBTAG00000011649	183.121	202.121	164.122	0.811998	-0.300452	0.0731982	0.783596	FARSB
ENSBTAT00000019429	ENSBTAG00000014596	250.021	214.655	285.387	1.32952	0.410901	0.0736398	0.783596	EFHD1
ENSBTAT00000020230	ENSBTAG00000015205	497.93	544.297	451.563	0.829626	-0.269466	0.0731226	0.783596	NCK2
ENSBTAT00000020867	ENSBTAG00000015720	6983.36	8227.19	5739.52	0.697628	-0.519471	0.0733303	0.783596	WWP1
ENSBTAT00000023634	ENSBTAG00000017775	55.5956	64.0532	47.1381	0.735921	-0.442377	0.0728956	0.783596	SDCCAG8
ENSBTAT00000024863	ENSBTAG00000005709	67.3194	57.8725	76.7662	1.32647	0.407592	0.07378	0.783596	ABHD3
ENSBTAT00000026109	ENSBTAG00000019596	274.789	245.029	304.549	1.24291	0.313719	0.0732255	0.783596	GPRC5B
ENSBTAT00000029285	ENSBTAG00000025450	3669.61	4003.54	3335.67	0.83318	-0.263299	0.0737212	0.783596	SYNE2
ENSBTAT00000032984	ENSBTAG00000005708	23.8126	18.797	28.8282	1.53366	0.61698	0.0737387	0.783596	0
ENSBTAT00000033913	ENSBTAG00000024449	29.2168	20.2941	38.1396	1.87935	0.910232	0.0737601	0.783596	CENPF
ENSBTAT00000039541	ENSBTAG00000027516	180.922	154.26	207.583	1.34567	0.428324	0.0729855	0.783596	APLNR
ENSBTAT00000044202	ENSBTAG00000017228	49.1606	40.9428	57.3785	1.40143	0.486903	0.0734982	0.783596	TP53I11
ENSBTAT00000044672	ENSBTAG00000003361	106.74	93.8568	119.624	1.27453	0.349969	0.0735302	0.783596	METTL15
ENSBTAT00000050322	ENSBTAG00000035836	206.33	169.39	243.271	1.43616	0.52222	0.0729505	0.783596	GLT25D2
ENSBTAT00000065808	ENSBTAG00000046854	39.7204	45.7187	33.7221	0.737598	-0.439093	0.0732804	0.783596	0
ENSBTAT00000019452	ENSBTAG00000014608	667.268	724.406	610.13	0.842248	-0.247683	0.0738483	0.783804	KDM1B
ENSBTAT00000033400	ENSBTAG00000016752	225.442	251.012	199.871	0.796259	-0.32869	0.0739333	0.78419	ASB10
ENSBTAT00000009179	ENSBTAG00000006985	614.074	665.715	562.433	0.844855	-0.243224	0.0741223	0.784255	TM7SF3
ENSBTAT00000017898	ENSBTAG00000013455	279.786	305.682	253.89	0.830571	-0.267824	0.074183	0.784255	SPOPL
ENSBTAT00000024447	ENSBTAG00000018374	1017.44	926.602	1108.28	1.19607	0.258305	0.0741325	0.784255	WASF2
ENSBTAT00000047119	ENSBTAG00000033170	129.319	115.044	143.595	1.24818	0.319822	0.0741473	0.784255	LRRC58
ENSBTAT00000061529	ENSBTAG00000044121	20.3486	24.4274	16.2699	0.666049	-0.586301	0.0740821	0.784255	NUBPL
ENSBTAT00000001624	ENSBTAG00000001229	16.194	12.1893	20.1988	1.65709	0.728653	0.0744345	0.784338	SLC25A22
ENSBTAT00000006908	ENSBTAG00000005249	1660.04	1804.57	1515.51	0.83982	-0.251847	0.0743314	0.784338	RNF14
ENSBTAT00000010212	ENSBTAG00000007766	218.693	242.003	195.382	0.807353	-0.308728	0.0744126	0.784338	CDK5
ENSBTAT00000019650	ENSBTAG00000014772	257.607	283.24	231.974	0.819002	-0.288061	0.0743581	0.784338	NUDCD2
ENSBTAT00000046196	ENSBTAG00000032558	48.3638	40.2375	56.4901	1.40392	0.489458	0.0744237	0.784338	TTC7A
CUFF.36337.1	-	1324.05	1436.23	1211.87	0.843788	-0.245047	0.0746058	0.784399	PEA15
ENSBTAT00000006967	ENSBTAG00000005294	87.2755	75.6233	98.9278	1.30817	0.387546	0.0746597	0.784399	0
ENSBTAT00000019060	ENSBTAG00000018577	73.9568	64.007	83.9066	1.3109	0.390553	0.0745574	0.784399	SLC7A1
ENSBTAT00000020904	ENSBTAG00000015743	4033.77	4457.6	3609.93	0.809837	-0.304296	0.0746838	0.784399	GMPR
ENSBTAT00000056456	ENSBTAG00000037799	244.291	218.133	270.45	1.23984	0.310158	0.0745822	0.784399	0
ENSBTAT00000029282	ENSBTAG00000021963	706.171	765.235	647.107	0.845632	-0.241898	0.0748702	0.784821	SLAIN2
ENSBTAT00000030181	ENSBTAG00000033032	371.337	404.533	338.141	0.835879	-0.258634	0.0748694	0.784821	FAM50A
ENSBTAT00000045866	ENSBTAG00000032331	648.964	707.863	590.065	0.833586	-0.262597	0.0747865	0.784821	SLC48A1
ENSBTAT00000036866	ENSBTAG00000016265	13.4111	9.8634	16.9588	1.71937	0.781877	0.0751033	0.786753	DNAJA1
ENSBTAT00000047576	ENSBTAG00000033446	145.995	162.785	129.205	0.793715	-0.333308	0.0753203	0.788513	TATDN1
CUFF.1083.2	-	11.9774	14.7915	9.16327	0.619497	-0.690831	0.0756445	0.789418	SCAF4
ENSBTAT00000019573	ENSBTAG00000014707	38.1202	18.0618	58.1785	3.22108	1.68754	0.0755898	0.789418	ISG15
ENSBTAT00000020676	ENSBTAG00000031718	113.246	100.896	125.596	1.24481	0.315924	0.0755642	0.789418	OGFR
ENSBTAT00000028615	ENSBTAG00000021467	1099.09	1021.01	1177.17	1.15295	0.205329	0.0755976	0.789418	IGFBP6
ENSBTAT00000053499	ENSBTAG00000017349	12.6583	9.45682	15.8597	1.67706	0.745938	0.075652	0.789418	PCDHGA8
CUFF.12704.1	-	12.2185	15.3724	9.06463	0.589667	-0.762027	0.075946	0.789927	LOC100298702
ENSBTAT00000005587	ENSBTAG00000004266	12.2794	15.6089	8.94993	0.573386	-0.802422	0.0759067	0.789927	DDX25
ENSBTAT00000014101	ENSBTAG00000010663	836.568	762.142	910.994	1.19531	0.257382	0.0759343	0.789927	ADAM15
ENSBTAT00000015901	ENSBTAG00000011985	8.98285	16.7477	1.21803	0.0727285	-3.78134	0.0759358	0.789927	0
ENSBTAT00000015927	ENSBTAG00000012005	50.5556	43.5885	57.5227	1.31967	0.400182	0.0757932	0.789927	IFT43
ENSBTAT00000013634	ENSBTAG00000010321	1252.88	1365.59	1140.17	0.834925	-0.260281	0.0760413	0.790407	TTC1
ENSBTAT00000003990	ENSBTAG00000003067	1492.17	1630.99	1353.36	0.829778	-0.269203	0.0766211	0.790741	PSMB7
ENSBTAT00000011803	ENSBTAG00000008967	367.494	332.811	402.177	1.20843	0.273128	0.07629	0.790741	RAP1B
ENSBTAT00000013153	ENSBTAG00000009976	1277.58	1388.78	1166.38	0.839862	-0.251776	0.0766627	0.790741	0
ENSBTAT00000018566	ENSBTAG00000013953	1595.65	1458.24	1733.06	1.18847	0.249101	0.0766235	0.790741	CALD1
ENSBTAT00000026215	ENSBTAG00000019669	418.783	330.74	506.827	1.5324	0.615796	0.0764797	0.790741	CD163
ENSBTAT00000028617	ENSBTAG00000021466	8452.97	7299.99	9605.96	1.31589	0.396035	0.0764115	0.790741	COL3A1
ENSBTAT00000034419	ENSBTAG00000024715	48.6817	41.9816	55.3818	1.31919	0.399654	0.0766146	0.790741	PTPRJ
ENSBTAT00000035299	ENSBTAG00000020928	1552.04	1450.06	1654.02	1.14065	0.189861	0.076612	0.790741	ADPRHL1
ENSBTAT00000052262	ENSBTAG00000011826	144.598	158.678	130.517	0.822526	-0.281867	0.0763341	0.790741	PEX26
ENSBTAT00000063375	ENSBTAG00000046644	42.2192	50.1984	34.24	0.682092	-0.551961	0.0765849	0.790741	HRAS
ENSBTAT00000063495	ENSBTAG00000046273	37.2365	30.6128	43.8602	1.43274	0.51878	0.0763434	0.790741	MGC155170
ENSBTAT00000065158	ENSBTAG00000014249	9339.89	10390.9	8288.86	0.797703	-0.326077	0.0763637	0.790741	IVNS1ABP
ENSBTAT00000019596	ENSBTAG00000014724	5940.18	6482.39	5397.97	0.832713	-0.264108	0.0767134	0.790757	EIF4A2
CUFF.34808.1	-	6.03995	8.03409	4.04581	0.50358	-0.989709	0.0773758	0.792755	RXRG
CUFF.43986.5	-	40.8831	46.6774	35.0889	0.751732	-0.41171	0.0772814	0.792755	GUK1
ENSBTAT00000001068	ENSBTAG00000000807	92.0084	80.7567	103.26	1.27866	0.354628	0.0773996	0.792755	TMED3
ENSBTAT00000004621	ENSBTAG00000003553	750.766	689.523	812.009	1.17764	0.235896	0.0770632	0.792755	ZFP36L2
ENSBTAT00000018337	ENSBTAG00000030173	9.02132	12.4449	5.59771	0.449799	-1.15265	0.0770842	0.792755	QRICH2
ENSBTAT00000024329	ENSBTAG00000018281	110.39	98.586	122.194	1.23947	0.309722	0.0773868	0.792755	GPX7
ENSBTAT00000025389	ENSBTAG00000019070	951.843	839.001	1064.68	1.26899	0.343682	0.0773753	0.792755	PMP22
ENSBTAT00000032609	ENSBTAG00000007184	20.9748	16.5105	25.4391	1.54078	0.623665	0.0770883	0.792755	NUDT7
ENSBTAT00000061486	ENSBTAG00000044112	189.044	209.845	168.243	0.801751	-0.318774	0.0773615	0.792755	MSRB2
ENSBTAT00000061638	ENSBTAG00000015361	250.858	208.504	293.211	1.40626	0.491863	0.0772472	0.792755	CNTFR
ENSBTAT00000028261	ENSBTAG00000021210	95.1185	78.8066	111.43	1.41397	0.499755	0.0776043	0.793842	HES2
ENSBTAT00000037203	ENSBTAG00000032432	30.3748	36.0554	24.6942	0.684896	-0.546042	0.0775583	0.793842	0
ENSBTAT00000006902	ENSBTAG00000005246	786.96	721.663	852.257	1.18096	0.239963	0.0779562	0.794291	DIP2B
ENSBTAT00000015922	ENSBTAG00000012002	32.3423	27.11	37.5746	1.38601	0.470936	0.0779331	0.794291	BCAR1
ENSBTAT00000016089	ENSBTAG00000012126	150.337	164.136	136.539	0.831865	-0.265578	0.0778374	0.794291	PNPLA7
ENSBTAT00000019790	ENSBTAG00000014861	62.2655	55.1197	69.4112	1.25928	0.332601	0.0778774	0.794291	SLC20A2
ENSBTAT00000022514	ENSBTAG00000016929	320.893	293.839	347.946	1.18414	0.243839	0.0777334	0.794291	HNRPA0
ENSBTAT00000024695	ENSBTAG00000018556	5.81927	0.997204	10.6413	10.6712	3.41565	0.0781321	0.794291	MGC137211
ENSBTAT00000028801	ENSBTAG00000003018	83.0481	67.1552	98.941	1.47332	0.559069	0.078049	0.794291	FSTL3
ENSBTAT00000033991	ENSBTAG00000005161	289.509	260.827	318.191	1.21993	0.286801	0.0780897	0.794291	ATP8B2
ENSBTAT00000038217	ENSBTAG00000026758	34.4424	39.0357	29.8491	0.764661	-0.387108	0.0781415	0.794291	0
ENSBTAT00000057234	ENSBTAG00000037988	15.0634	18.7782	11.3487	0.604358	-0.726524	0.0778191	0.794291	ZNF323
ENSBTAT00000014579	ENSBTAG00000010984	189.197	210.616	167.777	0.796603	-0.328067	0.0783693	0.79525	CDKN2AIPNL
ENSBTAT00000015189	ENSBTAG00000011425	323.239	288.629	357.849	1.23982	0.310136	0.0783565	0.79525	PTPRA
ENSBTAT00000023226	ENSBTAG00000017471	36.2034	44.9537	27.4531	0.610697	-0.711471	0.0784294	0.79525	KBTBD13
ENSBTAT00000055811	ENSBTAG00000037858	64.9626	43.5008	86.4244	1.98673	0.990396	0.0784335	0.79525	0
ENSBTAT00000001658	ENSBTAG00000001254	916.574	982.96	850.188	0.864926	-0.209351	0.0784847	0.795269	ANKRD46
ENSBTAT00000039096	ENSBTAG00000000817	103.066	84.082	122.049	1.45155	0.537594	0.0785583	0.795514	SYNJ2
ENSBTAT00000000497	ENSBTAG00000000385	1736.87	1917.53	1556.21	0.811571	-0.301212	0.0795552	0.795583	ZBTB18
ENSBTAT00000003013	ENSBTAG00000002333	59.3773	52.2071	66.5475	1.27468	0.350139	0.0795156	0.795583	HOP
ENSBTAT00000003828	ENSBTAG00000002941	104.286	88.781	119.792	1.3493	0.432207	0.0794706	0.795583	FES
ENSBTAT00000008467	ENSBTAG00000006457	6.98596	9.31869	4.65324	0.499344	-1.00189	0.0792351	0.795583	AHSP
ENSBTAT00000015635	ENSBTAG00000011770	80.7857	69.7131	91.8582	1.31766	0.397978	0.0795436	0.795583	ZO2
ENSBTAT00000016188	ENSBTAG00000012205	12.1177	8.80458	15.4309	1.7526	0.809493	0.0796028	0.795583	CPT1C
ENSBTAT00000020074	ENSBTAG00000015083	1085.7	1179.46	991.946	0.841015	-0.249796	0.0791167	0.795583	FBXO9
ENSBTAT00000021457	ENSBTAG00000016122	296.801	268.974	324.627	1.20691	0.271319	0.0790702	0.795583	PIGT
ENSBTAT00000024536	ENSBTAG00000018431	98.9276	68.9422	128.913	1.86987	0.902939	0.0786175	0.795583	NAV2
ENSBTAT00000025026	ENSBTAG00000018801	3837	3567.25	4106.76	1.15124	0.20319	0.0790744	0.795583	SNX3
ENSBTAT00000025925	ENSBTAG00000019461	91.0404	81.0372	101.044	1.24688	0.318322	0.0795456	0.795583	NUMBL
ENSBTAT00000026306	ENSBTAG00000019739	252.481	232.995	271.968	1.16727	0.223137	0.078818	0.795583	0
ENSBTAT00000028604	ENSBTAG00000021457	192.719	173.756	211.681	1.21826	0.284827	0.0792707	0.795583	EFEMP2
ENSBTAT00000028825	ENSBTAG00000021632	2034.99	2218.71	1851.27	0.83439	-0.261206	0.0787477	0.795583	MSRA
ENSBTAT00000029105	ENSBTAG00000021835	46.3764	39.0075	53.7454	1.37782	0.462391	0.078745	0.795583	PRICKLE2
ENSBTAT00000035086	ENSBTAG00000000306	19.6983	15.3837	24.0128	1.56093	0.642405	0.0789988	0.795583	ITK
ENSBTAT00000039850	ENSBTAG00000008310	2149.04	2344.3	1953.79	0.833419	-0.262886	0.0794542	0.795583	TMEM9B
ENSBTAT00000042953	ENSBTAG00000004542	223.231	247.461	199	0.804164	-0.314438	0.0793738	0.795583	C9ORF59
ENSBTAT00000043605	ENSBTAG00000021969	291.629	313.852	269.405	0.858383	-0.220306	0.0789567	0.795583	KLHL29
ENSBTAT00000064278	ENSBTAG00000047626	13.5282	9.37101	17.6855	1.88725	0.916289	0.0792562	0.795583	0
ENSBTAT00000065223	ENSBTAG00000018167	746.176	813.985	678.368	0.833391	-0.262934	0.079444	0.795583	KLHL31
ENSBTAT00000011095	ENSBTAG00000008434	151.758	168.201	135.314	0.804477	-0.313877	0.0798599	0.797658	GCAT
ENSBTAT00000002654	ENSBTAG00000002049	1577.23	1706.69	1447.76	0.848285	-0.237379	0.0800079	0.797661	HADH
ENSBTAT00000020417	ENSBTAG00000015363	552.18	497.921	606.439	1.21794	0.284445	0.0800088	0.797661	CDC42SE1
ENSBTAT00000063075	ENSBTAG00000045909	267.272	303.39	231.154	0.761903	-0.392321	0.0799189	0.797661	FAM174A
ENSBTAT00000007148	ENSBTAG00000005430	62.681	70.5608	54.8012	0.776653	-0.364657	0.0801551	0.798625	MB21D2
CUFF.50787.1	-	16.5086	12.9565	20.0606	1.5483	0.63069	0.0802578	0.79866	THOC2
ENSBTAT00000044459	ENSBTAG00000008013	2635.67	2445.49	2825.85	1.15553	0.208558	0.0802191	0.79866	LRRC2
CUFF.49383.1	-	22.6128	26.4616	18.7639	0.709101	-0.495937	0.0810563	0.798758	WDR44
ENSBTAT00000000988	ENSBTAG00000000742	560.282	515.94	604.624	1.17189	0.228835	0.0803889	0.798758	AMOTL2
ENSBTAT00000002852	ENSBTAG00000002203	1393.54	1292.55	1494.53	1.15627	0.209472	0.0807084	0.798758	NDUFS2
ENSBTAT00000003825	ENSBTAG00000002940	3.62215	5.16194	2.08236	0.403406	-1.3097	0.0809867	0.798758	WNT16
ENSBTAT00000004626	ENSBTAG00000003557	828.784	763.627	893.94	1.17065	0.22731	0.0805235	0.798758	CCDC117
ENSBTAT00000005378	ENSBTAG00000004114	369.994	335.342	404.646	1.20667	0.271028	0.0809516	0.798758	MAP3K11
ENSBTAT00000007187	ENSBTAG00000005464	877.911	808.627	947.196	1.17136	0.228189	0.0812102	0.798758	ADCY6
ENSBTAT00000008184	ENSBTAG00000006234	549.833	492.785	606.882	1.23154	0.300459	0.0811882	0.798758	NPR1
ENSBTAT00000009497	ENSBTAG00000007220	950.7	865.395	1036.01	1.19715	0.259601	0.0808061	0.798758	CASKIN2
ENSBTAT00000012629	ENSBTAG00000009596	2.61302	4.00177	1.22426	0.305929	-1.70873	0.0806391	0.798758	C9orf43
ENSBTAT00000012724	ENSBTAG00000009658	98.1624	121.237	75.0875	0.619343	-0.69119	0.0806915	0.798758	PLEK
ENSBTAT00000014463	ENSBTAG00000010890	766.2	712.012	820.389	1.15221	0.204407	0.0811867	0.798758	PRMT5
ENSBTAT00000015493	ENSBTAG00000011667	207.606	237.14	178.071	0.75091	-0.413288	0.0803184	0.798758	PM20D2
ENSBTAT00000028590	ENSBTAG00000021445	109.349	95.6088	123.089	1.28743	0.36449	0.0804837	0.798758	ST8SIA4
ENSBTAT00000031069	ENSBTAG00000007784	6854.21	6371.32	7337.11	1.15158	0.20362	0.0805222	0.798758	NAA50
ENSBTAT00000038235	ENSBTAG00000026768	16.6562	20.5897	12.7227	0.617915	-0.69452	0.081165	0.798758	TH
ENSBTAT00000048428	ENSBTAG00000015522	384.922	347.916	421.928	1.21273	0.278258	0.0809122	0.798758	MRPS31
ENSBTAT00000050132	ENSBTAG00000020218	1428.23	1534.86	1321.6	0.861054	-0.215824	0.0807706	0.798758	ANXA7
ENSBTAT00000061574	ENSBTAG00000009994	37.8892	32.2414	43.5369	1.35034	0.433324	0.0811531	0.798758	EML5
ENSBTAT00000028867	ENSBTAG00000021661	204.407	186.456	222.357	1.19255	0.254044	0.0813404	0.79955	APAF1
ENSBTAT00000012535	ENSBTAG00000009527	131.971	145.161	118.781	0.818269	-0.289352	0.0816173	0.801782	TCEANC2
ENSBTAT00000005599	ENSBTAG00000004275	136.922	120.09	153.754	1.28032	0.35651	0.0817589	0.802047	DKK3
ENSBTAT00000006277	ENSBTAG00000008605	85.4727	55.8591	115.086	2.0603	1.04285	0.0817937	0.802047	DNAH2
ENSBTAT00000047216	ENSBTAG00000026283	58.5684	51.5071	65.6298	1.27419	0.34958	0.0817594	0.802047	ASPH
ENSBTAT00000000935	ENSBTAG00000000700	296.134	265.339	326.928	1.23212	0.30114	0.0820426	0.803509	PARVA
ENSBTAT00000029250	ENSBTAG00000021942	61.0889	70.4085	51.7692	0.735269	-0.443656	0.0819986	0.803509	HPS6
ENSBTAT00000007391	ENSBTAG00000005622	276.829	239.951	313.708	1.30738	0.386683	0.082467	0.804848	LITAF
ENSBTAT00000011320	ENSBTAG00000008583	61.894	47.1928	76.5951	1.62303	0.698686	0.0824843	0.804848	KIAA1274
ENSBTAT00000011542	ENSBTAG00000008761	388.167	330.416	445.917	1.34956	0.432492	0.0825417	0.804848	TRAFD1
ENSBTAT00000017565	ENSBTAG00000013197	77.9859	67.1123	88.8595	1.32404	0.40495	0.0824109	0.804848	PSEN2
ENSBTAT00000020184	ENSBTAG00000015169	1842.08	1997.63	1686.53	0.844268	-0.244227	0.0826793	0.804848	UBXN4
ENSBTAT00000032588	ENSBTAG00000020499	4.14958	2.22319	6.07598	2.73301	1.45049	0.0825255	0.804848	PLA2G2D3
ENSBTAT00000038035	ENSBTAG00000026676	144.064	126.812	161.317	1.2721	0.347209	0.0825917	0.804848	SDC3
ENSBTAT00000045634	ENSBTAG00000032166	222.571	242.698	202.443	0.834136	-0.261646	0.0824641	0.804848	GTPBP10
ENSBTAT00000047431	ENSBTAG00000033351	25.0982	29.7373	20.4591	0.687995	-0.539531	0.0825566	0.804848	PACRGL
ENSBTAT00000055091	ENSBTAG00000040368	366.458	398.497	334.419	0.839201	-0.252912	0.0826695	0.804848	MGC152585
ENSBTAT00000002017	ENSBTAG00000001539	372.814	407.465	338.163	0.82992	-0.268957	0.0828438	0.805657	SAV1
ENSBTAT00000024105	ENSBTAG00000018112	832.546	901.71	763.382	0.846594	-0.240258	0.0828624	0.805657	TBL1X
ENSBTAT00000002111	ENSBTAG00000001607	359.14	388.09	330.189	0.850807	-0.233096	0.0833321	0.807301	TMEM41B
ENSBTAT00000016909	ENSBTAG00000012721	36.4963	21.39	51.6025	2.41246	1.27051	0.0832567	0.807301	HOGA1
ENSBTAT00000017667	ENSBTAG00000013284	188.254	206.806	169.702	0.820585	-0.285275	0.0833456	0.807301	0
ENSBTAT00000024024	ENSBTAG00000018046	313.866	276.863	350.868	1.2673	0.341755	0.0832667	0.807301	B3GNT2
ENSBTAT00000025079	ENSBTAG00000018838	6.25009	9.32246	3.17771	0.340866	-1.55272	0.0831321	0.807301	IQCA1P1
ENSBTAT00000026091	ENSBTAG00000019587	32.6181	21.7946	43.4415	1.99323	0.995106	0.0833878	0.807301	PI15
ENSBTAT00000047473	ENSBTAG00000006718	368.715	405.415	332.015	0.818952	-0.28815	0.083329	0.807301	NVL
ENSBTAT00000055475	ENSBTAG00000037803	105.016	93.3959	116.637	1.24885	0.320595	0.0834327	0.807301	ZNF197
ENSBTAT00000025113	ENSBTAG00000018864	51.1413	60.6134	41.6691	0.687458	-0.540657	0.0835403	0.807858	CENPU
ENSBTAT00000006538	ENSBTAG00000004966	3908.61	3636.02	4181.2	1.14994	0.201557	0.0836517	0.808449	KIF1B
ENSBTAT00000031011	ENSBTAG00000047954	197.143	219.449	174.836	0.796704	-0.327885	0.0838451	0.809347	ZNF75D
ENSBTAT00000042964	ENSBTAG00000030432	79.6035	91.8824	67.3245	0.732725	-0.448656	0.0838343	0.809347	TTC8
ENSBTAT00000012740	ENSBTAG00000009665	1597.97	1454.14	1741.81	1.19783	0.260427	0.0839572	0.809943	UTRN
ENSBTAT00000008319	ENSBTAG00000006342	3998.21	4321.92	3674.49	0.850198	-0.234128	0.0841	0.810835	ATPIF1
ENSBTAT00000053074	ENSBTAG00000047537	825.494	892.147	758.842	0.85058	-0.233481	0.0842064	0.811375	CCAR1
ENSBTAT00000012059	ENSBTAG00000009150	221.085	182.627	259.544	1.42117	0.507083	0.0845103	0.812844	SPON1
ENSBTAT00000015882	ENSBTAG00000011970	191.458	170.871	212.045	1.24096	0.31146	0.0844921	0.812844	FNIP2
ENSBTAT00000030613	ENSBTAG00000022598	62.724	53.0959	72.3521	1.36267	0.446435	0.0844425	0.812844	0
ENSBTAT00000062763	ENSBTAG00000045330	3.15411	4.77262	1.5356	0.321752	-1.63598	0.0846023	0.813243	bta-mir-2284u
ENSBTAT00000005894	ENSBTAG00000004495	673.394	726.319	620.469	0.854265	-0.227245	0.0847317	0.814001	UBA5
ENSBTAT00000024745	ENSBTAG00000018593	734.527	796.709	672.346	0.843904	-0.244849	0.084984	0.815937	PSENEN
ENSBTAT00000061365	ENSBTAG00000021830	1139.98	1009.17	1270.8	1.25925	0.33257	0.0850958	0.816524	ENPP1
ENSBTAT00000000705	ENSBTAG00000000542	493.715	541.504	445.926	0.823494	-0.280169	0.0852204	0.817233	CCDC104
ENSBTAT00000010425	ENSBTAG00000007927	7.39103	9.55434	5.22772	0.547157	-0.869973	0.0853727	0.818206	SLAMF1
ENSBTAT00000011347	ENSBTAG00000008600	96.7556	83.0393	110.472	1.33035	0.411811	0.0857134	0.818547	TRAF3IP2
ENSBTAT00000011633	ENSBTAG00000008833	16.5882	21.1634	12.013	0.567634	-0.816968	0.0856474	0.818547	APOM
ENSBTAT00000019161	ENSBTAG00000014406	289.935	265.299	314.57	1.18572	0.245759	0.0855943	0.818547	LATS2
ENSBTAT00000019328	ENSBTAG00000030424	142.663	127.293	158.032	1.24148	0.312059	0.085665	0.818547	CLEC1A
ENSBTAT00000061037	ENSBTAG00000044126	1560.71	1737.45	1383.98	0.796561	-0.328144	0.0855992	0.818547	SNTB1
ENSBTAT00000061101	ENSBTAG00000001473	250.536	273.935	227.138	0.829167	-0.270265	0.0856566	0.818547	ARVCF
CUFF.22593.1	-	10.2159	12.5902	7.84169	0.622842	-0.683061	0.088225	0.818599	GULP1
CUFF.43504.1	-	168.207	149.444	186.97	1.2511	0.323201	0.0884165	0.818599	ADAMTS2
CUFF.43713.1	-	32.4527	37.2056	27.6999	0.74451	-0.425638	0.0884028	0.818599	TRIM17
CUFF.45866.1	-	18.5409	22.5427	14.5392	0.644966	-0.632705	0.0863052	0.818599	AKAP8L
ENSBTAT00000001981	ENSBTAG00000001512	474.972	522.202	427.741	0.81911	-0.28787	0.0862759	0.818599	ZFP64
ENSBTAT00000003619	ENSBTAG00000031658	64.725	55.1728	74.2773	1.34627	0.428964	0.0872641	0.818599	SEMA6B
ENSBTAT00000003943	ENSBTAG00000003033	333.278	268.551	398.006	1.48205	0.567597	0.0865946	0.818599	GADD45G
ENSBTAT00000006711	ENSBTAG00000005091	5.12789	3.17921	7.07657	2.22589	1.15438	0.0879689	0.818599	DGKG
ENSBTAT00000007549	ENSBTAG00000005744	306.264	351.023	261.505	0.744979	-0.424727	0.086007	0.818599	COQ2
ENSBTAT00000007553	ENSBTAG00000005748	126.794	109.537	144.051	1.3151	0.395171	0.085984	0.818599	SOX17
ENSBTAT00000007835	ENSBTAG00000005970	846.053	780.05	912.056	1.16923	0.225555	0.0862654	0.818599	XBP1
ENSBTAT00000009330	ENSBTAG00000007094	18.6751	14.4758	22.8745	1.58019	0.660094	0.0872216	0.818599	KIAA1024
ENSBTAT00000009334	ENSBTAG00000007097	288.499	322.654	254.345	0.788289	-0.343203	0.0882549	0.818599	THTPA
ENSBTAT00000010173	ENSBTAG00000007732	75.0172	84.6562	65.3783	0.77228	-0.372805	0.0862842	0.818599	ARPP21
ENSBTAT00000010659	ENSBTAG00000008102	13.7225	18.1947	9.25024	0.508403	-0.975955	0.0881404	0.818599	CRTAC1
ENSBTAT00000013281	ENSBTAG00000010068	87.7595	73.877	101.642	1.37583	0.460302	0.0868585	0.818599	REEP2
ENSBTAT00000013607	ENSBTAG00000010304	48.2542	54.6033	41.905	0.767444	-0.381867	0.086313	0.818599	CHKA
ENSBTAT00000014945	ENSBTAG00000011252	647.541	736.807	558.274	0.757693	-0.400314	0.0869459	0.818599	RAD50
ENSBTAT00000015248	ENSBTAG00000011473	1275.03	1146.44	1403.61	1.22433	0.291988	0.0883896	0.818599	MYL9
ENSBTAT00000016906	ENSBTAG00000012719	278.286	315.793	240.779	0.762459	-0.391267	0.087351	0.818599	UBTD1
ENSBTAT00000017547	ENSBTAG00000013185	19.3126	12.3012	26.324	2.13995	1.09758	0.0877694	0.818599	TIMD4
ENSBTAT00000017680	ENSBTAG00000013294	74.8333	63.3266	86.34	1.36341	0.447216	0.0884642	0.818599	DYRK3
ENSBTAT00000018249	ENSBTAG00000013735	318.722	345.941	291.504	0.842641	-0.24701	0.0867902	0.818599	TBCE
ENSBTAT00000019855	ENSBTAG00000014913	33.1692	37.7223	28.616	0.758597	-0.398595	0.0860911	0.818599	SRD5A3
ENSBTAT00000020833	ENSBTAG00000015690	2644.12	2869.03	2419.21	0.843216	-0.246026	0.0863863	0.818599	PLIN4
ENSBTAT00000023240	ENSBTAG00000017486	141.773	126.963	156.583	1.2333	0.302525	0.0858865	0.818599	ADARB1
ENSBTAT00000023537	ENSBTAG00000017697	33.343	39.0591	27.627	0.707312	-0.499581	0.0868534	0.818599	CTF1
ENSBTAT00000023587	ENSBTAG00000017741	47.6865	54.7942	40.5789	0.740568	-0.433295	0.087964	0.818599	PTPLAD2
ENSBTAT00000023600	ENSBTAG00000017743	77463.2	67216.3	87710	1.30489	0.383929	0.0871103	0.818599	XIRP2
ENSBTAT00000023768	ENSBTAG00000017879	65.7742	57.6946	73.8537	1.28008	0.356236	0.0874962	0.818599	C9H6orf163
ENSBTAT00000023988	ENSBTAG00000020783	1764.96	1912.68	1617.24	0.845535	-0.242064	0.0879826	0.818599	MAPK14
ENSBTAT00000024904	ENSBTAG00000018707	19426.4	17978.1	20874.7	1.16112	0.215518	0.0879083	0.818599	LDB3
ENSBTAT00000025886	ENSBTAG00000019434	630.38	684.638	576.123	0.841501	-0.248964	0.0880195	0.818599	PDCD4
ENSBTAT00000025935	ENSBTAG00000019470	625.912	574.307	677.517	1.17971	0.238436	0.0873171	0.818599	NEK6
ENSBTAT00000027283	ENSBTAG00000020475	251.357	272.44	230.275	0.84523	-0.242585	0.0878263	0.818599	VIPAS39
ENSBTAT00000028048	ENSBTAG00000021061	3402.12	3689.57	3114.68	0.844183	-0.244372	0.0873303	0.818599	PSMC5
ENSBTAT00000029033	ENSBTAG00000021778	725.292	658.934	791.65	1.20141	0.264729	0.0865025	0.818599	SEPN1
ENSBTAT00000033225	ENSBTAG00000016696	402.171	439.198	365.143	0.831386	-0.266409	0.08758	0.818599	NCDN
ENSBTAT00000034027	ENSBTAG00000024492	118.712	137.098	100.325	0.731778	-0.450522	0.0873182	0.818599	0
ENSBTAT00000037020	ENSBTAG00000026114	381.822	416.083	347.56	0.835315	-0.259608	0.0869994	0.818599	UBE2F
ENSBTAT00000037576	ENSBTAG00000032450	102.659	113.179	92.1398	0.814108	-0.296708	0.0877513	0.818599	0
ENSBTAT00000044927	ENSBTAG00000002542	620.422	679.149	561.694	0.827056	-0.273944	0.0867348	0.818599	KRCC1
ENSBTAT00000046161	ENSBTAG00000032534	485.279	436.675	533.882	1.22261	0.289961	0.0877741	0.818599	RHOF
ENSBTAT00000046362	ENSBTAG00000002608	918.093	837.481	998.705	1.19251	0.254002	0.0871654	0.818599	40422
ENSBTAT00000054642	ENSBTAG00000039486	32.4858	27.0572	37.9143	1.40126	0.486728	0.0884534	0.818599	0
ENSBTAT00000055788	ENSBTAG00000008766	199.084	174.966	223.202	1.27569	0.351279	0.0877617	0.818599	SLC9A1
ENSBTAT00000056740	ENSBTAG00000019010	283.792	260.428	307.156	1.17943	0.238086	0.0866027	0.818599	EIF2B3
ENSBTAT00000061073	ENSBTAG00000037508	266.372	239.249	293.495	1.22673	0.294819	0.086433	0.818599	EBF1
ENSBTAT00000061194	ENSBTAG00000013806	99.3154	116.648	81.9826	0.702819	-0.508774	0.088124	0.818599	EFHB
ENSBTAT00000061266	ENSBTAG00000005209	505.627	549.132	462.121	0.841548	-0.248882	0.0866632	0.818599	VPS8
ENSBTAT00000061584	ENSBTAG00000019455	16.88	13.6186	20.1413	1.47895	0.564577	0.0876766	0.818599	MYO5B
ENSBTAT00000064259	ENSBTAG00000047426	36.4077	42.4434	30.3719	0.715586	-0.482802	0.0877478	0.818599	LYPD6
ENSBTAT00000064839	ENSBTAG00000045822	155.926	134.435	177.418	1.31973	0.400242	0.0882736	0.818599	0
ENSBTAT00000065879	ENSBTAG00000045744	51.6479	44.4411	58.8546	1.32433	0.40526	0.0878614	0.818599	NKRF
CUFF.25035.1	-	11.425	8.52536	14.3246	1.68023	0.74866	0.0889837	0.819169	UNANNOTATED
CUFF.36056.1	-	10.0567	13.1621	6.95126	0.528128	-0.921041	0.0889384	0.819169	UNANNOTATED
ENSBTAT00000004402	ENSBTAG00000003396	300.688	350.109	251.266	0.717681	-0.478586	0.0889032	0.819169	MAFB
ENSBTAT00000011677	ENSBTAG00000008868	4068.5	4380.63	3756.38	0.857498	-0.221795	0.0887939	0.819169	CAPN3
ENSBTAT00000016098	ENSBTAG00000038691	62.3265	71.6567	52.9962	0.739585	-0.435213	0.0888459	0.819169	DPH7
ENSBTAT00000020819	ENSBTAG00000039935	14.1635	17.4399	10.887	0.624258	-0.679785	0.0886755	0.819169	KCNC3
ENSBTAT00000027001	ENSBTAG00000020262	5320.68	5772.91	4868.45	0.843328	-0.245835	0.0888321	0.819169	PSME4
ENSBTAT00000027115	ENSBTAG00000020345	310.885	280.925	340.846	1.2133	0.278936	0.0888985	0.819169	CNN3
ENSBTAT00000038209	ENSBTAG00000016297	453.82	496.059	411.581	0.8297	-0.269337	0.0887402	0.819169	CCNYL1
CUFF.14806.2	-	72.2499	63.874	80.6258	1.26226	0.336012	0.0893738	0.819271	TMEM183A
CUFF.15583.1	-	4.53654	6.19171	2.88136	0.465358	-1.10359	0.0896795	0.819271	UNANNOTATED
CUFF.49885.2	-	3.16854	1.79267	4.54442	2.535	1.34198	0.089884	0.819271	SLC25A5
ENSBTAT00000000074	ENSBTAG00000000067	21.0985	17.4597	24.7373	1.41682	0.502661	0.0895645	0.819271	SDF2L1
ENSBTAT00000003817	ENSBTAG00000002936	52.5293	45.4786	59.58	1.31007	0.389642	0.0896283	0.819271	PRRX2
ENSBTAT00000008384	ENSBTAG00000006393	727.785	776.443	679.128	0.874666	-0.193196	0.0890746	0.819271	FECH
ENSBTAT00000009802	ENSBTAG00000007453	344.967	376.058	313.877	0.834651	-0.260756	0.0895626	0.819271	NELFE
ENSBTAT00000009844	ENSBTAG00000007484	1328.84	1418.59	1239.08	0.873461	-0.195185	0.0898757	0.819271	ACADS
ENSBTAT00000013731	ENSBTAG00000010403	17.5696	13.7468	21.3923	1.55616	0.637992	0.0899827	0.819271	FAAP24
ENSBTAT00000014612	ENSBTAG00000011002	19.4151	15.6093	23.2209	1.48764	0.573021	0.0892587	0.819271	CCDC136
ENSBTAT00000019246	ENSBTAG00000046602	26.5716	20.4768	32.6663	1.59528	0.67381	0.0896252	0.819271	PALM2
ENSBTAT00000019419	ENSBTAG00000014587	34.0604	40.4965	27.6242	0.682139	-0.551862	0.0901808	0.819271	CAGE1
ENSBTAT00000021771	ENSBTAG00000016369	249.616	270.047	229.184	0.848682	-0.236705	0.090216	0.819271	TSEN15
ENSBTAT00000025537	ENSBTAG00000019188	714.511	659.196	769.826	1.16783	0.223825	0.0891026	0.819271	GAK
ENSBTAT00000032115	ENSBTAG00000017493	545.471	509.038	581.903	1.14314	0.193004	0.0897365	0.819271	JADE1
ENSBTAT00000033542	ENSBTAG00000020344	6.71259	8.47317	4.95202	0.584436	-0.774884	0.0899628	0.819271	SLC44A3
ENSBTAT00000036647	ENSBTAG00000017338	14.6264	10.3622	18.8907	1.82303	0.86634	0.0901052	0.819271	0
ENSBTAT00000038548	ENSBTAG00000010711	231.683	255.039	208.328	0.816847	-0.291862	0.0893338	0.819271	0
ENSBTAT00000039415	ENSBTAG00000027446	341.567	309.577	373.556	1.20666	0.271025	0.0901252	0.819271	RSU1
ENSBTAT00000047968	ENSBTAG00000015766	5.984	3.91709	8.0509	2.05533	1.03937	0.0899101	0.819271	ZFPM1
ENSBTAT00000057464	ENSBTAG00000038438	172.719	191.679	153.76	0.802172	-0.318016	0.0900736	0.819271	SUMO1
ENSBTAT00000061074	ENSBTAG00000020984	47.5023	54.733	40.2715	0.735781	-0.442652	0.0892427	0.819271	RAPGEF4
ENSBTAT00000061577	ENSBTAG00000044059	540.242	628.847	451.637	0.718199	-0.477544	0.0894091	0.819271	CHRNA10
ENSBTAT00000063283	ENSBTAG00000047139	401.856	440.832	362.88	0.823171	-0.280736	0.0899152	0.819271	C12orf49
CUFF.20121.1	-	2.99597	4.43503	1.5569	0.351047	-1.51026	0.0910085	0.819527	TOM1L1
CUFF.3252.1	-	48.8159	41.0526	56.5793	1.37822	0.462801	0.090546	0.819527	C10H5orf13
ENSBTAT00000001322	ENSBTAG00000000998	86.2224	75.6118	96.8329	1.28066	0.356886	0.0904052	0.819527	SLC39A6
ENSBTAT00000004583	ENSBTAG00000003527	15.0532	18.7837	11.3226	0.602792	-0.730269	0.0909782	0.819527	CCDC62
ENSBTAT00000006320	ENSBTAG00000004815	329.194	299.62	358.768	1.19741	0.259917	0.0910612	0.819527	0
ENSBTAT00000008971	ENSBTAG00000006824	1221.27	1325.2	1117.33	0.843138	-0.246159	0.0905427	0.819527	APPL1
ENSBTAT00000011804	ENSBTAG00000025445	119.076	105.553	132.599	1.25624	0.329107	0.0908592	0.819527	0
ENSBTAT00000011949	ENSBTAG00000009065	211.103	189.354	232.852	1.22972	0.298328	0.0903598	0.819527	MAP3K5
ENSBTAT00000014883	ENSBTAG00000011207	425.604	353.543	497.665	1.40765	0.493288	0.0905383	0.819527	CNN1
ENSBTAT00000023529	ENSBTAG00000017690	1034.65	1182	887.306	0.75068	-0.41373	0.0911095	0.819527	CARNS1
ENSBTAT00000023654	ENSBTAG00000017788	216.914	193.366	240.461	1.24355	0.314469	0.0909122	0.819527	AKT3
ENSBTAT00000024617	ENSBTAG00000018497	870.015	768.17	971.861	1.26516	0.339324	0.0911014	0.819527	SDPR
ENSBTAT00000030053	ENSBTAG00000015820	171.891	187.325	156.457	0.835217	-0.259777	0.0909771	0.819527	UXT
ENSBTAT00000039792	ENSBTAG00000027630	152.065	170.212	133.918	0.786775	-0.345977	0.0908018	0.819527	CISD2
ENSBTAT00000048938	ENSBTAG00000014170	92.076	80.5777	103.574	1.2854	0.362214	0.0905712	0.819527	MAP7D3
ENSBTAT00000054992	ENSBTAG00000040056	3.1182	1.58326	4.65315	2.93897	1.55531	0.090735	0.819527	LTB4R2
ENSBTAT00000063281	ENSBTAG00000045575	80.3793	89.3422	71.4163	0.799357	-0.323088	0.0911017	0.819527	0
ENSBTAT00000018952	ENSBTAG00000014255	397.668	430.205	365.13	0.848734	-0.236615	0.0912396	0.819781	CCDC132
ENSBTAT00000033823	ENSBTAG00000005861	27.7439	31.694	23.7938	0.750734	-0.413626	0.091197	0.819781	CCNT1
ENSBTAT00000001250	ENSBTAG00000000944	41.0419	34.8369	47.247	1.35623	0.439607	0.0914248	0.820987	LPCAT1
ENSBTAT00000000321	ENSBTAG00000000257	11.2716	13.7781	8.76503	0.636155	-0.65255	0.0916065	0.821245	MRAP2
ENSBTAT00000010815	ENSBTAG00000008224	2587.27	2799.84	2374.7	0.848157	-0.237596	0.0915379	0.821245	PAIP2
ENSBTAT00000065549	ENSBTAG00000012096	16.0799	11.7916	20.3681	1.72734	0.788551	0.0916019	0.821245	BCKDHB
ENSBTAT00000005239	ENSBTAG00000004013	28.4013	33.6432	23.1593	0.688381	-0.538721	0.0916599	0.821267	FGF7
ENSBTAT00000012736	ENSBTAG00000038710	53.5238	60.6094	46.4382	0.766188	-0.38423	0.091725	0.821393	0
ENSBTAT00000008883	ENSBTAG00000006754	260.988	304.597	217.38	0.713667	-0.486678	0.0918238	0.82182	DBP
CUFF.26095.1	-	2.11242	3.18929	1.03555	0.324695	-1.62284	0.0920073	0.822065	EGFR
ENSBTAT00000015746	ENSBTAG00000011864	331.48	361.316	301.644	0.83485	-0.260412	0.0920882	0.822065	RGMB
ENSBTAT00000044543	ENSBTAG00000031433	19.5242	23.4114	15.637	0.667923	-0.582246	0.0920777	0.822065	TEX9
ENSBTAT00000046931	ENSBTAG00000007890	13.2433	17.5454	8.94118	0.509604	-0.972552	0.0921064	0.822065	SEC14L5
ENSBTAT00000063564	ENSBTAG00000021697	64.5005	55.6102	73.3908	1.31974	0.400252	0.0919702	0.822065	PDGFB
CUFF.44380.1	-	87.9388	96.8848	78.9928	0.815327	-0.294549	0.0922146	0.822575	GATAD2A
ENSBTAT00000005307	ENSBTAG00000004063	95.156	84.886	105.426	1.24197	0.31263	0.0922985	0.822868	SERPINA5
CUFF.25655.4	-	18.4636	14.5016	22.4256	1.54642	0.628936	0.0925714	0.824843	LRRK1
ENSBTAT00000019348	ENSBTAG00000014555	11.7914	8.62334	14.9595	1.73477	0.794748	0.0927214	0.825723	CASS4
ENSBTAT00000014195	ENSBTAG00000010720	1824.01	1957.29	1690.74	0.863814	-0.211208	0.0928404	0.825968	MIB2
ENSBTAT00000063103	ENSBTAG00000002444	4.00253	2.05875	5.94631	2.88831	1.53023	0.0928515	0.825968	MKI67
ENSBTAT00000028113	ENSBTAG00000021103	1094.16	1187.44	1000.89	0.842898	-0.246571	0.0932527	0.828621	SLC35F5
ENSBTAT00000046421	ENSBTAG00000032719	5390.72	6060.75	4720.7	0.778896	-0.360497	0.0932117	0.828621	TFRC
ENSBTAT00000019351	ENSBTAG00000014558	553.154	510.991	595.318	1.16503	0.220361	0.0934258	0.829136	DDX21
ENSBTAT00000033539	ENSBTAG00000009698	634.627	682.102	587.151	0.860797	-0.216255	0.0934651	0.829136	ABCD3
ENSBTAT00000035731	ENSBTAG00000000668	303.759	328.542	278.976	0.849136	-0.235933	0.0933912	0.829136	SLC22A5
ENSBTAT00000054406	ENSBTAG00000000638	7.99759	5.70573	10.2894	1.80335	0.850683	0.0935318	0.82927	CDT1
ENSBTAT00000006419	ENSBTAG00000004881	27.7159	23.1773	32.2545	1.39164	0.476787	0.0936172	0.829571	MTHFD2
ENSBTAT00000062683	ENSBTAG00000045250	23.6681	19.8859	27.4502	1.38038	0.465068	0.0936746	0.829623	bta-mir-2302
ENSBTAT00000013448	ENSBTAG00000010191	457.151	525.7	388.603	0.739211	-0.435942	0.0937368	0.829718	PAK1
ENSBTAT00000009418	ENSBTAG00000007156	132.97	112.644	153.296	1.36089	0.444554	0.0938607	0.830358	AGAP2
ENSBTAT00000011639	ENSBTAG00000008839	159.298	174.498	144.099	0.825794	-0.276147	0.094105	0.831953	AMER1
ENSBTAT00000013983	ENSBTAG00000010576	1058.31	965.657	1150.96	1.19189	0.253255	0.0941444	0.831953	MAP2K3
ENSBTAT00000030296	ENSBTAG00000018650	7.47999	5.32182	9.63817	1.81107	0.85684	0.0942429	0.832367	HEPACAM
ENSBTAT00000020520	ENSBTAG00000015441	231.968	184.374	279.562	1.51628	0.600537	0.0943331	0.832707	ACTB
CUFF.45567.1	-	22.0315	26.6106	17.4523	0.655843	-0.608578	0.094432	0.83294	EPS15L1
ENSBTAT00000055075	ENSBTAG00000011765	1226.73	1010.46	1443	1.42806	0.514061	0.094463	0.83294	GABARAPL1
CUFF.2475.1	-	149.848	130.807	168.889	1.29113	0.368635	0.0948547	0.833223	JAM2
ENSBTAT00000026009	ENSBTAG00000019525	1545.96	1685.38	1406.54	0.83455	-0.260929	0.0948573	0.833223	0
ENSBTAT00000027915	ENSBTAG00000020961	236.124	260.743	211.505	0.811161	-0.301939	0.094653	0.833223	DUSP19
ENSBTAT00000034789	ENSBTAG00000019903	715.096	646.639	783.553	1.21173	0.27707	0.0947718	0.833223	RAMP2
ENSBTAT00000043775	ENSBTAG00000013184	58.9482	66.0398	51.8566	0.785232	-0.348809	0.0947698	0.833223	CEP120
ENSBTAT00000044681	ENSBTAG00000031524	122.677	109.929	135.425	1.23193	0.300921	0.0946129	0.833223	PMEPA1
ENSBTAT00000065590	ENSBTAG00000047768	57.4745	64.7102	50.2388	0.776366	-0.365192	0.0947338	0.833223	COX7B
ENSBTAT00000002131	ENSBTAG00000001626	119.041	106.623	131.46	1.23294	0.302102	0.0949862	0.833843	CTPS
ENSBTAT00000013186	ENSBTAG00000009998	476.408	434.961	517.855	1.19058	0.251664	0.09508	0.833843	GALNTL1
ENSBTAT00000033676	ENSBTAG00000007352	876.192	716.073	1036.31	1.44721	0.533278	0.0950832	0.833843	KCNC4
ENSBTAT00000017298	ENSBTAG00000013011	1702.31	1840.24	1564.37	0.850092	-0.234309	0.0951829	0.834262	PLAA
ENSBTAT00000065627	ENSBTAG00000046775	231.603	210.676	252.531	1.19867	0.261435	0.0954218	0.835901	MAN1B1
ENSBTAT00000001114	ENSBTAG00000000841	77.0184	65.9824	88.0543	1.33451	0.416313	0.0955765	0.836334	LZTS1
ENSBTAT00000011671	ENSBTAG00000008863	980.548	1050.03	911.069	0.867661	-0.204796	0.095627	0.836334	TMEM87A
ENSBTAT00000014447	ENSBTAG00000010875	33.8479	27.0182	40.6776	1.50556	0.590303	0.0955925	0.836334	MSX1
ENSBTAT00000009325	ENSBTAG00000007089	484.258	523.23	445.286	0.851032	-0.232715	0.0958107	0.836573	FRG1
ENSBTAT00000016198	ENSBTAG00000012212	97.8438	57.4831	138.205	2.40426	1.2656	0.0958622	0.836573	CYP26B1
ENSBTAT00000032952	ENSBTAG00000014313	81.8522	90.8841	72.8204	0.801244	-0.319686	0.0957749	0.836573	PYROXD2
ENSBTAT00000034821	ENSBTAG00000006052	365.336	398.723	331.949	0.832531	-0.264424	0.0957573	0.836573	PLCD3
ENSBTAT00000008635	ENSBTAG00000006574	249.779	274.012	225.545	0.823119	-0.280827	0.0960199	0.837496	ARL8A
ENSBTAT00000000637	ENSBTAG00000000500	25.2016	21.2024	29.2008	1.37724	0.461784	0.0962528	0.837712	FLJ20565
ENSBTAT00000000688	ENSBTAG00000000529	150.688	165.274	136.102	0.823497	-0.280165	0.0966309	0.837712	BTBD9
ENSBTAT00000013687	ENSBTAG00000010366	29.1787	19.9705	38.3868	1.92217	0.942739	0.0966273	0.837712	HCRTR1
ENSBTAT00000013888	ENSBTAG00000010513	1427.81	1546.7	1308.92	0.846264	-0.240821	0.0963505	0.837712	GPS2
ENSBTAT00000016482	ENSBTAG00000012419	8.47507	11.4153	5.53488	0.484867	-1.04434	0.0966038	0.837712	BCL2L15
ENSBTAT00000020388	ENSBTAG00000015336	657.261	706.778	607.744	0.85988	-0.217792	0.0961163	0.837712	PRUNE
ENSBTAT00000022420	ENSBTAG00000016857	113.582	102.443	124.721	1.21747	0.283885	0.0965283	0.837712	ADAMTS15
ENSBTAT00000024364	ENSBTAG00000018310	1549.99	1696.69	1403.29	0.827076	-0.273909	0.0963839	0.837712	SETD3
ENSBTAT00000024555	ENSBTAG00000018451	893.93	825.158	962.702	1.16669	0.222419	0.0967211	0.837712	PTMS
ENSBTAT00000025843	ENSBTAG00000019394	1306.76	1423.92	1189.6	0.835442	-0.259389	0.0965955	0.837712	ANO5
ENSBTAT00000026511	ENSBTAG00000019900	1333.4	1229.09	1437.71	1.16973	0.22618	0.096364	0.837712	LNPEP
ENSBTAT00000028213	ENSBTAG00000021172	56.7201	64.1624	49.2779	0.768018	-0.380788	0.0967154	0.837712	IWS1
ENSBTAT00000033253	ENSBTAG00000002039	207.982	188.168	227.797	1.21061	0.275729	0.0966542	0.837712	FRMD8
CUFF.41121.1	-	11.818	14.5291	9.10693	0.626805	-0.673912	0.0972069	0.839211	NAF1
ENSBTAT00000004835	ENSBTAG00000003713	273.141	297.277	249.006	0.837621	-0.25563	0.0971904	0.839211	SSSCA1
ENSBTAT00000011374	ENSBTAG00000008624	113.234	99.4167	127.052	1.27797	0.353859	0.0971878	0.839211	MESDC1
ENSBTAT00000015285	ENSBTAG00000011500	1340.4	1150.82	1529.98	1.32947	0.410854	0.0970333	0.839211	CASQ2
ENSBTAT00000028188	ENSBTAG00000021151	903.117	699.655	1106.58	1.58161	0.661391	0.0971842	0.839211	MYH10
ENSBTAT00000051987	ENSBTAG00000037452	89.2812	60.5502	118.012	1.949	0.962734	0.0971354	0.839211	0
ENSBTAT00000025337	ENSBTAG00000019036	79.3946	68.3587	90.4305	1.32288	0.403684	0.0973306	0.83948	ARHGAP28
ENSBTAT00000038558	ENSBTAG00000007109	13305.9	14999.9	11611.8	0.774128	-0.369356	0.0973423	0.83948	ASB2
ENSBTAT00000023992	ENSBTAG00000018022	112.671	98.4528	126.89	1.28884	0.366075	0.0974068	0.839586	C29H11orf84
CUFF.34810.1	-	3.22749	4.71786	1.73712	0.368201	-1.44143	0.0979905	0.839586	RXRG
ENSBTAT00000000456	ENSBTAG00000031352	38.3033	44.4079	32.1987	0.725067	-0.463814	0.0982411	0.839586	ZNF554
ENSBTAT00000003719	ENSBTAG00000002866	249.574	272.847	226.301	0.829407	-0.269848	0.0978312	0.839586	RPIA
ENSBTAT00000011137	ENSBTAG00000008464	19.2349	23.1672	15.3027	0.660535	-0.598293	0.0977052	0.839586	ABCB9
ENSBTAT00000012652	ENSBTAG00000009611	192.203	208.436	175.97	0.844243	-0.24427	0.0980038	0.839586	PHF21A
ENSBTAT00000015829	ENSBTAG00000011931	3789.34	3527.36	4051.32	1.14854	0.199801	0.0980827	0.839586	CD63
ENSBTAT00000015900	ENSBTAG00000011984	68.7477	76.82	60.6754	0.789839	-0.34037	0.0979765	0.839586	0
ENSBTAT00000018514	ENSBTAG00000013935	846.013	916.155	775.872	0.846878	-0.239773	0.0978315	0.839586	NTPCR
ENSBTAT00000026040	ENSBTAG00000019545	49.731	41.3758	58.0862	1.40387	0.489408	0.0980672	0.839586	0
ENSBTAT00000032306	ENSBTAG00000002640	268.461	230.411	306.511	1.33028	0.411732	0.0978703	0.839586	KALRN
ENSBTAT00000035038	ENSBTAG00000013270	514.983	475.603	554.363	1.1656	0.221073	0.0982116	0.839586	TTC19
ENSBTAT00000053586	ENSBTAG00000038093	101.087	82.9089	119.266	1.43851	0.52458	0.0975797	0.839586	PEG10
ENSBTAT00000053602	ENSBTAG00000040580	6.43965	10.3107	2.56863	0.249124	-2.00506	0.0982322	0.839586	0
ENSBTAT00000063043	ENSBTAG00000046408	5.99388	3.73046	8.2573	2.21348	1.14632	0.0981795	0.839586	FAM124A
ENSBTAT00000065249	ENSBTAG00000019520	4.51983	6.20254	2.83712	0.457412	-1.12843	0.0977359	0.839586	ZC3H18
ENSBTAT00000065705	ENSBTAG00000046879	33.7773	28.7203	38.8343	1.35216	0.435264	0.0977454	0.839586	0
CUFF.24424.1	-	2.71121	1.52876	3.89367	2.54694	1.34876	0.0985796	0.842032	UNANNOTATED
ENSBTAT00000020086	ENSBTAG00000015094	122.535	143.37	101.7	0.709351	-0.495428	0.0986771	0.842418	VNN1
ENSBTAT00000003434	ENSBTAG00000032899	59.1799	69.5746	48.7852	0.701192	-0.512118	0.0987634	0.842708	0
ENSBTAT00000052667	ENSBTAG00000010571	613.794	668.002	559.587	0.837702	-0.255492	0.0988282	0.842814	PPAT
ENSBTAT00000010257	ENSBTAG00000007797	920.043	999.294	840.792	0.841386	-0.249161	0.0988901	0.842895	IGBP1
ENSBTAT00000025347	ENSBTAG00000019048	39.3798	44.7142	34.0453	0.761397	-0.393278	0.0989849	0.843257	0
ENSBTAT00000066289	ENSBTAG00000046364	65.5081	56.432	74.5841	1.32166	0.402354	0.0991263	0.844015	0
ENSBTAT00000002457	ENSBTAG00000001889	6.44679	4.36	8.53357	1.95724	0.968822	0.0992672	0.844768	C3orf14
ENSBTAT00000039197	ENSBTAG00000006775	280.949	251.081	310.818	1.23792	0.307919	0.0993219	0.844787	SLC12A7
ENSBTAT00000004163	ENSBTAG00000022796	219.05	186.282	251.818	1.35181	0.434893	0.0993784	0.844821	0
CUFF.14880.1	-	138.452	111.06	165.844	1.49329	0.578493	0.0999263	0.845185	LOC100301020
ENSBTAT00000001246	ENSBTAG00000000941	1973.07	2114.98	1831.16	0.865807	-0.207883	0.0998933	0.845185	PLEKHB2
ENSBTAT00000002609	ENSBTAG00000002014	109.366	100.774	117.958	1.17053	0.22716	0.099518	0.845185	SNX1
ENSBTAT00000005549	ENSBTAG00000004237	2242.55	2492.86	1992.25	0.799182	-0.323403	0.0997709	0.845185	BTC
ENSBTAT00000009951	ENSBTAG00000007562	535.075	490.102	580.047	1.18352	0.243089	0.0997425	0.845185	TRAM1
ENSBTAT00000026619	ENSBTAG00000019984	29.816	24.7524	34.8795	1.40914	0.494811	0.099946	0.845185	GINS1
ENSBTAT00000029560	ENSBTAG00000022058	4529.9	3957.35	5102.45	1.28936	0.366655	0.0996764	0.845185	ACACB
ENSBTAT00000030224	ENSBTAG00000009210	993.37	1073.01	913.729	0.851556	-0.231826	0.0998941	0.845185	ZBTB44
ENSBTAT00000054366	ENSBTAG00000038931	14.1806	17.3669	10.9942	0.633053	-0.659602	0.0996238	0.845185	0
ENSBTAT00000065556	ENSBTAG00000047216	46.1507	53.5449	38.7564	0.72381	-0.466316	0.0997005	0.845185	NMNAT3
ENSBTAT00000026568	ENSBTAG00000019944	1627.96	1767.06	1488.86	0.842564	-0.247142	0.100001	0.845204	METAP2
ENSBTAT00000007367	ENSBTAG00000022167	315.168	342.797	287.538	0.838798	-0.253605	0.100168	0.846169	DERA
ENSBTAT00000002707	ENSBTAG00000002098	4620.04	5000.41	4239.68	0.847866	-0.238092	0.10039	0.846268	CDC34
ENSBTAT00000008954	ENSBTAG00000006812	21.6457	17.6138	25.6776	1.45782	0.543808	0.100378	0.846268	FAM181B
ENSBTAT00000027409	ENSBTAG00000020569	2536.2	2838.33	2234.07	0.787106	-0.34537	0.100311	0.846268	CACNA2D1
ENSBTAT00000048744	ENSBTAG00000006972	12.988	9.43623	16.5399	1.7528	0.809664	0.100276	0.846268	TRIP13
ENSBTAT00000013591	ENSBTAG00000010275	645.26	698.304	592.216	0.848077	-0.237733	0.100647	0.847487	KIAA0196
ENSBTAT00000015432	ENSBTAG00000011620	106.133	94.4919	117.775	1.2464	0.317768	0.100692	0.847487	PIGU
ENSBTAT00000028721	ENSBTAG00000021556	1043.35	1126.09	960.6	0.85304	-0.229315	0.100657	0.847487	RANBP9
ENSBTAT00000054038	ENSBTAG00000006305	11289	12335.9	10242	0.830259	-0.268366	0.10087	0.848544	AK1
ENSBTAT00000061570	ENSBTAG00000016260	449.515	483.629	415.401	0.858925	-0.219396	0.101039	0.849523	LRRK2
ENSBTAT00000002690	ENSBTAG00000002081	138.876	157.998	119.755	0.757956	-0.399814	0.101236	0.850151	BMPR1B
ENSBTAT00000014625	ENSBTAG00000011011	1576.64	1681.64	1471.65	0.875129	-0.192433	0.101273	0.850151	SSH2
ENSBTAT00000065828	ENSBTAG00000046608	79.7765	88.6169	70.936	0.80048	-0.321063	0.101272	0.850151	0
ENSBTAT00000006153	ENSBTAG00000004688	136.36	121.762	150.958	1.23978	0.310082	0.101338	0.850256	DHCR24
ENSBTAT00000007931	ENSBTAG00000006037	19.6039	23.0592	16.1485	0.700307	-0.513941	0.101571	0.850883	WISP2
ENSBTAT00000013008	ENSBTAG00000009863	1634.08	1877.45	1390.71	0.740747	-0.432948	0.101531	0.850883	BHLHE40
ENSBTAT00000035048	ENSBTAG00000030259	232.85	205.356	260.343	1.26776	0.342285	0.10152	0.850883	RASGRF2
ENSBTAT00000001972	ENSBTAG00000001506	572.919	522.461	623.378	1.19316	0.254784	0.10163	0.850933	HTT
CUFF.33824.2	-	95.5507	82.1628	108.939	1.32589	0.406958	0.101756	0.851113	MPZL1
ENSBTAT00000006979	ENSBTAG00000005299	142.082	120.714	163.45	1.35403	0.43726	0.101785	0.851113	EDNRB
ENSBTAT00000011877	ENSBTAG00000009020	502.774	458.364	547.184	1.19378	0.255531	0.10181	0.851113	CRIM1
CUFF.23055.1	-	5.88393	3.84178	7.92608	2.06313	1.04483	0.102021	0.851969	SLIT3
ENSBTAT00000007124	ENSBTAG00000005414	1458.53	1353.51	1563.55	1.15519	0.208127	0.102276	0.851969	0
ENSBTAT00000011502	ENSBTAG00000008730	281.144	312.066	250.221	0.801822	-0.318646	0.102284	0.851969	SFXN4
ENSBTAT00000012175	ENSBTAG00000009237	610.76	562.498	659.022	1.1716	0.228479	0.102326	0.851969	KDELR2
ENSBTAT00000013010	ENSBTAG00000009864	3.63982	5.74389	1.53575	0.267371	-1.90308	0.102091	0.851969	B4GALNT2
ENSBTAT00000014770	ENSBTAG00000011121	43.9327	51.1099	36.7555	0.719147	-0.475642	0.102205	0.851969	CLCN4
ENSBTAT00000031066	ENSBTAG00000030932	54.8945	43.8058	65.9832	1.50627	0.590978	0.102336	0.851969	IFI44L
ENSBTAT00000064240	ENSBTAG00000046409	19.6026	23.3752	15.83	0.677213	-0.562318	0.102062	0.851969	EGR2
ENSBTAT00000035900	ENSBTAG00000025526	519.98	477.636	562.324	1.17731	0.235492	0.102523	0.853084	MDC1
ENSBTAT00000000470	ENSBTAG00000000362	891.856	954.937	828.774	0.867884	-0.204426	0.10272	0.853402	SPG11
ENSBTAT00000000570	ENSBTAG00000000447	205.572	224.189	186.956	0.833921	-0.262017	0.102664	0.853402	C26H10ORF4
ENSBTAT00000021447	ENSBTAG00000016112	22.0624	26.2671	17.8576	0.679846	-0.556721	0.102693	0.853402	0
ENSBTAT00000000511	ENSBTAG00000000396	66.4879	58.4314	74.5443	1.27576	0.351353	0.102845	0.853563	PIM1
ENSBTAT00000046140	ENSBTAG00000007129	2.85586	1.41862	4.29311	3.02626	1.59753	0.102836	0.853563	MRVI1
ENSBTAT00000063548	ENSBTAG00000046763	217.668	192.116	243.22	1.26601	0.340284	0.103091	0.85516	MGC143103
CUFF.33394.1	-	3.99291	5.8014	2.18442	0.376534	-1.40915	0.103194	0.855457	TIPRL
ENSBTAT00000013902	ENSBTAG00000010521	6.07147	4.3001	7.84284	1.82387	0.867003	0.103233	0.855457	PVRIG
ENSBTAT00000013121	ENSBTAG00000009948	128.123	114.946	141.3	1.22927	0.297802	0.103391	0.855889	TRIM25
ENSBTAT00000025918	ENSBTAG00000019456	112.434	99.856	125.012	1.25192	0.32414	0.103366	0.855889	SPRED2
CUFF.4016.1	-	8.34558	11.3881	5.30311	0.465673	-1.10261	0.104265	0.857732	TICAM2
ENSBTAT00000008396	ENSBTAG00000006404	10.9085	13.6827	8.13431	0.594495	-0.750262	0.104583	0.857732	CENPT
ENSBTAT00000012347	ENSBTAG00000009383	10.6753	7.48621	13.8644	1.852	0.889082	0.103853	0.857732	KIF11
ENSBTAT00000012533	ENSBTAG00000027246	45.3468	53.054	37.6397	0.70946	-0.495206	0.104679	0.857732	UBD
ENSBTAT00000016206	ENSBTAG00000012219	488.099	447.882	528.316	1.17959	0.238282	0.104317	0.857732	CSPG4
ENSBTAT00000022487	ENSBTAG00000016908	94.8193	85.7501	103.888	1.21153	0.276826	0.104095	0.857732	METTL1
ENSBTAT00000023954	ENSBTAG00000018004	3.78142	5.04048	2.52235	0.500419	-0.998792	0.104073	0.857732	SH3GL3
ENSBTAT00000025249	ENSBTAG00000018966	104.065	77.8563	130.273	1.67325	0.742657	0.103811	0.857732	PLCE1
ENSBTAT00000030178	ENSBTAG00000019947	84.0878	71.2751	96.9005	1.35953	0.443106	0.104432	0.857732	SYT7
ENSBTAT00000039411	ENSBTAG00000003422	875.366	952.966	797.766	0.83714	-0.256459	0.104563	0.857732	SNX5
ENSBTAT00000040033	ENSBTAG00000027766	87.1137	76.7479	97.4796	1.27013	0.344974	0.10386	0.857732	C1QTNF5
ENSBTAT00000042737	ENSBTAG00000013988	40.7413	35.2929	46.1897	1.30876	0.388196	0.104671	0.857732	BID2
ENSBTAT00000045265	ENSBTAG00000010422	1533.33	1647.03	1419.63	0.861935	-0.214349	0.104364	0.857732	MDM2
ENSBTAT00000046733	ENSBTAG00000006882	6.5726	4.15594	8.98926	2.16299	1.11303	0.103765	0.857732	IQGAP3
ENSBTAT00000050045	ENSBTAG00000047383	2.92171	0.558327	5.2851	9.46595	3.24275	0.104182	0.857732	0
ENSBTAT00000053747	ENSBTAG00000039466	66.0586	56.476	75.6412	1.33935	0.421536	0.104045	0.857732	CDR2L
ENSBTAT00000061178	ENSBTAG00000003555	279.467	304.312	254.622	0.836713	-0.257196	0.104522	0.857732	THADA
ENSBTAT00000061367	ENSBTAG00000019262	43.0369	35.555	50.5187	1.42086	0.506764	0.104259	0.857732	TOP2A
ENSBTAT00000061383	ENSBTAG00000013616	756.378	814.519	698.238	0.85724	-0.222229	0.104554	0.857732	AP4E1
ENSBTAT00000065332	ENSBTAG00000020121	108.963	121.947	95.9796	0.787062	-0.345452	0.104674	0.857732	RWDD2B
CUFF.35032.1	-	1388.06	1219.2	1556.91	1.277	0.352758	0.104816	0.858414	RGS4
CUFF.16145.1	-	9.16563	11.7458	6.58548	0.560667	-0.834783	0.105845	0.858834	RAB7B
CUFF.19527.3	-	1100.55	1174.33	1026.76	0.874336	-0.19374	0.10684	0.858834	BCNT2
CUFF.2203.1	-	108.044	95.7857	120.302	1.25595	0.32878	0.107214	0.858834	APP
CUFF.27224.1	-	49.4154	55.9129	42.918	0.767586	-0.3816	0.106267	0.858834	DST
CUFF.29821.3	-	15.7288	18.5982	12.8594	0.691432	-0.532341	0.106628	0.858834	NTHL1
CUFF.44467.1	-	127.649	146.919	108.378	0.737676	-0.43894	0.105821	0.858834	NR2C2AP
ENSBTAT00000000793	ENSBTAG00000000601	92.7051	117.368	68.0419	0.579731	-0.786545	0.106494	0.858834	COL11A2
ENSBTAT00000001635	ENSBTAG00000001235	25.294	28.9306	21.6574	0.748597	-0.417739	0.105891	0.858834	CD200R1
ENSBTAT00000002627	ENSBTAG00000002027	3.06425	1.49971	4.6288	3.08647	1.62596	0.105382	0.858834	FAM167B
ENSBTAT00000002894	ENSBTAG00000039928	10.2211	7.27321	13.169	1.81061	0.856478	0.10569	0.858834	0
ENSBTAT00000004493	ENSBTAG00000001131	93.0599	81.6858	104.434	1.27849	0.354436	0.105049	0.858834	SLC12A9
ENSBTAT00000005236	ENSBTAG00000004011	100.229	111.292	89.167	0.801199	-0.319767	0.106896	0.858834	GALK2
ENSBTAT00000006447	ENSBTAG00000004899	806.559	739.173	873.945	1.18233	0.24163	0.105398	0.858834	ABLIM1
ENSBTAT00000006577	ENSBTAG00000004997	426.963	456.941	396.985	0.86879	-0.202921	0.105086	0.858834	CTNNAL1
ENSBTAT00000009356	ENSBTAG00000007111	154.276	165.257	143.294	0.867099	-0.205732	0.106946	0.858834	STEAP3
ENSBTAT00000009627	ENSBTAG00000007320	2.73599	3.95812	1.51385	0.382467	-1.38659	0.1071	0.858834	PI4KB
ENSBTAT00000010507	ENSBTAG00000007993	18.7571	15.0221	22.4922	1.49727	0.582334	0.105901	0.858834	CORO1C
ENSBTAT00000010661	ENSBTAG00000008103	2206.08	2383.14	2029.03	0.851411	-0.232072	0.105243	0.858834	ALDH1A1
ENSBTAT00000011077	ENSBTAG00000008419	824.021	741.348	906.693	1.22303	0.290463	0.104981	0.858834	PDE2A
ENSBTAT00000011401	ENSBTAG00000008646	495.962	539.673	452.25	0.838008	-0.254964	0.105817	0.858834	TRMT112
ENSBTAT00000011562	ENSBTAG00000008772	83.331	74.1802	92.4818	1.24672	0.318134	0.105737	0.858834	SMC2
ENSBTAT00000011575	ENSBTAG00000008783	3.5803	2.24888	4.91172	2.18407	1.12702	0.105667	0.858834	HTR7
ENSBTAT00000012150	ENSBTAG00000009219	15.7996	18.4926	13.1066	0.708745	-0.496661	0.107195	0.858834	CADM2
ENSBTAT00000014217	ENSBTAG00000010739	429.528	476.821	382.234	0.801629	-0.318993	0.106673	0.858834	BLOC1S2
ENSBTAT00000014629	ENSBTAG00000011014	56.7462	47.5353	65.9572	1.38754	0.472531	0.106608	0.858834	CHST3
ENSBTAT00000017908	ENSBTAG00000013465	89.7971	79.0876	100.507	1.27083	0.345767	0.107174	0.858834	NXPE3
ENSBTAT00000021203	ENSBTAG00000015944	284.814	308.873	260.755	0.844215	-0.244318	0.106377	0.858834	WDR61
ENSBTAT00000021730	ENSBTAG00000016335	74.749	63.9247	85.5732	1.33865	0.420784	0.105242	0.858834	NPM3
ENSBTAT00000022261	ENSBTAG00000016743	319.974	349.215	290.734	0.832535	-0.264417	0.105962	0.858834	DNTTIP1
ENSBTAT00000022819	ENSBTAG00000017160	136.817	148.484	125.149	0.842845	-0.24666	0.105548	0.858834	TBC1D7
ENSBTAT00000023028	ENSBTAG00000017318	89.8662	78.0125	101.72	1.30389	0.382824	0.105936	0.858834	TMEM178
ENSBTAT00000023149	ENSBTAG00000017407	52.3868	44.3303	60.4432	1.36347	0.447285	0.105333	0.858834	HSF2BP
[truncated: 14,104 more rows]
