# Supplementary material for: Putative Regulatory Factors Associated with Intramuscular Fat Content
Source: PLoS One. 2015 Jun 4;10(6):e0128350. doi: 10.1371/journal.pone.0128350 (PMC4456163; doi:10.1371/journal.pone.0128350)
Supplement: S4 Table — (XLSX) [file pone.0128350.s010.xlsx]

## Sheet: Aline0.9_PCIT.differential.hubb
Table S4. Differentially hubbing genes comparing High and Low groups based on genomic estimated breeding values (GEBV) for intramuscular fat (IMF) percentage.
Ensembl Transcript ID*	Gene Symbol**	Differentialy hubbing (DH)	Chr	Start position	End position	Transcript length (bp)	Unannotated and novel gene description/UniProt access number
CUFF.36024.1	UNANNOTATED	-216	3	8474330	8475978	1649	Uncharacterized protein[Source:UniProtKB/TrEMBL;Acc:F1MLE8]
ENSBTAT00000055503	ANKRD26	-216	13	11323524	11333507	630
ENSBTAT00000024407	NCR3	-210	23	27521253	27523736	646
ENSBTAT00000009187	MYRF	-207	29	40905008	40924425	3438
CUFF.45317.1	ABHD8	-204	7	5747355	5747907	553
ENSBTAT00000061091	LRRC16B	-204	10	20904645	20921516	4518
ENSBTAT00000012885	ENSBTAT00000012885	-200	3	84711664	84712071	408
ENSBTAT00000012696	HOXC5	-199	5	26157431	26158878	751
ENSBTAT00000014674	PPAPDC2	-198	8	40114096	40115242	1147
ENSBTAT00000031151	ANKRD26	-198	13	11315039	11333506	1061
ENSBTAT00000019268	NFKBIL1	-196	23	27550617	27560647	1417
ENSBTAT00000044045	IFITM5	-194	11	107202290	107203655	702
ENSBTAT00000059863	SNORA44	-194	2	125436795	125436925	131
ENSBTAT00000008739	INSL6	-193	8	39603073	39614295	764
CUFF.36721.1	UNANNOTATED	-192	3	10075134	10077042	1909
CUFF.8508.1	CNOT11	-191	11	6206819	6207234	416
CUFF.42797.1	LOC789349	-190	6	9176263	9176361	99
ENSBTAT00000005825	ENSBTAT00000005825	-190	15	46852254	46853210	957	Uncharacterized protein [Source:UniProtKB/TrEMBL;Acc:G5E566]
ENSBTAT00000012137	TCTN1	-190	17	56724729	56752196	1784
CUFF.43671.1	RNF187	-189	7	2455281	2455641	361
ENSBTAT00000020389	DSCC1	-189	14	83641889	83654475	1551
CUFF.8058.1	UNANNOTATED	-186	11	5415865	5417491	1627	Uncharacterized protein[Source:UniProtKB/TrEMBL;Acc:F1MLE8]
ENSBTAT00000062301	bta-mir-1843	-186	4	93800641	93800709	69
CUFF.33393.1	TIPRL	-185	3	468655	468946	292
ENSBTAT00000029084	CD97	-184	7	12451153	12469054	3096
ENSBTAT00000015633	FAM124B	-183	2	113274595	113287683	3775
CUFF.30751.1	SRL	-181	25	3399832	3400231	400
ENSBTAT00000009351	LGALS12	-181	29	42397683	42406764	1180
ENSBTAT00000014198	ENSBTAT00000014198	-181	2	98497589	98498081	493
ENSBTAT00000031816	ENSBTAT00000031816	-180	18	58086970	58100603	1602
ENSBTAT00000057389	ENSBTAT00000057389	-180	18	59692586	59748845	3581	Uncharacterized protein [Source:UniProtKB/TrEMBL;Acc:F1MJE7]
CUFF.15331.1	UNANNOTATED	-179	16	1684085	1684419	335
CUFF.29823.1	TSC2	-179	25	1596072	1626674	8514
ENSBTAT00000012218	ENSBTAT00000012218	-179	10	21994853	21995149	297	NADH dehydrogenase [ubiquinone] 1 alpha subcomplex subunit 2 [Source:UniProtKB/TrEMBL;Acc:F1MB8]
CUFF.19038.1	UNANNOTATED	-178	18	1766041	1767479	1439	Endonuclease[Source:UniProtKB/TrEMBL;Acc:LORF2]
ENSBTAT00000013864	PEX5	-178	5	103530565	103547919	3191
ENSBTAT00000014768	GBX1	-178	4	114520834	114541871	1032
ENSBTAT00000028188	MYH10	-178	19	28680825	28800880	6277
CUFF.15589.1	UNANNOTATED	-176	16	2234160	2238203	4044	Mariner transposase Hsmar1[Source:UniProtKB/TrEMBL;Acc:SETMR]
ENSBTAT00000006727	PAFAH2	-176	2	127684837	127720329	2319
CUFF.31058.1	UBE2D1	-175	26	681447	681768	322
ENSBTAT00000006705	LRP2BP	-175	27	14674181	14699059	1478
CUFF.14880.1	LOC100301020	-173	16	622071	625760	307
CUFF.36420.3	IGSF8	-173	3	9697631	9702153	2712
CUFF.511.1	UNANNOTATED	-173	1	1365204	1369243	4040
ENSBTAT00000061350	TDRP	-173	1	148301330	148303092	450
CUFF.23055.1	SLIT3	-172	20	360701	361541	841
ENSBTAT00000011140	CCNB1IP1	-171	10	26830647	26838482	1748
ENSBTAT00000014256	OIP5	-171	10	36896853	36905744	772
ENSBTAT00000059209	SNORD77	-171	16	56693445	56693513	69
CUFF.36285.1	VANGL2	-170	3	9383373	9409694	3730
ENSBTAT00000001049	CALY	-169	26	25893499	25904421	950
ENSBTAT00000046682	SLCO5A1	-169	14	35583263	35727312	2541
CUFF.29196.1	NDUFB11	-168	25	261464	261529	66	Ndufb11 protein[Source:UniProtKB/TrEMBL;Acc:Q4VBC9]
CUFF.32352.1	TSNAX	-168	28	3051846	3052183	338
CUFF.45227.1	PGLS	-168	7	5519207	5519709	503
ENSBTAT00000024311	RFX1	-168	7	12804298	12831028	3484
ENSBTAT00000047115	ZO2	-168	8	45598159	45696886	3271
ENSBTAT00000063579	CDADC1	-168	12	18962979	18975415	1054
CUFF.17944.1	TRIM2	-167	17	4316964	4317238	275
CUFF.46828.1	LOC534671	-167	8	1267979	1268699	721
CUFF.47400.1	FBXO8	-167	8	6415626	6416069	444
ENSBTAT00000044884	PPP2R2C	-167	6	104598245	104657218	1643
ENSBTAT00000060721	biotype:miRNA	-167	23	28178036	28178111	76
CUFF.394.1	ITSN1	-166	1	1006109	1006886	778
CUFF.45117.1	UNANNOTATED	-166	7	5330264	5331776	1513	Uncharacterized protein[Source:UniProtKB/TrEMBL;Acc:F1MLE8]
ENSBTAT00000015478	SAMD10	-166	13	54345094	54348720	841
ENSBTAT00000023161	SLC3A1	-166	11	26532663	26566253	2407
ENSBTAT00000027843	RPUSD4	-166	29	29924202	29933592	1615
ENSBTAT00000063557	MTA1	-166	21	71359367	71373549	1888
CUFF.16983.1	KLHL2	-165	17	476214	476862	649
ENSBTAT00000001982	PDIK1L	-165	2	127561537	127569228	1384
ENSBTAT00000005822	PEPT-1	-165	12	79605255	79652128	2723
ENSBTAT00000010660	RBM38	-165	13	59294500	59308857	894
ENSBTAT00000028688	RPRM	-165	2	42762913	42764359	1447
ENSBTAT00000061020	IQCA1	-165	3	116402594	116592405	2667
ENSBTAT00000017429	FARP2	-164	3	121053424	121065029	1364
ENSBTAT00000054334	KCNMA1	-164	28	32827041	33587986	3501
ENSBTAT00000023834	DOLPP1	-162	11	99563895	99573250	2169
ENSBTAT00000040344	CPNE2	-161	18	25216121	25249058	1982
CUFF.41018.1	TMA16	-160	6	2098339	2099071	733
CUFF.45232.1	SLC27A1	-160	7	5534755	5535224	470
ENSBTAT00000005773	SLMO2	-160	13	57855967	57864630	1376
ENSBTAT00000006224	RUNX1	-160	1	148678710	148773773	1362
ENSBTAT00000012701	SLC12A2	-160	7	26973462	27064924	4094
ENSBTAT00000014685	CDKN2C	-160	3	95924172	95928574	995
ENSBTAT00000047205	C3H1orf189	-160	3	16367444	16370673	693
CUFF.31048.1	UNANNOTATED	-159	26	656241	657764	1524
ENSBTAT00000008038	SBK2	-159	18	62435402	62438857	1029
ENSBTAT00000011730	ENSBTAT00000011730	-159	X	102429175	102431592	2418	Uncharacterized protein [Source:UniProtKB/TrEMBL;Acc:G3X6Q6]
ENSBTAT00000022157	USP18	-159	5	76388593	76404941	963
ENSBTAT00000047381	SRP9	-159	16	29552152	29561665	547
ENSBTAT00000013208	NMRAL1	-158	25	3603663	3609530	1099
ENSBTAT00000027961	CLDND1	-158	1	42451745	42459005	2034
ENSBTAT00000047427	ENSBTAT00000047427	-158	6	37159364	37187478	612	Uncharacterized protein [Source:UniProtKB/TrEMBL;Acc:G3X7W3]
ENSBTAT00000059198	SNORD58	-158	24	49621162	49621227	66
ENSBTAT00000060460	SNORD50	-158	9	64688984	64689053	70
ENSBTAT00000062472	SCARNA17	-158	24	49943458	49943600	143
ENSBTAT00000063205	biotype:miRNA	-158	9	74021313	74021407	95
CUFF.8141.1	UNANNOTATED	-157	11	5605688	5607687	2000	Putative uncharacterized protein[Source:UniProtKB/TrEMBL;Acc:Q8TE30]
ENSBTAT00000036478	LTB4R	-157	10	20687230	20689253	1408
ENSBTAT00000053332	ENSBTAT00000053332	-157	18	50368468	50369398	931
ENSBTAT00000010545	PGR	-156	15	8104485	8222755	1144
ENSBTAT00000015224	NT5C3L	-156	19	42657994	42665703	935
ENSBTAT00000019939	BOLA-DQA1	-156	23	25426330	25430097	861
ENSBTAT00000043809	TMX2	-156	15	82363857	82372527	1602
CUFF.49803.1	LONRF3	-155	X	3255950	3256379	430
ENSBTAT00000065976	BOLA-DOB	-155	23	7054419	7063641	816
CUFF.15558.1	UNANNOTATED	-154	16	2140533	2142816	2284
CUFF.1572.1	UNANNOTATED	-154	1	8690949	8692975	2027
CUFF.9861.3	UNANNOTATED	-154	12	2899582	2934562	2387	Putative p150[Source:UniProtKB/TrEMBL;Acc:O00366]
ENSBTAT00000000752	TNC	-154	8	105965498	106067887	7557
ENSBTAT00000010141	ENSBTAT00000010141	-154	3	23186298	23211710	1385	Bos taurus SEC22 vesicle trafficking protein homolog B (S. cerevisiae) (SEC22B), mRNA. [Source:RefSeq mRNA;Acc:NM_176343]
ENSBTAT00000024513	WWP2	-154	18	36955238	37096910	4411
ENSBTAT00000026549	DDHD1	-154	10	65907458	65971345	2992
CUFF.45327.1	USHBP1	-153	7	5768489	5776529	2932
CUFF.49885.2	SLC25A5	-153	X	3698460	3701264	1276
ENSBTAT00000001315	N4BP2L1	-153	12	28612076	28634685	2144
ENSBTAT00000022950	MASTL	-153	13	18015909	18038511	2736
ENSBTAT00000027520	TSSK3	-153	2	122030511	122032081	860
ENSBTAT00000033977	ANKRD42	-153	29	12492809	12548234	2662
ENSBTAT00000054584	SLC25A26	-153	22	35182677	35329916	2301
ENSBTAT00000061500	TMEM33	-153	6	62464346	62478760	938
ENSBTAT00000064242	TXNRD1	-153	5	68261572	68302678	3638
CUFF.21120.2	SFT2D3	-152	2	4608389	4725045	15928
ENSBTAT00000015681	CENPP	-152	8	85382825	85420580	778
ENSBTAT00000024450	ATCAY	-152	7	21307819	21345603	1823
CUFF.31958.1	TAF5L	-151	28	572296	573325	1030
ENSBTAT00000000276	POLB	-151	27	36877980	36902798	1301
ENSBTAT00000006535	NUP133	-151	28	428857	483827	4154
ENSBTAT00000023560	FUT1	-151	18	55828930	55832447	2408
ENSBTAT00000045005	MGC157324	-151	23	31206277	31216020	1632
ENSBTAT00000061098	MGAT5B	-151	19	55528770	55590603	2714
ENSBTAT00000065486	SEMA3G	-151	22	48999619	49008847	2381
CUFF.19047.1	LOC100295067	-150	18	1792072	1792992	921
ENSBTAT00000008467	AHSP	-150	25	27801696	27805181	234
ENSBTAT00000019353	KBP	-150	28	25404676	25459344	2466
ENSBTAT00000063184	ENSBTAT00000063184	-150	24	43217455	43224463	345	Uncharacterized protein [Source:UniProtKB/TrEMBL;Acc:G3NM6]
ENSBTAT00000063435	ENSBTAT00000063435	-150	9	95165926	95166855	930	Uncharacterized protein [Source:UniProtKB/TrEMBL;Acc:G3N22]
CUFF.5465.1	ZC3H8	-149	11	153998	181216	1163
CUFF.6153.1	UNANNOTATED	-149	11	1092071	1094114	2044
ENSBTAT00000008398	PALB2	-149	25	21516078	21540686	3853
ENSBTAT00000012378	TRPC4	-149	12	24049605	24194475	3194
ENSBTAT00000013950	IFRD1	-149	4	55872976	55896662	2244
ENSBTAT00000015263	ZDHHC3	-149	22	54836042	54881848	2691
ENSBTAT00000021077	C1ORF192	-149	3	8189550	8192859	746
ENSBTAT00000043689	ENSBTAT00000043689	-149	18	53270706	53284300	1369	Bos taurus estradiol 17betadehydrogenase 12like (LOC58455), mRNA. [Source:RefSeq mRNA;Acc:NM_1244187]
ENSBTAT00000045045	HIST1H3H	-149	23	31497480	31497890	411
ENSBTAT00000052144	PEX5	-149	5	103530546	103546956	3155
ENSBTAT00000054280	RUFY2	-149	28	24917632	24955300	1657
CUFF.20356.1	TUBGCP5	-148	2	1165771	1166416	646
CUFF.44602.1	CERS1	-148	7	4257728	4257983	256
CUFF.692.1	IL10RB	-148	1	1567453	1568297	845
ENSBTAT00000001176	ENSBTAT00000001176	-148	8	99849410	99850892	1425	Uncharacterized protein [Source:UniProtKB/TrEMBL;Acc:G3MWU5]
ENSBTAT00000044885	LRRC34	-148	1	98357200	98369907	1496
CUFF.29235.1	AXIN1	-147	25	323181	323510	330
CUFF.3078.1	EPB41L4A	-147	10	1726205	1727177	973
CUFF.36367.4	ATP1A2	-147	3	9645440	9670551	7590
CUFF.43589.1	ZNF454	-147	7	2356109	2357308	1200
ENSBTAT00000005587	DDX25	-147	29	29630843	29650644	1456
ENSBTAT00000013713	FAM47E-STBD1	-147	6	92967767	92971371	1119
ENSBTAT00000051891	ZBTB1	-147	10	76961607	76979552	3578
CUFF.14305.1	TMEM123	-146	15	6533034	6534205	1172
CUFF.6642.2	ITPRIPL1	-146	11	2393403	2397896	4494
ENSBTAT00000003937	EMX2	-146	26	38163825	38170070	2161
ENSBTAT00000016310	ZNF804A	-146	2	11593230	11598298	3371
ENSBTAT00000018339	ENSBTAT00000018339	-146	2	107981292	107982291	1000
ENSBTAT00000020323	RPL32	-146	22	56985249	56989012	504
ENSBTAT00000030417	ZFC3H1	-146	5	1227633	1277517	6349
ENSBTAT00000065023	ENSBTAT00000065023	-146	4	25032855	25050074	240	Uncharacterized protein [Source:UniProtKB/TrEMBL;Acc:G3MWQ5]
CUFF.14300.1	TMEM123	-145	15	6528792	6530350	1559
CUFF.18231.2	UNANNOTATED	-145	17	5101638	5105681	4044
ENSBTAT00000013116	ENSBTAT00000013116	-145	16	36963321	36966885	555	Uncharacterized protein [Source:UniProtKB/TrEMBL;Acc:E1BH62]
ENSBTAT00000028949	BDKRB2	-145	21	62701850	62743837	1288
CUFF.2463.1	GABPA	-144	1	10028077	10068493	8191
ENSBTAT00000001238	SLC39A2	-144	10	26150711	26153125	1046
ENSBTAT00000016956	YIPF5	-144	7	57200810	57216549	1719
ENSBTAT00000028110	GPR88	-144	3	42891831	42892982	1152
ENSBTAT00000011785	RAP1GAP	-143	2	131706265	131776123	3203
ENSBTAT00000018534	APTX	-143	8	76066458	76082139	1668
ENSBTAT00000021544	ENAH	-143	16	29238992	29442791	2508
ENSBTAT00000023454	AEN	-143	21	20002742	20007367	978
ENSBTAT00000026102	C1H21ORF2	-143	1	145801880	145813313	1916
ENSBTAT00000063622	7SK	-143	3	34060769	34060962	194
ENSBTAT00000001184	MB21D1	-142	9	13154613	13177012	1497
ENSBTAT00000010699	HOXA2	-142	4	69394241	69396203	1328
ENSBTAT00000014047	ANKRD53	-142	11	13446613	13451359	1347
ENSBTAT00000015639	SLITRK4	-142	X	26731211	26733724	2514
ENSBTAT00000020330	BEST4	-142	3	101809788	101813887	1416
ENSBTAT00000059981	SNORD52	-142	23	27325236	27325302	67
CUFF.12207.2	KIFC2	-141	14	1657241	1659050	1534
CUFF.25601.1	UNANNOTATED	-141	21	5418959	5420824	1866
CUFF.29980.1	PDPK1	-141	25	2065035	2065302	268
CUFF.44421.1	MAU2	-141	7	3871467	3872156	690
CUFF.45597.1	KLF2	-141	7	6617234	6617304	71
ENSBTAT00000022251	HIGD1B	-141	19	45194104	45196727	524
ENSBTAT00000024794	SH3BGRL2	-141	9	19526852	19547939	324
CUFF.12211.1	CYHR1	-140	14	1666676	1673676	7001
CUFF.1758.1	ADAMTS5	-140	1	8859302	8860513	1212
CUFF.45448.2	LOC520505	-140	7	6103126	6147010	5531
CUFF.45513.1	UNANNOTATED	-140	7	6337679	6341887	4209
ENSBTAT00000000016	PRKAA1	-140	20	33688303	33716677	4538
ENSBTAT00000001989	ISG20L2	-140	3	14154160	14159242	1969
ENSBTAT00000006815	RGS7BP	-140	20	14836402	14941022	2171
ENSBTAT00000013580	ENSBTAT00000013580	-140	7	57235828	57236969	1076	Uncharacterized protein [Source:UniProtKB/TrEMBL;Acc:E1BBA3]
ENSBTAT00000017586	MREG	-140	2	104492355	104560643	1249
ENSBTAT00000022700	HPGDS	-140	6	31710450	31727197	606
ENSBTAT00000063675	C14orf119	-140	10	21596542	21598722	809
CUFF.31066.1	UBE2D1	-139	26	692055	693133	1079
ENSBTAT00000007564	ZDHHC24	-139	29	45223678	45229753	855
ENSBTAT00000013433	PTPRD	-139	8	36575709	36797407	5462
ENSBTAT00000002039	PATL2	-138	10	104090546	104098734	1570
ENSBTAT00000022048	RGS11	-138	25	292324	299280	1403
ENSBTAT00000023485	PALMD	-138	3	43688103	43748131	2110
ENSBTAT00000025189	LGI4	-138	18	46040472	46049240	2609
ENSBTAT00000031821	UBL5	-138	1	154150028	154150249	222
ENSBTAT00000037671	DNAL4	-138	5	110923001	110924709	153
ENSBTAT00000055070	LY6G5B	-138	23	27444963	27446642	1258
ENSBTAT00000007339	SKIV2L	-137	23	27209160	27219157	3788
ENSBTAT00000010884	MEDAG	-137	12	30021743	30039901	2134
ENSBTAT00000011540	CDC23	-137	7	51223146	51243230	2611
ENSBTAT00000056875	ENSBTAT00000056875	-137	X	102773729	102775516	1527	Uncharacterized protein [Source:UniProtKB/TrEMBL;Acc:G5E663]
CUFF.33397.1	TIPRL	-136	3	471467	471946	480
ENSBTAT00000016937	UBE2M	-136	18	65964093	65967276	1446
ENSBTAT00000027769	ARHGEF16	-136	16	50811142	50834864	2814
ENSBTAT00000028238	CDH2	-136	24	28992666	29241119	4324
ENSBTAT00000043044	LMO3	-136	5	93693961	93757644	1039
ENSBTAT00000043309	EPN3	-136	19	36811806	36821284	2468
ENSBTAT00000044043	TSEN2	-136	22	57274886	57311589	2048
ENSBTAT00000044457	ZFYVE21	-136	21	69978023	69980890	873
ENSBTAT00000062337	U6	-136	2	133678350	133678448	99
ENSBTAT00000065537	C12orf75	-136	5	69161772	69206620	1331
CUFF.26322.1	UNANNOTATED	-135	22	2763829	2765483	1655	Putative uncharacterized protein[Source:UniProtKB/TrEMBL;Acc:Q8TE30]
CUFF.26393.1	UNANNOTATED	-135	22	2842666	2843554	889	Endonuclease[Source:UniProtKB/TrEMBL;Acc:LORF2]
CUFF.38747.1	GATAD1	-135	4	9616974	9625240	8267
CUFF.44594.1	CERS1	-135	7	4249672	4250207	536
ENSBTAT00000002363	AKAP8	-135	7	8787435	8805446	3335
ENSBTAT00000004081	LPPR1	-135	8	92346242	92674692	1220
ENSBTAT00000004408	SMARCA5	-135	17	14546193	14583767	3562
ENSBTAT00000005865	BARX1	-135	8	86686388	86689386	750
ENSBTAT00000015929	SOCS2	-135	5	23523981	23528860	2162
ENSBTAT00000028268	HECW1	-135	4	78221619	78492463	5118
ENSBTAT00000028574	MAFF	-135	5	110475770	110484826	2089
ENSBTAT00000044237	CDCA4	-135	21	71052184	71052852	669
ENSBTAT00000049643	ENSBTAT00000049643	-135	14	1966292	1968825	1874	Uncharacterized protein [Source:UniProtKB/TrEMBL;Acc:F1N6X9]
ENSBTAT00000059676	SNORD14	-135	15	35945603	35945689	87
ENSBTAT00000062978	PARK2	-135	9	98421510	99568077	1680
ENSBTAT00000006605	AP3B1	-134	10	9040253	9300567	3868
ENSBTAT00000007950	NMT1	-134	19	45375505	45406315	2060
ENSBTAT00000011196	AQP3	-134	8	76525369	76531334	1765
ENSBTAT00000012775	THEX1	-134	27	24193122	24209942	1745
ENSBTAT00000025591	ENSBTAT00000025591	-134	X	22539302	22539972	579	Uncharacterized protein [Source:UniProtKB/TrEMBL;Acc:E1BBD9]
ENSBTAT00000029327	MURC	-134	8	91916165	91928339	2878
ENSBTAT00000063657	ENSBTAT00000063657	-134	18	39212760	39215055	396	Uncharacterized protein [Source:UniProtKB/TrEMBL;Acc:G3N1V5]
ENSBTAT00000064035	GGACT	-134	12	81157177	81158069	538
ENSBTAT00000003249	FBXL15	-133	26	22917659	22919707	1069
ENSBTAT00000007304	CYGB	-133	19	55846583	55855228	813
ENSBTAT00000007690	DLK2	-133	23	16981806	16986060	1401
ENSBTAT00000016592	GAS2L1	-133	17	70719230	70724693	2492
ENSBTAT00000018239	ATG4A	-133	X	60973684	61051097	1392
ENSBTAT00000018384	ACTR6	-133	5	64510374	64529644	1539
ENSBTAT00000025582	ADCY2	-133	20	65505171	65653865	2970
ENSBTAT00000027462	ENSBTAT00000027462	-133	28	39619130	39619833	704
ENSBTAT00000027999	LEPREL1	-133	1	77752546	77932253	3271
ENSBTAT00000047600	SPA17	-133	29	28523797	28537744	694
CUFF.12121.1	RPL8	-132	14	1505024	1507588	1034
CUFF.20368.1	TUBGCP5	-132	2	1187461	1187826	366
CUFF.29099.2	LUC7L	-132	25	225303	257932	11579
CUFF.30235.1	UNANNOTATED	-132	25	2725633	2726604	972
ENSBTAT00000002122	ALPK3	-132	21	22883305	22935573	5471
ENSBTAT00000004094	DNAJB11	-132	1	81234018	81252216	1634
ENSBTAT00000006266	ENSBTAT00000006266	-132	15	44237476	44237790	315
ENSBTAT00000008670	ARPC2	-132	3	72477171	72478766	896
ENSBTAT00000047947	SSR2	-132	3	14808605	14815178	1081
ENSBTAT00000055739	LENG8	-132	18	63107489	63117295	5021
CUFF.15584.1	UNANNOTATED	-131	16	2206595	2208168	1574	PpGpp synthetase I[Source:UniProtKB/TrEMBL;Acc:Q9S3S3]
CUFF.36368.1	ATP1A2	-131	3	9644924	9661371	16448
ENSBTAT00000007184	SOX15	-131	19	27929104	27930911	1155
ENSBTAT00000009363	GSR	-131	27	25943820	25973543	1589
ENSBTAT00000013956	LSMEM1	-131	4	55858087	55868557	1205
ENSBTAT00000014028	OCIAD1	-131	6	69144344	69167282	1372
ENSBTAT00000018977	ALPK2	-131	24	58119582	58248068	6940
ENSBTAT00000026333	ADCYAP1R1	-131	4	65670543	65729276	2830
ENSBTAT00000036515	MEF2BNB	-131	7	3992275	4005246	662
ENSBTAT00000046264	RP9	-131	4	64131287	64143143	706
ENSBTAT00000054755	GJC3	-131	25	36995861	37002546	1404
ENSBTAT00000065205	ENSBTAT00000065205	-131	26	19219743	19222118	669	Uncharacterized protein [Source:UniProtKB/TrEMBL;Acc:G3MZY]
CUFF.25879.1	LOC100301210	-130	22	319180	321909	2730
CUFF.43358.2	LTC4S	-130	7	1418484	1421394	813
ENSBTAT00000007278	ENO3	-130	19	27073498	27078655	1439
ENSBTAT00000010762	FOSB	-130	18	53501995	53508395	3218
ENSBTAT00000011592	XKR8	-130	2	125975898	125982957	2040
ENSBTAT00000033773	MRPS21	-130	3	20381753	20394664	1900
ENSBTAT00000043199	SLC35A4	-130	7	53424462	53426334	1873
ENSBTAT00000052114	TRD@	-130	10	22195667	22201530	854
ENSBTAT00000054027	CYB5R4	-130	9	66377732	66503245	1689
ENSBTAT00000000201	SP3	-129	2	22841314	22888725	2270
ENSBTAT00000008456	ERI2	-129	25	18657384	18672630	2114
ENSBTAT00000012078	TMEM234	-129	2	122136381	122141767	1118
ENSBTAT00000024749	HSPB6	-129	18	46654243	46656762	1400
ENSBTAT00000028107	PPP1R3F	-129	X	92387161	92403412	2898
ENSBTAT00000050604	ENSBTAT00000050604	-129	28	21867759	21868711	953
ENSBTAT00000065514	ENSBTAT00000065514	-129	25	38755868	38756709	411	Uncharacterized protein [Source:UniProtKB/TrEMBL;Acc:G3MZX6]
CUFF.19074.1	UNANNOTATED	-128	18	1853417	1855710	2294	Uncharacterized protein[Source:UniProtKB/TrEMBL;Acc:F1MCW8]
CUFF.36420.1	IGSF8	-128	3	9695008	9702153	2673
ENSBTAT00000002938	LUC7L3	-128	19	36622184	36647084	1865
ENSBTAT00000008076	SEMA3C	-128	4	40140494	40345588	2527
ENSBTAT00000019577	CLPP	-128	7	19302913	19308138	1032
ENSBTAT00000024053	S100PBP	-128	2	121648043	121679666	2027
ENSBTAT00000024164	IFT172	-128	11	72185482	72222959	5300
CUFF.30666.1	UNANNOTATED	-127	25	3344853	3345943	1091
ENSBTAT00000002960	SIM1	-127	9	50160697	50228919	2301
ENSBTAT00000015299	PIGP	-127	1	151008563	151021272	565
ENSBTAT00000015759	CLIP2	-127	25	33571588	33619646	3141
ENSBTAT00000020115	PNPLA1	-127	23	10166999	10223695	3447
ENSBTAT00000027681	CTSW	-127	29	44661698	44665098	1259
ENSBTAT00000030493	PCDHB14	-127	7	54012329	54014719	2391
ENSBTAT00000037203	ENSBTAT00000037203	-127	14	68938073	68938543	471	Uncharacterized protein [Source:UniProtKB/TrEMBL;Acc:E1BII3]
ENSBTAT00000054111	ENSBTAT00000054111	-127	7	14670708	14672994	1659	Uncharacterized protein [Source:UniProtKB/TrEMBL;Acc:G3X861]
ENSBTAT00000064633	ECE2	-127	1	83533829	83539930	815
CUFF.30236.3	ZNF263	-126	25	2735766	2740470	2799
CUFF.31476.1	UNANNOTATED	-126	26	3794039	3794172	134
CUFF.39413.3	TBC1D15	-126	5	1493329	1500350	2855
ENSBTAT00000001897	SRA1	-126	7	53408163	53414128	901
ENSBTAT00000003242	BRD4	-126	7	8873859	8906100	4141
ENSBTAT00000003585	IGFLR1	-126	18	46641558	46644180	1357
ENSBTAT00000007978	LRRC59	-126	19	36915567	36927313	1429
ENSBTAT00000015433	BZRAP1	-126	19	9498689	9523833	5749
ENSBTAT00000021081	WRAP73	-126	16	50674472	50686441	1610
ENSBTAT00000024507	TMEM74B	-126	13	60487257	60492005	888
ENSBTAT00000024631	ARMC9	-126	2	119777718	119932189	2162
ENSBTAT00000039913	SBF2	-126	15	42970987	43301813	2283
ENSBTAT00000046117	SPRED1	-126	10	33950024	34069008	3955
CUFF.8860.1	MFSD9	-125	11	7426366	7430539	4174
ENSBTAT00000003974	ADRM1	-125	13	55433440	55439176	1408
ENSBTAT00000009552	ZNF536	-125	18	41116113	41214205	3903
ENSBTAT00000012050	SLC7A4	-125	17	74366170	74369086	2217
ENSBTAT00000014710	TLX1	-125	26	21823912	21829144	1008
ENSBTAT00000017592	PEX5L	-125	1	87792267	87930510	1979
ENSBTAT00000020123	KLK7	-125	18	57419935	57425155	1485
ENSBTAT00000036700	GLDC	-125	8	38468513	38557736	3971
ENSBTAT00000047274	ABCC2	-125	26	20613538	20684065	4765
ENSBTAT00000004805	FOXK2	-124	19	50650350	50695396	1696
ENSBTAT00000009419	TSPAN31	-124	5	56042459	56045159	988
ENSBTAT00000013665	IL1A	-124	11	46349422	46360402	2016
ENSBTAT00000015161	TESK1	-124	8	60207472	60212368	2552
ENSBTAT00000015200	SIK1	-124	1	146207250	146216697	2319
ENSBTAT00000021950	ZNF331	-124	18	61020212	61032896	1574
ENSBTAT00000035803	GADD45B	-124	7	22411968	22414079	1330
ENSBTAT00000044229	SUPT5H	-124	18	49403804	49430177	3527
ENSBTAT00000002268	GLYR1	-123	25	3900572	3932342	3720
ENSBTAT00000004922	PMPCB	-123	4	44755331	44769491	1609
ENSBTAT00000009472	ENSBTAT00000009472	-123	13	51003521	51004117	597
ENSBTAT00000014744	RTN4	-123	11	37575270	37611627	1674
ENSBTAT00000026442	ALKBH2	-123	17	66234084	66239899	2047
ENSBTAT00000027515	RASL11B	-123	6	70179362	70183823	1921
ENSBTAT00000059091	SNORD12	-123	13	78103078	78103169	92
ENSBTAT00000065157	FJX1	-123	15	66929952	66930443	492
CUFF.37257.1	GRB10	-122	4	5221011	5221372	362
CUFF.50753.1	GRIA3	-122	X	7469214	7471362	2149
ENSBTAT00000011600	FBXL22	-122	10	46461587	46466076	1361
ENSBTAT00000019607	NOP2	-122	5	104215500	104224268	2653
ENSBTAT00000019969	POLR2I	-122	18	46961970	46963214	431
ENSBTAT00000022929	ARPP19	-122	10	57923246	57937867	1190
ENSBTAT00000023490	HGF	-122	4	39116167	39197870	2491
ENSBTAT00000046128	DYNC2LI1	-122	11	26077551	26115657	1381
ENSBTAT00000046952	CCDC173	-122	2	26666110	26690420	1736
ENSBTAT00000054605	DDC	-122	4	5253835	5347715	1285
ENSBTAT00000065534	CRELD2	-122	5	120933369	120940333	1355
CUFF.23057.1	SLIT3	-121	20	362136	362813	678
CUFF.35906.1	MPZ	-121	3	8229227	8235159	3008
ENSBTAT00000006676	COMMD2	-121	1	119344634	119354566	1573
ENSBTAT00000008319	ATPIF1	-121	2	125727885	125730128	453
ENSBTAT00000009749	PAPOLG	-121	11	43378849	43408807	2834
ENSBTAT00000057451	STARD3NL	-121	4	50267412	50328618	1327
ENSBTAT00000060954	C8orf37	-121	14	71396805	71419794	845
ENSBTAT00000065280	TRANK1	-121	22	10652411	10722545	9253
CUFF.12180.1	ARHGAP39	-120	14	1579677	1582831	3155
CUFF.25299.1	UNANNOTATED	-120	21	2450020	2451557	1538
CUFF.45249.1	SLC27A1	-120	7	5555432	5555713	282
CUFF.45591.1	EPS15L1	-120	7	6587726	6587957	232
ENSBTAT00000002446	SLC10A1	-120	10	81867933	81890829	2064
ENSBTAT00000002979	CSPG5	-120	22	52649429	52661597	1986
ENSBTAT00000012857	USP2	-120	15	30464926	30487308	1989
ENSBTAT00000021663	UNK	-120	19	56418224	56450260	3754
ENSBTAT00000035505	MMGT1	-120	X	19576179	19585346	923
ENSBTAT00000037995	KIAA1919	-120	9	39618967	39627196	1464
ENSBTAT00000045437	PTPN4	-120	2	72049607	72146322	2428
CUFF.21424.1	ERCC3	-119	2	5181024	5210972	2563
ENSBTAT00000004878	PTGR2	-119	10	85645803	85666323	1236
ENSBTAT00000008858	GPR68	-119	21	56588076	56591240	3165
ENSBTAT00000010846	LRRC40	-119	3	75294026	75332667	1827
ENSBTAT00000010973	ETV4	-119	19	44068484	44083638	1996
ENSBTAT00000020125	SDC4	-119	13	74393120	74412880	862
ENSBTAT00000021009	CFP	-119	X	91441704	91447087	1549
ENSBTAT00000022753	RASD2	-119	5	74106329	74117622	3089
ENSBTAT00000029874	EPS8L2	-119	29	50933806	50949800	1722
ENSBTAT00000033256	INPP5B	-119	3	108596223	108649755	3273
ENSBTAT00000047753	ENSBTAT00000047753	-119	5	19459449	19461191	1680
ENSBTAT00000055062	TNFAIP8L1	-119	7	20697581	20716655	2620
ENSBTAT00000055206	ENSBTAT00000055206	-119	4	114111965	114116379	1073	Uncharacterized protein [Source:UniProtKB/TrEMBL;Acc:E1B822]
ENSBTAT00000062763	bta-mir-2284u	-119	2	130903852	130903927	76
ENSBTAT00000000071	FEN1	-118	29	40931652	40936454	1973
ENSBTAT00000011735	CYFIP2	-118	7	71003540	71115619	4204
ENSBTAT00000012114	OSBPL10	-118	22	6205667	6292521	2092
ENSBTAT00000016675	FGF6	-118	5	106157909	106169922	627
ENSBTAT00000019901	ENSBTAT00000019901	-118	11	5754349	5776837	1430	Uncharacterized protein [Source:UniProtKB/TrEMBL;Acc:F1NA2]
ENSBTAT00000025270	RPS25	-118	3	16507484	16507861	378
ENSBTAT00000052163	BCAS1	-118	13	82162091	82259990	2921
CUFF.31045.1	UNANNOTATED	-117	26	652737	655029	2293	Uncharacterized protein[Source:UniProtKB/TrEMBL;Acc:F1MLE8]
CUFF.36021.1	UNANNOTATED	-117	3	8465457	8472635	7179	Uncharacterized protein[Source:UniProtKB/TrEMBL;Acc:F1MLE8]
CUFF.40209.1	ZDHHC17	-117	5	6252813	6253280	468
CUFF.45226.1	PGLS	-117	7	5518440	5519141	702
CUFF.753.1	GCFC1	-117	1	2066853	2085329	9498
ENSBTAT00000000375	KIAA2022	-117	X	81474207	81480046	4545
ENSBTAT00000002182	NIP7	-117	18	36607628	36610400	1659
ENSBTAT00000011798	MRPL50	-117	8	92744050	92751166	812
ENSBTAT00000012328	SYNE1	-117	9	90276613	90670346	27022
ENSBTAT00000013427	COL8A2	-117	3	110299484	110302198	2115
ENSBTAT00000013634	TTC1	-117	7	73708740	73757646	1460
ENSBTAT00000014591	MAIL	-117	1	46543385	46554479	3601
ENSBTAT00000015337	PDCD1	-117	3	121284545	121294475	1673
ENSBTAT00000017010	TSPAN13	-117	4	25213088	25251241	1771
ENSBTAT00000017013	MASP2	-117	16	43463199	43478362	3024
ENSBTAT00000017171	PHF2	-117	8	86380913	86424891	5279
ENSBTAT00000023625	RIBC1	-117	X	96253141	96266985	1461
ENSBTAT00000024214	KCNK3	-117	11	72831969	72868413	1209
ENSBTAT00000026690	CYB5RL	-117	3	92609054	92621021	1169
ENSBTAT00000035014	MEF2C	-117	7	90616543	90784162	1456
ENSBTAT00000044924	ENSBTAT00000044924	-117	18	47062613	47063491	879
ENSBTAT00000059915	SNORA62	-117	11	72613721	72613870	150
ENSBTAT00000064557	LRRC14B	-117	20	71984463	71989365	1536
ENSBTAT00000064986	UBFD1	-117	25	21476163	21488221	1187
CUFF.12408.1	PUF60	-116	14	2168987	2169436	450
CUFF.29092.1	UNANNOTATED	-116	25	135864	137413	1550	Na+/K+ ATPase alpha subunit isoform 7[Source:UniProtKB/TrEMBL;Acc:Q9DEU1]
CUFF.37427.1	IKZF1	-116	4	5427615	5429222	1608
ENSBTAT00000005121	C9H6orf120	-116	9	105073006	105075610	2466
ENSBTAT00000013938	ZNF346	-116	7	39894936	39919799	2325
ENSBTAT00000019587	TSTD2	-116	8	63271189	63297828	1708
ENSBTAT00000022223	CEP68	-116	11	63413128	63424655	2250
ENSBTAT00000025662	ATIC	-116	2	103847180	103870755	2042
ENSBTAT00000032213	EIF4G1	-116	1	83466847	83484338	5056
ENSBTAT00000040333	ENSBTAT00000040333	-116	2	112675322	112675995	674
ENSBTAT00000043779	MAPK1IP1L	-116	10	67756279	67765176	1244
ENSBTAT00000046291	SCG5	-116	10	30077158	30135194	954
ENSBTAT00000059406	SNORA23	-116	5	94455659	94455841	183
ENSBTAT00000063648	SNORD39	-116	3	101819039	101819118	80
ENSBTAT00000066096	ENSBTAT00000066096	-116	3	84031308	84033450	207	Bos taurus uncharacterized LOC119915 (LOC119915), mRNA. [Source:RefSeq mRNA;Acc:NM_116861]
CUFF.344.1	ATP5O	-115	1	924149	924914	766
CUFF.7541.4	MITD1	-115	11	4291990	4306509	1211
ENSBTAT00000004477	CIRBP	-115	7	45354486	45359172	3101
ENSBTAT00000005438	SKIL	-115	1	97824479	97843625	2108
ENSBTAT00000008200	DHPS	-115	7	13931315	13935225	1549
ENSBTAT00000010454	CDIPT	-115	25	26646275	26649700	1538
ENSBTAT00000011238	LRIG2	-115	3	30361357	30423186	3674
ENSBTAT00000017322	LLRC8A	-115	11	99411393	99437846	3330
ENSBTAT00000023644	EPN2	-115	19	34721003	34771507	2245
ENSBTAT00000035153	METTL16	-115	19	23961074	24023406	2108
CUFF.12432.1	FAM83H	-114	14	2223735	2233572	9838
CUFF.27255.1	DST	-114	23	3522584	3523746	1163
CUFF.3772.1	PGGT1B	-114	10	4039110	4039367	258
CUFF.4006.1	UNANNOTATED	-114	10	4364815	4366127	1313
CUFF.43588.1	ZNF454	-114	7	2344621	2367371	5503
ENSBTAT00000000061	STRADA	-114	19	48628883	48638220	2295
ENSBTAT00000004557	STEAP2	-114	4	74886596	74911776	1995
ENSBTAT00000009683	XPC	-114	22	58702013	58724435	2810
ENSBTAT00000016862	ZNF37A	-114	28	13166933	13179478	1713
ENSBTAT00000020116	SIK3	-114	15	27942431	28060833	4143
ENSBTAT00000022023	GCSAM	-114	1	57326875	57340896	577
ENSBTAT00000024445	SERPINB9	-114	23	50636583	50645574	2586
ENSBTAT00000035035	SPECC1	-114	19	34124435	34195907	2982
ENSBTAT00000039896	TTC30A	-114	2	19257062	19259992	2931
ENSBTAT00000044396	RBKS	-114	11	71827005	71921665	1100
ENSBTAT00000064860	PTK2	-114	14	3870893	4065010	4624
CUFF.13885.1	CASP4	-113	15	3479987	3480456	470
CUFF.27224.1	DST	-113	23	3281378	3688458	24054
CUFF.30749.1	SRL	-113	25	3398726	3399367	642
CUFF.34977.1	UNANNOTATED	-113	3	4533178	4533415	238
CUFF.45010.1	ARRDC2	-113	7	5099405	5106670	5848
CUFF.47431.1	UNANNOTATED	-113	8	6474626	6476498	1873
ENSBTAT00000004806	NHLRC2	-113	26	34584585	34640028	3805
ENSBTAT00000005534	TSR1	-113	19	23877562	23886659	2633
ENSBTAT00000005771	LRRN3	-113	4	57586911	57589037	2127
ENSBTAT00000005853	NPAS3	-113	21	44674273	44703824	1956
ENSBTAT00000012303	MAPKAPK5	-113	17	64508406	64530237	1477
ENSBTAT00000012950	ENSBTAT00000012950	-113	4	87410391	87412230	1840
ENSBTAT00000014642	ARPP19	-113	10	57932635	57938671	1961
ENSBTAT00000015922	BCAR1	-113	18	2613213	2625218	2660
ENSBTAT00000019786	PRPSAP2	-113	19	34878438	34899068	1896
ENSBTAT00000024529	UBE2J1	-113	9	61766993	61782483	1197
ENSBTAT00000035299	ADPRHL1	-113	12	90663887	90676882	1235
ENSBTAT00000052686	ACOT11	-113	3	92272960	92309036	2603
ENSBTAT00000055149	FPGT	-113	3	70878977	70887093	3392
ENSBTAT00000057256	ENSBTAT00000057256	-113	18	47466374	47473766	2223	Uncharacterized protein [Source:UniProtKB/TrEMBL;Acc:F1MUP]
CUFF.12250.1	DGAT1	-112	14	1795247	1800046	4800
CUFF.32361.1	TSNAX	-112	28	3057120	3057420	301
CUFF.41114.1	NAF1	-112	6	2631316	2631621	306
CUFF.50288.1	UNANNOTATED	-112	X	4706766	4708643	1878
ENSBTAT00000002225	TRA2B	-112	1	81878691	81898384	1408
ENSBTAT00000003182	FAM111A	-112	15	83602863	83605727	1741
ENSBTAT00000006760	PSMA7	-112	13	55501437	55506984	947
ENSBTAT00000007234	HRMT1L1	-112	1	148057295	148082061	1932
ENSBTAT00000007687	FAM219B	-112	21	34181385	34185382	866
ENSBTAT00000008875	RBBP8	-112	24	33895222	33948196	2271
ENSBTAT00000011478	BOK	-112	3	121098866	121111324	1420
ENSBTAT00000017269	COG4	-112	18	1655994	1681098	2693
ENSBTAT00000023863	SPIN4	-112	X	102213442	102214191	750
ENSBTAT00000025254	GARS	-112	4	66102956	66156434	2413
ENSBTAT00000026575	GRPEL2	-112	7	62740774	62749742	3524
ENSBTAT00000030411	ENSBTAT00000030411	-112	29	37575178	37575612	435
ENSBTAT00000057594	PPP1CC	-112	17	56814813	56833870	2427
ENSBTAT00000060209	SNORA29	-112	9	97489075	97489211	137
ENSBTAT00000063908	KAL1	-112	X	145505831	145568526	1728
CUFF.29288.1	UNANNOTATED	-111	25	404645	463930	2674	Rab11 familyinteracting protein 3[Source:UniProtKB/TrEMBL;Acc:RFIP3]
CUFF.29850.1	TRAF7	-111	25	1705706	1706054	349
CUFF.30039.1	TCEB2	-111	25	2281905	2295308	9838
CUFF.41349.2	ANXA5	-111	6	3559893	3564095	3792
CUFF.8544.1	LOC509109	-111	11	6513918	6555870	131
ENSBTAT00000004201	IQSEC1	-111	22	59460406	59549010	3489
ENSBTAT00000008529	YRDC	-111	3	108696802	108700785	1736
ENSBTAT00000009075	PRR3	-111	23	28218620	28224731	1935
ENSBTAT00000012563	RSPH9	-111	23	17138206	17151448	920
ENSBTAT00000013318	SLC5A2	-111	25	27771621	27781371	2261
ENSBTAT00000016827	NDST2	-111	28	29867759	29873397	3130
ENSBTAT00000020850	TMCO3	-111	12	90698790	90720746	2874
ENSBTAT00000022003	SLC47A1	-111	19	34589774	34619450	1710
ENSBTAT00000023039	IER3IP1	-111	11	73186222	73186856	635
ENSBTAT00000024770	NOL8	-111	8	85356758	85382746	4272
ENSBTAT00000026804	HTRA2	-111	11	10089786	10093086	1790
ENSBTAT00000038911	FANCE	-111	23	9381446	9390572	2240
ENSBTAT00000042733	FAM151B	-111	7	82923270	82957971	2779
ENSBTAT00000043072	VASH1	-111	10	89026341	89044338	1325
ENSBTAT00000047384	LETM2	-111	27	33227379	33246108	1670
ENSBTAT00000054925	ENSBTAT00000054925	-111	28	18349473	18349742	270
ENSBTAT00000060342	SNORD12	-111	13	78104297	78104388	92
ENSBTAT00000065036	BCOR	-111	X	108883915	108907652	6173
ENSBTAT00000066237	ENSBTAT00000066237	-111	24	54256859	54258626	837	Uncharacterized protein [Source:UniProtKB/TrEMBL;Acc:G3N2N]
CUFF.22237.1	SLC40A1	-110	2	6733430	6733905	476
ENSBTAT00000000301	STAU1	-110	13	77962041	78003899	2097
ENSBTAT00000004384	PAPD7	-110	20	66568770	66609977	3712
ENSBTAT00000005648	UBR7	-110	21	58424917	58441795	3466
ENSBTAT00000008782	ERGIC3	-110	13	65435601	65448951	1315
ENSBTAT00000012921	PIGV	-110	2	126983130	126992474	2065
ENSBTAT00000023107	CLDN19	-110	3	104091610	104096449	1660
ENSBTAT00000027147	TBL3	-110	25	1529747	1535805	2512
ENSBTAT00000035844	PAQR8	-110	23	24528155	24571511	3732
ENSBTAT00000043198	APBB3	-110	7	53414893	53421127	2064
ENSBTAT00000056128	ENSBTAT00000056128	-110	14	42985265	42985951	687	Uncharacterized protein [Source:UniProtKB/TrEMBL;Acc:E1BLI3]
ENSBTAT00000059951	SNORD113	-110	21	67514964	67515038	75
ENSBTAT00000061412	CACNA2D3	-110	22	46480006	46922778	2752
CUFF.22911.1	ITGAV	-109	2	9736207	9741539	5333
CUFF.27074.1	UNANNOTATED	-109	23	2933786	2935112	1327
CUFF.43741.1	UNANNOTATED	-109	7	2583886	2584738	853	Putative uncharacterized protein[Source:UniProtKB/TrEMBL;Acc:Q8TE30]
ENSBTAT00000003431	RPS18	-109	23	7388703	7393361	539
ENSBTAT00000003775	C2CD3	-109	15	54227840	54357467	7128
ENSBTAT00000005780	MSI2	-109	19	8651763	8720657	618
ENSBTAT00000006361	RSPRY1	-109	18	25295242	25332388	3439
ENSBTAT00000007609	CSMD2	-109	3	112558420	112898742	10218
ENSBTAT00000007638	PDZK1	-109	3	21755127	21801218	2065
ENSBTAT00000008929	JMJD7	-109	10	37338864	37345321	1392
ENSBTAT00000010491	TNPO1	-109	20	8650349	8694889	2839
ENSBTAT00000011676	MGC151839	-109	16	27679426	27748095	2459
ENSBTAT00000014273	CARS	-109	29	49202354	49254992	2633
ENSBTAT00000019080	RNF126	-109	7	44880292	44888201	1316
ENSBTAT00000021483	PPFIBP2	-109	15	45663896	45799991	2840
ENSBTAT00000024536	NAV2	-109	29	25049904	25356586	7156
ENSBTAT00000025566	ENSBTAT00000025566	-109	29	42735168	42738131	1563	Uncharacterized protein [Source:UniProtKB/TrEMBL;Acc:F1MKK3]
ENSBTAT00000027247	VSIG10L	-109	18	57780740	57792933	2706
ENSBTAT00000044171	PHLDA2	-109	29	49329504	49330559	794
ENSBTAT00000060957	THAP7	-109	17	74333156	74335433	760
CUFF.15196.1	ATP2B4	-108	16	1308296	1310150	1855
CUFF.39158.1	UNANNOTATED	-108	5	468427	469439	1013
CUFF.44708.1	FKBP8	-108	7	4565111	4569555	4445
CUFF.6605.1	STARD7	-108	11	2295414	2295876	463
ENSBTAT00000000833	RAD54B	-108	14	72176935	72295285	3015
ENSBTAT00000006628	DOC2A	-108	25	26513088	26518561	2092
ENSBTAT00000010607	VPS37C	-108	29	38034776	38063344	1079
ENSBTAT00000011892	TMEM80	-108	29	51042213	51046616	549
ENSBTAT00000018375	ENSBTAT00000018375	-108	10	76820114	76850823	1874	Uncharacterized protein [Source:UniProtKB/TrEMBL;Acc:E1B846]
ENSBTAT00000019626	ZIC1	-108	1	121863151	121867967	1347
ENSBTAT00000019649	RBMX2	-108	X	14270247	14282970	1083
ENSBTAT00000022184	ZNF202	-108	15	34848617	34853735	1947
ENSBTAT00000030356	SETMAR	-108	1	140923414	140933074	1250
ENSBTAT00000044951	bta-mir-6517	-108	10	42705686	42713009	3054
ENSBTAT00000045734	GCK	-108	4	77820949	77857151	2763
CUFF.12282.1	LOC509113	-107	14	1895217	1907330	9269
CUFF.16155.1	RAB7B	-107	16	3586113	3586747	635
CUFF.24061.1	SH3PXD2B	-107	20	4028354	4028706	353
CUFF.29556.1	GNPTG	-107	25	1070474	1074605	4132
CUFF.29821.2	NTHL1	-107	25	1590267	1591263	997
ENSBTAT00000002339	HYKK	-107	21	31408631	31437141	2360
ENSBTAT00000004880	CNOT2	-107	5	43361161	43404462	2685
ENSBTAT00000013636	HYOU1	-107	15	30160846	30170934	3114
ENSBTAT00000013796	PA2G4	-107	5	57532245	57538950	1613
ENSBTAT00000015111	S1PR3	-107	8	90649983	90663196	3723
ENSBTAT00000017211	SERBP1	-107	3	78243808	78257967	1323
ENSBTAT00000018173	EDNRA	-107	17	10752466	10828318	3194
ENSBTAT00000019562	SMARCC2	-107	5	57467337	57484118	3374
ENSBTAT00000021795	SLCO4A1	-107	13	55149364	55172423	2331
ENSBTAT00000026082	CCRL1	-107	1	138069177	138071195	2019
ENSBTAT00000032947	AVPI1	-107	26	18711832	18719926	1319
ENSBTAT00000038996	TBP	-107	9	105681990	105684410	654
ENSBTAT00000056097	MGC152321	-107	3	20871006	20901647	1512
ENSBTAT00000062064	SCARNA6	-107	3	113615088	113615349	262
CUFF.24628.2	BOD1	-106	20	5232271	5238798	2465
CUFF.33865.1	RCSD1	-106	3	1067530	1082306	14777
CUFF.44591.1	CERS1	-106	7	4248313	4248606	294
CUFF.9889.1	UNANNOTATED	-106	12	2912262	2913146	885	Retrotransposon protein, putative, unclassified[Source:UniProtKB/TrEMBL;Acc:Q8S7J0]
ENSBTAT00000000541	RBM4	-106	29	45315574	45323300	1536
ENSBTAT00000001376	SF1	-106	29	43623210	43636775	3182
ENSBTAT00000001630	MPZL3	-106	15	29345979	29376614	3546
ENSBTAT00000004808	NTSR2	-106	11	86183811	86191260	1319
ENSBTAT00000010649	EDN1	-106	23	44010444	44017425	2020
ENSBTAT00000010835	TOLLIP	-106	29	51319497	51335168	2674
ENSBTAT00000011123	DNAH6	-106	16	29029625	29147209	5400
ENSBTAT00000011768	CELF2	-106	13	12934868	13000042	1415
ENSBTAT00000012182	PPP2CB	-106	27	26041259	26064654	1561
ENSBTAT00000013971	TMEM11	-106	19	35816342	35825642	882
ENSBTAT00000018473	TXNRD1	-106	5	68239611	68302678	3519
ENSBTAT00000022304	GAPT	-106	20	20811837	20816932	1829
ENSBTAT00000025416	RNPC3	-106	3	39998006	40025400	1830
ENSBTAT00000026131	FAM76A	-106	2	126189467	126219819	992
ENSBTAT00000026436	KIF9	-106	22	52925931	52959203	2617
ENSBTAT00000026669	MTHFS	-106	21	26449626	26466916	1967
ENSBTAT00000027732	CYB561	-106	19	48414992	48419148	2604
ENSBTAT00000027991	KHSRP	-106	7	19259132	19269635	2127
ENSBTAT00000030486	AARSD1	-106	19	43647721	43653182	1388
ENSBTAT00000034186	H3F3A	-106	16	29832591	29840787	1049
ENSBTAT00000034352	CYSLTR1	-106	X	79070578	79071600	1023
ENSBTAT00000044761	IFT80	-106	1	107962966	108058677	2523
ENSBTAT00000053743	SRPX2	-106	X	50870696	50900270	1980
ENSBTAT00000057151	RBM34	-106	28	7946840	7966130	1360
ENSBTAT00000059829	snoU2_19	-106	27	18252333	18252409	77
ENSBTAT00000061250	DGKB	-106	4	22333433	23127587	3106
ENSBTAT00000061744	SNORD2	-106	1	81062767	81062835	69
ENSBTAT00000062500	SNORD124	-106	19	40992603	40992706	104
ENSBTAT00000063985	PAOX	-106	26	25835311	25855778	864
CUFF.33396.1	TIPRL	-105	3	470496	470948	453
CUFF.55.1	RCAN1	-105	1	351574	363025	11452
ENSBTAT00000004474	SYDE2	-105	3	59081328	59119092	4074
ENSBTAT00000011544	SMYD5	-105	11	11207525	11219350	2510
ENSBTAT00000018351	KLHL17	-105	16	52756766	52762408	2566
ENSBTAT00000020332	NXPH3	-105	19	37671531	37672235	705
ENSBTAT00000020392	ANGPTL7	-105	16	43328466	43334550	2354
ENSBTAT00000025034	PSRC1	-105	3	34239156	34242726	1757
ENSBTAT00000025309	MAGEF1	-105	1	83090390	83091984	1595
ENSBTAT00000025499	PVALB	-105	5	75550904	75568048	709
ENSBTAT00000026818	PPP3CC	-105	8	70262316	70341783	2110
ENSBTAT00000027106	ZNF830	-105	19	15446157	15447896	1740
ENSBTAT00000039272	DUSP22	-105	23	52099150	52135349	813
ENSBTAT00000060028	SNORD12	-105	13	78103995	78104085	91
CUFF.36743.1	UNANNOTATED	-104	4	9	1292	580	Putative uncharacterized protein[Source:UniProtKB/TrEMBL;Acc:Q3TIX8]
ENSBTAT00000001646	ATP1A1	-104	3	27002873	27025641	3152
ENSBTAT00000001967	TRIM33	-104	3	28948285	29088696	3466
ENSBTAT00000006301	SAMD4B	-104	18	49335052	49371446	2246
ENSBTAT00000007781	ABTB2	-104	15	65548291	65735623	3084
ENSBTAT00000012109	SLC2A4	-104	19	27616793	27621455	1544
ENSBTAT00000018816	CCNT2	-104	2	62649168	62681201	4987
ENSBTAT00000019348	CASS4	-104	13	60037045	60071071	2575
ENSBTAT00000019650	NUDCD2	-104	7	77264728	77270660	798
ENSBTAT00000022820	RNF216	-104	25	39160895	39279504	3278
ENSBTAT00000023373	LMNA	-104	3	14696144	14715262	2201
ENSBTAT00000024578	CCDC176	-104	10	85776885	85824898	2852
ENSBTAT00000049741	MCEE	-104	21	27897958	27905993	816
ENSBTAT00000060179	SNORA3	-104	21	31740510	31740635	126
ENSBTAT00000065211	ART4	-104	5	95499897	95504954	1138
CUFF.24069.1	SH3PXD2B	-103	20	4034590	4035518	929
CUFF.44236.1	UNANNOTATED	-103	7	3310252	3314321	4070	Uncharacterized protein[Source:UniProtKB/TrEMBL;Acc:F1MLE8]
ENSBTAT00000009104	PPP1R10	-103	23	28177338	28192982	3761
ENSBTAT00000012170	RAC1	-103	25	38832485	38841319	898
ENSBTAT00000012873	SIRPB1	-103	13	53903061	53988803	1207
ENSBTAT00000015301	MRPL44	-103	2	112851020	112858967	1390
ENSBTAT00000023042	PTI	-103	13	74943621	74947760	907
ENSBTAT00000026896	DCLRE1A	-103	26	34559811	34582947	3600
ENSBTAT00000027603	BACH2	-103	9	61064369	61222077	2709
ENSBTAT00000028656	TMEM55A	-103	14	75708345	75780623	1024
ENSBTAT00000033028	MSANTD4	-103	15	1991265	2001671	2883
ENSBTAT00000033131	MORN2	-103	11	21226395	21234596	638
ENSBTAT00000035678	TTLL5	-103	10	87923923	88238514	4137
ENSBTAT00000037612	PANX2	-103	5	121170973	121178483	2843
ENSBTAT00000044609	NUP205	-103	4	100178312	100258625	6209
ENSBTAT00000057378	DCLK3	-103	22	10774894	10790070	2355
ENSBTAT00000061102	BTBD11	-103	5	70923456	71257389	3789
ENSBTAT00000063775	EXOSC2	-103	11	100997647	101006482	1202
ENSBTAT00000064720	HSD17B1	-103	19	43268326	43270819	1547
ENSBTAT00000064869	ARHGAP23	-103	19	39727025	39771622	4344
ENSBTAT00000065869	CHID1	-103	29	50539399	50558472	1865
CUFF.13084.5	EIF2C2	-102	14	4166751	4179168	12153
CUFF.29382.1	LOC100301213	-102	25	584211	598027	5492
CUFF.36262.2	SLAMF6	-102	3	9287423	9292912	3031
ENSBTAT00000000925	UBE2R2	-102	8	76567996	76663653	856
ENSBTAT00000001113	PARP1	-102	16	30119202	30160574	3586
ENSBTAT00000005182	E2F1	-102	13	63705710	63714008	1320
ENSBTAT00000005725	THNSL2	-102	11	47736288	47754240	2539
ENSBTAT00000005868	ST3GAL6	-102	1	42678533	42742169	4652
ENSBTAT00000009123	GARNL3	-102	11	98001678	98158329	3407
ENSBTAT00000011826	SOCS5	-102	11	28985138	29053248	3320
ENSBTAT00000024515	PSMD7	-102	18	37108019	37115996	1118
ENSBTAT00000026080	MAPK12	-102	5	119821435	119829363	1684
ENSBTAT00000028867	APAF1	-102	5	63125171	63207075	3921
ENSBTAT00000029284	SUB1	-102	20	41122023	41143914	3359
ENSBTAT00000030663	MST1	-102	22	51080758	51085659	2240
ENSBTAT00000043249	TBKBP1	-102	19	39384855	39401009	2068
ENSBTAT00000050396	ENSBTAT00000050396	-102	22	59609594	59620828	1698	Uncharacterized protein [Source:UniProtKB/TrEMBL;Acc:F1NA5]
ENSBTAT00000065627	MAN1B1	-102	11	106125018	106152298	2073
CUFF.27576.1	KCNG2	-101	24	893633	896308	2676
CUFF.37265.1	GRB10	-101	4	5230873	5233857	2985
CUFF.44242.1	SNAP47	-101	7	3329515	3330075	561
CUFF.50438.1	ZBTB33	-101	X	4995289	5049086	9317
ENSBTAT00000005817	EGFL8	-101	23	27024477	27027205	1280
ENSBTAT00000007710	ZNF81	-101	X	91245526	91275259	1947
ENSBTAT00000014548	NUP54	-101	6	92758457	92792459	1858
ENSBTAT00000016290	ESRRB	-101	10	88763705	88818475	1675
ENSBTAT00000016358	C2orf49	-101	11	9240935	9251371	3472
ENSBTAT00000018478	ANAPC11	-101	19	51604152	51609338	862
ENSBTAT00000019196	HNMT	-101	2	59376269	59417330	1878
ENSBTAT00000019622	CATSPER3	-101	7	48012507	48043848	1203
ENSBTAT00000021939	TMC7	-101	25	17039666	17081449	2518
ENSBTAT00000027526	BSDC1	-101	2	122006937	122029837	2816
ENSBTAT00000034148	METTL11B	-101	16	38568049	38586028	852
ENSBTAT00000043128	CCDC155	-101	18	56310915	56332899	1680
ENSBTAT00000052019	MRPL38	-101	19	56353577	56358119	1373
ENSBTAT00000052505	ORC1	-101	3	94543867	94575375	2734
CUFF.19716.1	UNANNOTATED	-100	18	2861820	2863314	1495	Uncharacterized protein[Source:UniProtKB/TrEMBL;Acc:F1MLE8]
CUFF.2506.1	MRPL39	-100	1	10215767	10216896	1130
CUFF.34358.1	POGK	-100	3	2113096	2125990	12895
ENSBTAT00000000361	ASB8	-100	5	32303361	32311809	2173
ENSBTAT00000002402	LRRC36	-100	18	35056134	35117221	2367
ENSBTAT00000004769	ENSBTAT00000004769	-100	15	17642142	17655900	1095	Uncharacterized protein [Source:UniProtKB/TrEMBL;Acc:G5E562]
ENSBTAT00000007953	ACBD4	-100	19	45433968	45440555	1720
ENSBTAT00000008576	PDSS1	-100	13	18182707	18224123	1574
ENSBTAT00000014997	LIPA	-100	26	10988284	11030717	2482
ENSBTAT00000015581	RAB5C	-100	19	42898002	42903081	1545
ENSBTAT00000017541	POT1	-100	4	89878821	89975826	2455
ENSBTAT00000017670	SMO	-100	4	93922581	93946896	3475
ENSBTAT00000024720	DPYSL5	-100	11	72671399	72760767	4719
ENSBTAT00000026574	DBR1	-100	1	132002921	132014620	1926
ENSBTAT00000027660	GSK3A	-100	18	51362253	51371564	1571
ENSBTAT00000032823	DAB2IP	-100	11	92577651	92664126	3683
ENSBTAT00000035368	TPP2	-100	12	82844295	82902065	3999
ENSBTAT00000052710	ENSBTAT00000052710	-100	3	55024370	55046343	1985	Uncharacterized protein [Source:UniProtKB/TrEMBL;Acc:F1N7S8]
ENSBTAT00000061338	DYX1C1	-100	10	54903475	54970680	1305
ENSBTAT00000063321	ENSBTAT00000063321	-100	14	79340383	79345452	768	Bos taurus uncharacterized LOC1196897 (LOC1196897), mRNA. [Source:RefSeq mRNA;Acc:NM_1143746]
CUFF.24245.1	DUSP1	-99	20	4449000	4452273	3274
CUFF.29557.1	GNPTG	-99	25	1074775	1113149	10080
CUFF.29876.1	MIR940	-99	25	1792153	1794608	2456
ENSBTAT00000000589	S100A2	-99	3	16869280	16872613	444
ENSBTAT00000005704	DARS2	-99	16	56660856	56688617	3268
ENSBTAT00000008961	CBL	-99	15	30314911	30406073	2703
ENSBTAT00000009814	RAB11FIP2	-99	26	38617113	38657253	2636
ENSBTAT00000010614	TET1	-99	28	25073149	25191276	6423
ENSBTAT00000011240	SRSF6	-99	13	72804660	72810323	3433
ENSBTAT00000011694	PURA	-99	7	52983071	52984039	969
ENSBTAT00000014245	SMIM5	-99	19	56566599	56573547	1154
ENSBTAT00000017583	ADAMTS4	-99	3	8322938	8331146	2517
ENSBTAT00000022879	WDR76	-99	21	55990783	56041778	1911
ENSBTAT00000024011	PSKH1	-99	18	35521165	35534184	1301
ENSBTAT00000025438	GAS7	-99	19	29670744	29876650	3264
ENSBTAT00000036701	GOLPH3	-99	20	41498517	41550461	2688
ENSBTAT00000043678	SLC41A3	-99	22	61189669	61201147	1491
ENSBTAT00000045935	SELK	-99	22	47582815	47590574	861
ENSBTAT00000061460	ARHGEF17	-99	15	53582241	53643983	6199
ENSBTAT00000063544	COG5	-99	4	48576727	48693090	1625
CUFF.2482.1	JAM2	-98	1	10086835	10088658	1824
CUFF.43447.1	HNRNPH1	-98	7	1593440	1671771	13999
ENSBTAT00000000022	novel gene	-98	5	66168586	66227000	761	Bos taurus coiledcoil domain containing 53 (CCDC53), mRNA. [Source:RefSeq mRNA;Acc:NM_18313]
ENSBTAT00000003567	CRHR1	-98	19	46456088	46483532	1231
ENSBTAT00000004364	HSP90B1	-98	5	67940792	67959532	2785
ENSBTAT00000005331	TIAL1	-98	26	40041404	40060834	1600
ENSBTAT00000008678	PTPN1	-98	13	79263518	79324185	1755
ENSBTAT00000010716	MAP3K3	-98	19	48570157	48620315	2077
ENSBTAT00000012291	PNMAL1	-98	18	54079702	54083589	3743
ENSBTAT00000015829	CD63	-98	5	57854278	57857485	850
ENSBTAT00000016300	AKR7A2	-98	2	133953059	133956669	1025
ENSBTAT00000017007	SRP19	-98	10	1102150	1110236	858
ENSBTAT00000017878	ARHGEF26	-98	1	114292426	114431455	2948
ENSBTAT00000020955	CCDC76	-98	3	43270874	43291189	3230
ENSBTAT00000022083	CCDC142	-98	11	10134547	10140887	2432
ENSBTAT00000024692	ENSBTAT00000024692	-98	11	43948906	43949800	853	Uncharacterized protein [Source:UniProtKB/TrEMBL;Acc:E1BH84]
ENSBTAT00000037900	TRIM63	-98	2	127615050	127630608	1758
ENSBTAT00000055090	HOXA9	-98	4	69331792	69334928	3137
ENSBTAT00000059870	SNORD22	-98	13	29800605	29800728	124
ENSBTAT00000063308	NDUFB11	-98	X	90791402	90793658	606
CUFF.11481.2	BTBD3	-97	13	5597996	5612517	10427
CUFF.24179.3	NEURL1B	-97	20	4353180	4355959	2453
CUFF.43307.1	UNANNOTATED	-97	7	1358877	1364209	5333	Endonuclease[Source:UniProtKB/TrEMBL;Acc:LORF2]
ENSBTAT00000001378	MAP4K2	-97	29	43648614	43661350	2797
ENSBTAT00000003961	SPIN1	-97	8	91185516	91234089	4292
ENSBTAT00000005037	GPATCH11	-97	11	19564811	19578680	936
ENSBTAT00000008696	HMGN1	-97	1	140906955	140913324	1198
ENSBTAT00000012176	SLC16A10	-97	9	39647514	39759908	1548
ENSBTAT00000012961	PLEKHB1	-97	15	53909159	53922643	1943
ENSBTAT00000013974	ZBED5	-97	15	42381063	42386360	2609
ENSBTAT00000014296	ATG14	-97	10	68073407	68110299	4220
ENSBTAT00000017905	RPL24	-97	1	46415223	46420721	547
ENSBTAT00000022139	CYB561D1	-97	3	34061189	34068836	806
ENSBTAT00000023484	ENSBTAT00000023484	-97	1	136947203	136961387	3364	Bos taurus CDV3 homolog (mouse) (CDV3), mRNA. [Source:RefSeq mRNA;Acc:NM_11924]
ENSBTAT00000026992	SYNPO2L	-97	28	29799037	29805747	1839
ENSBTAT00000039462	B3GAT1	-97	15	85014888	85023350	1218
ENSBTAT00000040092	ENSBTAT00000040092	-97	X	79506820	79508013	1194
ENSBTAT00000043948	KCNK2	-97	16	69866207	70097416	1905
ENSBTAT00000046521	PMP2	-97	14	46801775	46806914	1481
ENSBTAT00000046887	NR4A1	-97	5	27977007	27985786	1066
ENSBTAT00000047247	CCDC146	-97	4	44152046	44198584	2975
ENSBTAT00000051963	ENSBTAT00000051963	-97	26	17367945	17372393	4449	Uncharacterized protein [Source:UniProtKB/TrEMBL;Acc:E1BG18]
ENSBTAT00000055091	MGC152585	-97	10	13992197	14074945	1588
ENSBTAT00000061543	SCN8A	-97	5	28211640	28331404	6501
CUFF.16964.3	KLHL2	-96	17	463592	482027	3375
CUFF.35015.1	UNANNOTATED	-96	3	6075032	6078154	3123	Uncharacterized protein[Source:UniProtKB/TrEMBL;Acc:F1MLE8]
CUFF.44711.1	ELL	-96	7	4586597	4665922	3959
CUFF.44990.1	UNANNOTATED	-96	7	5081954	5083384	1431
ENSBTAT00000000504	ASCC1	-96	28	28337349	28447014	1930
ENSBTAT00000009641	SETDB2	-96	12	19111394	19147324	2115
ENSBTAT00000011963	SNRPA	-96	18	50299426	50310253	1149
ENSBTAT00000016735	NCMAP	-96	2	128916150	128930501	833
ENSBTAT00000016859	ZNF454	-96	7	2347258	2366394	2111
ENSBTAT00000022174	PTER	-96	13	31202455	31278293	1826
ENSBTAT00000024392	RAD9B	-96	17	56625304	56653822	2254
ENSBTAT00000025165	ENSBTAT00000025165	-96	4	67767893	67899241	1096	Uncharacterized protein [Source:UniProtKB/TrEMBL;Acc:E1BGJ1]
ENSBTAT00000029325	ENSBTAT00000029325	-96	8	91818660	91914721	1493	Bos taurus transmembrane protein with EGFlike and two follistatinlike domains 1 (TMEFF1), mRNA. [Source:RefSeq mRNA;Acc:NM_125476]
ENSBTAT00000043182	BHLHE41	-96	5	84233719	84236923	1454
ENSBTAT00000054796	GFM2	-96	20	6669168	6721360	2850
ENSBTAT00000056164	TRAF4	-96	19	20723151	20729229	2004
ENSBTAT00000059516	SNORD22	-96	29	41852746	41852871	126
CUFF.40211.1	ZDHHC17	-95	5	6254976	6255795	820
CUFF.44898.1	JUND	-95	7	4858738	4883627	6817
CUFF.683.1	IL10RB	-95	1	1564187	1564620	434
ENSBTAT00000000596	PPP2CA	-95	7	47425980	47450747	1826
ENSBTAT00000000814	RPS17	-95	21	23301663	23305104	486
ENSBTAT00000001199	RAB6B	-95	1	136573249	136630809	3792
ENSBTAT00000001547	H2AFY2	-95	28	26451331	26504095	1938
ENSBTAT00000007438	SNAP23	-95	10	37946231	37986849	2124
ENSBTAT00000008997	ENSBTAT00000008997	-95	5	100570907	100585784	712	Uncharacterized protein [Source:UniProtKB/TrEMBL;Acc:F1ME19]
ENSBTAT00000010347	GNPDA1	-95	7	54748005	54759289	2269
ENSBTAT00000016110	TECPR2	-95	21	68837087	68901733	4070
ENSBTAT00000016963	PTK7	-95	23	16677835	16740809	4213
ENSBTAT00000029159	RASGRP1	-95	10	34202006	34280992	3209
ENSBTAT00000029261	ZMYM6NB	-95	3	111277768	111280979	809
ENSBTAT00000039541	APLNR	-95	15	81734845	81738412	3568
ENSBTAT00000042873	RBM22	-95	7	64055334	64065520	2277
ENSBTAT00000044735	RAB1A	-95	11	63429725	63458565	1326
ENSBTAT00000047180	TBC1D19	-95	6	47570062	47723788	2708
ENSBTAT00000064145	MYPOP	-95	18	53700346	53725742	1137
CUFF.2911.1	SRP19	-94	10	1103285	1106813	3529
CUFF.30057.1	UNANNOTATED	-94	25	2363926	2367163	3238	Uncharacterized protein[Source:UniProtKB/TrEMBL;Acc:F1MLE8]
CUFF.32449.1	UNANNOTATED	-94	28	3340493	3343717	3225
CUFF.34815.1	RXRG	-94	3	3634224	3635128	905
ENSBTAT00000000800	PRCC	-94	3	14090127	14117838	2256
ENSBTAT00000001191	F2RL2	-94	10	7777600	7788321	2862
ENSBTAT00000002400	ENSBTAT00000002400	-94	19	19937602	19947884	851	Bos taurus UL16binding protein 11 (ULBP11), mRNA. [Source:RefSeq mRNA;Acc:NM_116861]
ENSBTAT00000003716	ACAA2	-94	24	49908126	49942827	1579
ENSBTAT00000003997	SLC16A6	-94	19	62486092	62496100	1899
ENSBTAT00000004431	ESD	-94	12	16771120	16788845	2085
ENSBTAT00000007997	ENSBTAT00000007997	-94	19	14904920	14930074	1753	Uncharacterized protein [Source:UniProtKB/TrEMBL;Acc:E1BK3]
ENSBTAT00000015886	DCAF16	-94	6	38754415	38754897	483
ENSBTAT00000016188	CPT1C	-94	18	56547752	56566692	2626
ENSBTAT00000017473	DDHD2	-94	27	33110521	33140951	4304
ENSBTAT00000018075	ZNF567	-94	18	47089349	47118008	2759
ENSBTAT00000018833	NAPEPLD	-94	4	44665683	44720623	1524
ENSBTAT00000022090	PCGF1	-94	11	10113121	10115411	906
ENSBTAT00000028606	HOXD4	-94	2	20794855	20797028	1630
ENSBTAT00000029153	THAP5	-94	4	59975919	59982000	2222
ENSBTAT00000035679	DOK3	-94	7	40362436	40367515	1383
ENSBTAT00000037115	ACTA2	-94	26	10662362	10714982	2016
ENSBTAT00000046196	TTC7A	-94	11	29247949	29368844	2655
ENSBTAT00000053510	CCDC77	-94	5	107796085	107822807	2354
ENSBTAT00000056838	C8G	-94	11	106284927	106286380	1046
ENSBTAT00000062535	snoU89	-94	5	103856022	103856266	245
CUFF.12711.1	JRK	-93	14	2871078	2880209	9132
CUFF.21377.1	UNANNOTATED	-93	2	5061750	5063916	2167	Retrotransposon protein, putative, unclassified[Source:UniProtKB/TrEMBL;Acc:Q8S7J0]
CUFF.29838.1	RAB26	-93	25	1684978	1694075	8873
CUFF.41019.1	TMA16	-93	6	2099382	2099737	356
CUFF.43714.1	TRIM17	-93	7	2543492	2546997	238
CUFF.45316.1	ABHD8	-93	7	5746881	5747245	365
ENSBTAT00000000527	HGS	-93	19	51733073	51746201	2952
ENSBTAT00000002282	HAPLN3	-93	21	20871465	20886141	1863
ENSBTAT00000004268	LZTS2	-93	26	21703370	21710503	2787
ENSBTAT00000006085	HARBI1	-93	15	77442438	77450257	1661
ENSBTAT00000007209	TMEM135	-93	29	8298778	8370800	919
ENSBTAT00000007572	DEDD2	-93	18	51380803	51395993	1903
ENSBTAT00000008508	GNB2	-93	25	36446227	36451406	1532
ENSBTAT00000010988	ARSB	-93	10	9789137	9974919	4243
ENSBTAT00000016697	UVSSA	-93	6	109351917	109372113	2058
ENSBTAT00000020074	FBXO9	-93	23	25030303	25051787	2199
ENSBTAT00000020226	L2HGDH	-93	10	43211978	43265008	3263
ENSBTAT00000022936	CD2	-93	3	26584423	26598906	1515
ENSBTAT00000025255	COPS3	-93	19	35490628	35508807	1861
ENSBTAT00000026058	MIIP	-93	16	42538502	42548038	1273
ENSBTAT00000027744	YY1	-93	21	66817739	66842006	1183
ENSBTAT00000028048	PSMC5	-93	19	48728282	48732869	1313
ENSBTAT00000033700	NT5C3	-93	4	64185799	64205027	1749
ENSBTAT00000034045	ENSBTAT00000034045	-93	X	143557040	143559418	384	Uncharacterized protein [Source:UniProtKB/TrEMBL;Acc:E1BNI2]
ENSBTAT00000039422	RNF4	-93	6	108307673	108341783	2857
ENSBTAT00000042607	SLC38A10	-93	19	52045287	52083649	2906
ENSBTAT00000042924	SETX	-93	11	102372061	102452693	8319
ENSBTAT00000044218	IRF1	-93	7	23235653	23243697	3040
ENSBTAT00000044683	ENSBTAT00000044683	-93	X	102588097	102590541	2445	Uncharacterized protein [Source:UniProtKB/TrEMBL;Acc:G3X7S5]
ENSBTAT00000046011	UBC	-93	17	53142511	53143425	915
ENSBTAT00000050399	DDX3X	-93	X	107678777	107691829	2526
ENSBTAT00000061353	PIGO	-93	8	59755657	59762312	3505
ENSBTAT00000064871	biotype:miRNA	-93	4	77369435	77369487	53
CUFF.1588.1	UNANNOTATED	-92	1	8705138	8706653	1516
CUFF.44989.1	UNANNOTATED	-92	7	5079644	5081858	2215
ENSBTAT00000000578	TMEM106C	-92	5	32486385	32491855	1558
ENSBTAT00000001589	DAP3	-92	3	15106137	15145083	1528
ENSBTAT00000001658	ANKRD46	-92	14	65992659	66033894	2736
ENSBTAT00000004626	CCDC117	-92	17	70331048	70342078	3615
ENSBTAT00000004746	ZNF215	-92	15	46385477	46412894	2374
ENSBTAT00000013376	TMEM189	-92	13	78882751	78907460	997
ENSBTAT00000014308	CMBL	-92	20	63065548	63090743	1487
ENSBTAT00000016348	FAM212A	-92	22	51001140	51002896	1020
ENSBTAT00000020833	PLIN4	-92	7	20831528	20841683	3784
ENSBTAT00000024063	VPS72	-92	3	19666793	19678632	1347
ENSBTAT00000024464	ATAD5	-92	19	18411064	18445391	5729
ENSBTAT00000027310	C23H6ORF62	-92	23	32822610	32834752	2384
ENSBTAT00000028115	IRAK4	-92	5	36877863	36905927	2560
ENSBTAT00000032937	PGAM1	-92	26	18514079	18520590	1707
ENSBTAT00000033464	TARDBP	-92	16	43475060	43486514	1796
ENSBTAT00000043111	SEC24A	-92	7	47754927	47832191	6411
ENSBTAT00000044801	BOLL	-92	2	86630195	86693857	1817
ENSBTAT00000051866	H1F0	-92	5	110122673	110124878	2206
ENSBTAT00000057533	GRP78	-92	11	96115572	96119306	1971
CUFF.18301.1	FAM160A1	-91	17	6080480	6313349	12568
CUFF.21626.1	MFSD6	-91	2	5740859	5755075	14217
CUFF.39052.1	LOC782348	-91	5	441068	467467	2084
CUFF.45993.1	LOC789485	-91	7	8968334	8971371	3038
ENSBTAT00000000230	TRMT10A	-91	6	26444869	26470795	3074
ENSBTAT00000001650	SULT1B1	-91	6	86917981	86942952	1102
ENSBTAT00000002385	SLC2A6	-91	11	104417539	104424788	2112
ENSBTAT00000003239	VPS35	-91	18	15038821	15066463	3200
ENSBTAT00000007481	TMED10	-91	10	86770121	86802293	1322
ENSBTAT00000007760	ENSBTAT00000007760	-91	25	38526452	38551441	2943	Bos taurus radial spoke head 1 homolog B (Chlamydomonas) (RSPH1B), mRNA. [Source:RefSeq mRNA;Acc:NM_1166614]
ENSBTAT00000008885	PAPD4	-91	10	10549964	10609975	1915
ENSBTAT00000016321	SCARB1	-91	17	53180927	53273723	2449
ENSBTAT00000016832	KRT4	-91	5	27291350	27298263	2175
ENSBTAT00000017457	MTX3	-91	10	10890935	10899893	939
ENSBTAT00000020360	FBN2	-91	7	26697477	26917267	11250
ENSBTAT00000020911	ENSBTAT00000020911	-91	4	74836426	74849155	1090	Bos taurus six transmembrane epithelial antigen of the prostate 1 (STEAP1), mRNA. [Source:RefSeq mRNA;Acc:NM_12586]
ENSBTAT00000021304	ADH5	-91	6	26901379	26916216	1465
ENSBTAT00000021523	KCNJ11	-91	15	35650715	35653362	2648
ENSBTAT00000022621	CCDC125	-91	20	10329064	10351647	1558
ENSBTAT00000027565	ENSBTAT00000027565	-91	4	14000446	14001033	588	Uncharacterized protein [Source:UniProtKB/TrEMBL;Acc:F1MF42]
ENSBTAT00000028854	PDZD9	-91	25	19881634	19900610	1269
ENSBTAT00000030613	ENSBTAT00000030613	-91	22	53073618	53077228	1240	Bos taurus neurotrophin receptor associated death domain (NRADD), mRNA. [Source:RefSeq mRNA;Acc:NM_176398]
ENSBTAT00000034807	ENSBTAT00000034807	-91	12	18061076	18062037	962
ENSBTAT00000035885	DPP9	-91	7	20648283	20678569	2899
ENSBTAT00000039803	ERLIN2	-91	27	32721072	32738208	3444
ENSBTAT00000047273	CHMP1A	-91	18	14592688	14599512	1772
ENSBTAT00000053508	HPS4	-91	17	68368661	68396020	3636
ENSBTAT00000053602	ENSBTAT00000053602	-91	21	20155590	20163194	2499	Bos taurus myeloidassociated differentiation markerlike (LOC618633), mRNA. [Source:RefSeq mRNA;Acc:NM_11332]
ENSBTAT00000054298	MAGEH1	-91	X	98101931	98103366	1436
ENSBTAT00000061313	IMPA2	-91	24	43189865	43209021	1104
ENSBTAT00000061599	PRTG	-91	10	54764673	54838020	3093
ENSBTAT00000064173	ENSBTAT00000064173	-91	15	84808301	84809334	1034
ENSBTAT00000065907	ENSBTAT00000065907	-91	23	47328131	47352621	1314	Uncharacterized protein [Source:UniProtKB/TrEMBL;Acc:G3MZD8]
CUFF.23049.1	SLIT3	-90	20	320296	578594	8566
CUFF.30184.1	LOC788915	-90	25	2578592	2594051	8255
ENSBTAT00000000354	NAALAD2	-90	29	5082168	5133430	2340
ENSBTAT00000003835	CBX1	-90	19	39032381	39051471	848
ENSBTAT00000005016	CSRNP1	-90	22	12520393	12532806	2082
ENSBTAT00000014922	STX11	-90	9	82632473	82633336	864
ENSBTAT00000017459	TBC1D10C	-90	29	45942347	45947879	1966
ENSBTAT00000019434	ADCY8	-90	14	10821670	11047549	3843
ENSBTAT00000024875	LIG3	-90	19	15406341	15425809	2970
ENSBTAT00000029403	RDH13	-90	18	62787903	62804872	2931
ENSBTAT00000034732	PPP1R27	-90	19	51658342	51659508	806
ENSBTAT00000034995	MAGEE2	-90	X	80601977	80604221	2245
ENSBTAT00000036296	TEAD4	-90	5	107264250	107325273	1409
ENSBTAT00000043207	CCDC49	-90	19	40029607	40039606	1578
ENSBTAT00000053504	ZNF154	-90	18	65553157	65584171	560
ENSBTAT00000064219	FAM32A	-90	7	7854536	7861328	1428
CUFF.27265.1	DST	-89	23	3681174	3681567	394
CUFF.30404.1	TRAP1	-89	25	3003328	3003801	474
CUFF.31861.1	UNANNOTATED	-89	28	337167	338749	1583
CUFF.33970.3	CREG1	-89	3	1205998	1208368	2371
CUFF.35452.1	C3H1orf226	-89	3	7101833	7116284	14452
ENSBTAT00000000872	TCF20	-89	5	113634004	113683472	6190
ENSBTAT00000003766	UNC45B	-89	19	15233409	15265756	3215
ENSBTAT00000007971	VMAC	-89	7	19694193	19697346	1954
ENSBTAT00000009097	OAT	-89	26	44378157	44397476	2375
ENSBTAT00000009128	COPS4	-89	6	99610792	99649394	1588
ENSBTAT00000013077	TPM3	-89	3	16376436	16395088	1106
ENSBTAT00000013182	DOT1L	-89	7	22629692	22680307	5145
ENSBTAT00000015348	AMPD1	-89	3	28756908	28768496	1863
ENSBTAT00000019237	AP1S1	-89	25	36180839	36185662	1715
ENSBTAT00000028563	HOXB3	-89	19	38573225	38576915	2842
ENSBTAT00000030297	TMEM218	-89	29	28903056	28918088	1526
ENSBTAT00000033823	CCNT1	-89	5	31221136	31232256	1220
ENSBTAT00000035886	GNL1	-89	23	28224609	28231251	1649
ENSBTAT00000039933	LYSMD3	-89	7	92440985	92446470	1170
ENSBTAT00000045558	LMO1	-89	15	44880076	44917824	1268
ENSBTAT00000055533	SPEN	-89	16	52902378	52974692	1908
ENSBTAT00000059825	SNORA33	-89	9	71977856	71977985	130
ENSBTAT00000061421	MLH3	-89	10	86671004	86694839	4356
ENSBTAT00000065728	ENSBTAT00000065728	-89	16	77490629	77522665	1537	Bos taurus CD46 molecule, complement regulatory protein (CD46), transcript variant 5, mRNA. [Source:RefSeq mRNA;Acc:NM_1242565]
CUFF.20217.2	HERC2	-88	2	646081	879217	15503
CUFF.24920.1	UNANNOTATED	-88	20	5640048	5642520	2473	Endonuclease[Source:UniProtKB/TrEMBL;Acc:LORF2]
CUFF.31497.1	CLN8	-88	27	102476	111349	8874
ENSBTAT00000000198	PFKFB1	-88	X	97738494	97888649	1834
ENSBTAT00000000482	TIPIN	-88	10	13195494	13212891	1667
ENSBTAT00000000733	TOMM20	-88	28	7926960	7941655	1683
ENSBTAT00000000744	RET	-88	28	13562993	13615888	3543
ENSBTAT00000004943	LRRC27	-88	26	51618947	51644391	1668
ENSBTAT00000005987	bta-mir-147	-88	10	65243195	65246838	626
ENSBTAT00000007835	XBP1	-88	17	70344599	70349566	1759
ENSBTAT00000008931	SPTBN5	-88	10	37355715	37405210	11774
ENSBTAT00000009939	IFI6	-88	2	126246561	126250182	652
ENSBTAT00000014806	SIGIRR	-88	29	51265567	51271520	1742
ENSBTAT00000017794	KIAA0226L	-88	12	16418106	16456993	3913
ENSBTAT00000017999	DFFA	-88	16	43994268	44004665	1931
ENSBTAT00000024230	PHC1	-88	5	101453054	101472170	3532
ENSBTAT00000026378	RUNX3	-88	2	128629675	128656311	972
ENSBTAT00000030962	CACUL1	-88	26	39292197	39356979	1610
ENSBTAT00000036227	DAXX	-88	23	7429823	7434186	2551
ENSBTAT00000040276	SNX18	-88	20	24570227	24596518	4419
ENSBTAT00000045329	RASGEF1B	-88	6	97988424	98026691	2925
ENSBTAT00000065286	ENSBTAT00000065286	-88	6	22671263	22671739	477
ENSBTAT00000002429	NR4A3	-87	8	65341202	65373695	2231
ENSBTAT00000003949	GATAD2A	-87	7	3737212	3838689	3014
ENSBTAT00000006450	KRT19	-87	19	42366660	42370493	1389
ENSBTAT00000009642	STXBP3	-87	3	34681546	34734868	2408
ENSBTAT00000010280	BRCC3	-87	X	38709695	38788194	1163
ENSBTAT00000013807	ZNF484	-87	8	85224607	85232666	2373
ENSBTAT00000018491	RPS11	-87	18	56404237	56406668	578
ENSBTAT00000020574	ANKRD13C	-87	3	75145726	75238581	3647
ENSBTAT00000022752	TMEM41A	-87	1	82285913	82294596	1570
ENSBTAT00000026048	ENSBTAT00000026048	-87	18	63349487	63355736	1943	Uncharacterized protein [Source:UniProtKB/TrEMBL;Acc:G3X7F7]
ENSBTAT00000026518	VPS25	-87	19	43446967	43451724	1083
ENSBTAT00000034482	SLAMF6	-87	3	9272217	9293445	1606
ENSBTAT00000037194	ZNF3	-87	25	36905467	36914354	2816
ENSBTAT00000045780	ENSBTAT00000045780	-87	7	16982664	16990838	2438	Bos taurus lipid phosphate phosphataserelated protein type 2 (LPPR2), mRNA. [Source:RefSeq mRNA;Acc:NM_146248]
ENSBTAT00000047829	GRIP1	-87	5	47534237	47703486	2909
ENSBTAT00000055936	ASPHD2	-87	17	68354300	68362110	1474
ENSBTAT00000061268	MPHOSPH8	-87	12	36608008	36653042	2865
ENSBTAT00000065275	TAF9B	-87	X	79269814	79277533	1215
CUFF.23869.1	FBXW11	-86	20	3616831	3617981	1151
ENSBTAT00000000144	EIF4A1	-86	19	27915413	27921421	1753
ENSBTAT00000000453	RHOG	-86	15	52061683	52075146	1255
ENSBTAT00000001447	KLHL23	-86	2	26619585	26636478	1680
ENSBTAT00000002891	ACOT2	-86	10	85358158	85365337	1540
ENSBTAT00000004440	BET1	-86	4	11162355	11176872	1486
ENSBTAT00000007527	HNRNPA2B1	-86	4	70198053	70207085	1656
ENSBTAT00000007547	SMN1	-86	20	10034942	10062660	973
ENSBTAT00000007619	DHX32	-86	26	45676602	45731188	3030
ENSBTAT00000013484	DCLRE1C	-86	13	29840395	29874417	2234
ENSBTAT00000015056	OLFML3	-86	3	29506172	29509176	1767
ENSBTAT00000015237	BATF2	-86	29	43825077	43830937	1100
ENSBTAT00000017864	SETD9	-86	20	22333030	22341398	1283
ENSBTAT00000019398	GUCY1A1	-86	17	44600509	44665571	3260
ENSBTAT00000026332	IDE	-86	26	13920375	14012061	3193
ENSBTAT00000028828	TDG	-86	5	67973222	67994056	3182
ENSBTAT00000029738	BOD1	-86	20	5226483	5238709	1473
ENSBTAT00000035195	FAN1	-86	21	27922210	27945107	3861
ENSBTAT00000043771	ZNF558	-86	7	17218711	17230346	1242
ENSBTAT00000048179	IMPACT	-86	24	32611658	32646496	3706
ENSBTAT00000052471	ZNF180	-86	18	52638277	52663928	2698
ENSBTAT00000061464	RFX1	-86	7	12804298	12831028	3454
ENSBTAT00000063483	ENSBTAT00000063483	-86	25	37125929	37175162	1717	Bos taurus cytochrome P45, subfamily IIIA, polypeptide 4 (CYP3A4), mRNA. [Source:RefSeq mRNA;Acc:NM_199367]
ENSBTAT00000063488	ADGB	-86	9	85020551	85218212	5028
ENSBTAT00000063525	FAM26E	-86	9	34651398	34655701	933
CUFF.19942.1	NUDT7	-85	18	4995355	4996253	899
CUFF.29337.1	PIGQ	-85	25	499870	510777	2327
CUFF.44051.1	UNANNOTATED	-85	7	3065761	3067135	1375
ENSBTAT00000000013	TTC33	-85	20	33722080	33747493	1227
ENSBTAT00000000967	USP42	-85	25	38638460	38673274	4011
ENSBTAT00000000994	PCAF	-85	1	44857815	44928998	2558
ENSBTAT00000001519	ADAM17	-85	11	87898074	87940943	2655
ENSBTAT00000003204	ANGPTL4	-85	7	18236517	18243581	1904
ENSBTAT00000005613	EVC2	-85	6	105291556	105452049	4011
ENSBTAT00000007009	NARG2	-85	10	49766411	49829338	3482
ENSBTAT00000007699	SLC6A1	-85	22	55695783	55714644	4388
ENSBTAT00000007768	PATL1	-85	15	84160420	84188567	4067
ENSBTAT00000007828	PIGG	-85	6	108729415	108769844	3097
ENSBTAT00000009178	CD55	-85	16	5105577	5124229	2713
ENSBTAT00000011312	LSM4	-85	7	4818617	4831161	1032
ENSBTAT00000015684	SMG9	-85	18	52272972	52293313	2130
ENSBTAT00000022131	COG6	-85	12	22718822	22773621	3288
ENSBTAT00000025630	HS3ST6	-85	25	1486479	1492437	1029
ENSBTAT00000027695	CNOT1	-85	18	26390076	26447574	7369
ENSBTAT00000029169	AP3M1	-85	28	30168233	30189053	3251
ENSBTAT00000032734	FAM175B	-85	26	44719079	44746207	1267
ENSBTAT00000036721	PSIP1	-85	27	28343937	28345036	620
ENSBTAT00000039811	COL13A1	-85	28	26253844	26406118	2814
ENSBTAT00000046340	FAM208B	-85	13	43333398	43366338	7476
ENSBTAT00000048730	ACE2	-85	X	135148996	135198057	3299
ENSBTAT00000050759	ENSBTAT00000050759	-85	X	18992483	18992947	465	Uncharacterized protein [Source:UniProtKB/TrEMBL;Acc:G5E651]
ENSBTAT00000062092	SCARNA13	-85	21	61984642	61984915	274
ENSBTAT00000063773	GNAZ	-85	17	73812707	73828749	876
ENSBTAT00000065085	CHRNA5	-85	21	31483268	31495879	1518
CUFF.11175.1	JAG1	-84	13	3839965	3840363	399
CUFF.25079.2	UNANNOTATED	-84	21	2075282	2185313	21715	Putative p150[Source:UniProtKB/TrEMBL;Acc:O00366]
CUFF.31013.1	UBE2D1	-84	26	661235	675939	14705
CUFF.31085.1	CISD1	-84	26	739068	759056	10148
CUFF.43304.1	UNANNOTATED	-84	7	1358057	1358652	596
CUFF.7234.1	INPP4A	-84	11	3619709	3736040	8032
ENSBTAT00000004350	ENSBTAT00000004350	-84	23	25423551	25424597	258
ENSBTAT00000005098	GPN1	-84	11	72034551	72058245	2656
ENSBTAT00000008207	FLNC	-84	4	93609408	93636607	8318
ENSBTAT00000009463	CCL5	-84	19	14823470	14831157	732
ENSBTAT00000009609	CLK3	-84	21	34438146	34452116	1861
ENSBTAT00000013758	XRCC5	-84	2	104656259	104744436	2323
ENSBTAT00000015427	PDE7A	-84	14	31803026	31857899	1457
ENSBTAT00000015917	ZMIZ2	-84	4	77432315	77441756	3200
ENSBTAT00000017697	KCNMA1	-84	28	32826047	33146976	2937
ENSBTAT00000017826	SCN4B	-84	15	29257448	29277309	4331
ENSBTAT00000018366	RIOK1	-84	23	47789367	47806517	1707
ENSBTAT00000020462	ENSBTAT00000020462	-84	5	45728876	45729747	872
ENSBTAT00000022237	ANP32E	-84	3	20453150	20465219	1410
ENSBTAT00000022349	SEMA6D	-84	10	62863669	62920660	6005
ENSBTAT00000024303	SMC6	-84	11	81010036	81072212	3624
ENSBTAT00000024393	PPTC7	-84	17	56659325	56700484	924
ENSBTAT00000026657	DFFB	-84	16	50480286	50494637	2134
ENSBTAT00000034073	CALML6	-84	16	52086276	52086936	426
ENSBTAT00000045750	MAP6D1	-84	1	83918061	83925285	1907
ENSBTAT00000046662	RPS24	-84	28	33926497	33931777	539
ENSBTAT00000053147	KCNB2	-84	14	38021172	38454345	2736
ENSBTAT00000053442	ENSBTAT00000053442	-84	18	65132596	65160002	3877	Bos taurus zinc finger protein LOC1124497 (LOC1124497), mRNA. [Source:RefSeq mRNA;Acc:NM_112541]
ENSBTAT00000054042	ACAD11	-84	1	137993897	138111878	2386
ENSBTAT00000061626	RFT1	-84	22	48370124	48409451	2482
ENSBTAT00000061860	RNaseP_nuc	-84	10	26814256	26814588	333
ENSBTAT00000065423	ENSBTAT00000065423	-84	9	74338936	74339254	319
CUFF.29559.1	UNKL	-83	25	1087342	1088415	1074
CUFF.33407.1	DCAF6	-83	3	579363	609667	30305
CUFF.34017.1	DUSP27	-83	3	1685759	1723229	11337
CUFF.4709.1	COL4A3BP	-83	10	6726519	6727349	831
CUFF.50737.5	GRIA3	-83	X	7471432	7487828	8650
ENSBTAT00000000040	CWC27	-83	20	14421751	14681940	1866
ENSBTAT00000000088	GRWD1	-83	18	55573214	55579277	2024
ENSBTAT00000001392	KAL1	-83	X	145362862	145507210	1805
ENSBTAT00000002817	RERG	-83	5	95098306	95228587	2482
ENSBTAT00000002948	EIF1	-83	19	42545777	42548334	1279
ENSBTAT00000003027	SETD1A	-83	25	27352589	27374486	5216
ENSBTAT00000004115	FBXO24	-83	25	36496907	36505662	1860
ENSBTAT00000004410	ACTR3	-83	2	65892592	65912704	1253
ENSBTAT00000006109	PWP1	-83	5	71280815	71300027	1873
ENSBTAT00000006337	REEP1	-83	11	48389168	48525009	2635
ENSBTAT00000006512	FAM84A	-83	11	83655864	83659066	2219
ENSBTAT00000006550	KIAA1407	-83	1	59082217	59180031	2771
ENSBTAT00000007987	IL15RA	-83	13	17623242	17639994	755
ENSBTAT00000008067	PD-L1	-83	8	39497223	39514616	1334
ENSBTAT00000008351	C1orf85	-83	3	14558547	14561397	1553
ENSBTAT00000008944	TMEM106A	-83	19	43813981	43820826	2220
ENSBTAT00000010317	DNTTIP2	-83	3	49770192	49781516	2507
ENSBTAT00000011931	RNF144B	-83	23	38952210	39043167	4657
ENSBTAT00000012541	RPL3L	-83	25	1508568	1515379	1325
ENSBTAT00000015333	RBL1	-83	13	66567169	66730589	3800
ENSBTAT00000017688	GGT7	-83	13	64737634	64791116	2562
ENSBTAT00000020561	SYPL2	-83	3	34082543	34095369	1287
ENSBTAT00000021579	RBM43	-83	2	44961707	44973211	2692
ENSBTAT00000023396	AGPAT9	-83	6	100070895	100141603	2464
ENSBTAT00000025537	GAK	-83	6	108988692	109036271	4316
ENSBTAT00000029290	EYA4	-83	9	72661136	72736460	2115
ENSBTAT00000033658	ATXN7L2	-83	3	34070247	34078942	2321
ENSBTAT00000040072	PPIG	-83	2	26695352	26736067	2656
ENSBTAT00000043028	CREBL2	-83	5	97645573	97675030	3617
ENSBTAT00000043246	NDC1	-83	3	92963165	93020572	2280
ENSBTAT00000046421	TFRC	-83	1	71260068	71280648	2328
ENSBTAT00000048862	C6ORF106	-83	23	8591963	8688924	1019
ENSBTAT00000061581	HDAC5	-83	19	44538303	44575554	3805
ENSBTAT00000063248	ENSBTAT00000063248	-83	X	91391322	91391794	374	Uncharacterized protein [Source:UniProtKB/TrEMBL;Acc:G3MYM3]
ENSBTAT00000065507	GORASP1	-83	22	12471342	12480021	1286
CUFF.12555.1	ZNF696	-82	14	2511219	2517156	3217
CUFF.16590.1	UNANNOTATED	-82	16	5134025	5135361	1337
CUFF.16631.1	CR2	-82	16	5301320	5301826	507
CUFF.16911.1	UNANNOTATED	-82	16	6766059	6767842	1784	Uncharacterized protein[Source:UniProtKB/TrEMBL;Acc:F1MLE8]
CUFF.27224.5	DST	-82	23	3531211	3683916	20254
CUFF.29605.2	CLCN7	-82	25	1141360	1156102	2423
CUFF.36421.1	IGSF8	-82	3	9695277	9697430	2154
CUFF.46038.2	HIATL1	-82	8	218633	222190	2595
ENSBTAT00000002250	AURKB	-82	19	28447634	28452478	2093
ENSBTAT00000002682	RAD17	-82	20	10266268	10300200	2685
ENSBTAT00000003283	ARHGAP10	-82	17	10182664	10560361	3178
ENSBTAT00000003377	FKBP3	-82	21	55325021	55335301	1012
ENSBTAT00000003498	KIT	-82	6	71796318	71917431	5144
ENSBTAT00000004631	PPP1R13B	-82	21	69982291	70077426	3292
ENSBTAT00000005252	CDK2	-82	5	57664374	57669057	1369
ENSBTAT00000006502	EXOSC9	-82	6	3419547	3432299	1452
ENSBTAT00000009693	SCAMP1	-82	10	9369310	9520700	1283
ENSBTAT00000012886	GPD2	-82	2	39765206	39912916	3394
ENSBTAT00000016647	CHP2	-82	25	21657896	21661311	1429
ENSBTAT00000017330	YDJC	-82	17	74115869	74117434	1009
ENSBTAT00000018100	CHORDC1	-82	29	5035802	5057715	2966
ENSBTAT00000019045	KIAA1467	-82	5	97259948	97288270	2063
ENSBTAT00000022497	AVIL	-82	5	55986061	56002079	2934
ENSBTAT00000023518	LYSMD2	-82	10	58731531	58744506	1448
ENSBTAT00000025173	ENSBTAT00000025173	-82	28	44495476	44542213	4104	Bos taurus family with sequence similarity 21, member A (FAM21A), mRNA. [Source:RefSeq mRNA;Acc:NM_125767]
ENSBTAT00000026216	SUCNR1	-82	1	116881872	116882819	948
ENSBTAT00000027190	ZMYM2	-82	12	36391824	36453989	4236
ENSBTAT00000027547	ENSBTAT00000027547	-82	13	47904560	47905533	974
ENSBTAT00000027593	RAMP3	-82	4	77171037	77193849	1435
ENSBTAT00000032006	ENSBTAT00000032006	-82	5	28525103	28525496	394
ENSBTAT00000032873	PPRC1	-82	26	22677211	22691109	5148
ENSBTAT00000033964	SMG7	-82	16	66032151	66079837	5798
ENSBTAT00000034185	MGC151592	-82	16	30304540	30359147	571
ENSBTAT00000044662	KIF18A	-82	15	59499816	59575706	3205
ENSBTAT00000052340	MN1	-82	17	69431677	69478074	3501
ENSBTAT00000054188	FAM98C	-82	18	48475927	48479868	1248
ENSBTAT00000059978	SNORA16	-82	2	125436173	125436307	135
ENSBTAT00000063409	MGC133632	-82	14	65338353	65348431	3330
CUFF.1756.1	ADAMTS5	-81	1	8855996	8858173	2178
CUFF.30428.1	UNANNOTATED	-81	25	3045976	3047514	1539	Heatr5b protein[Source:UniProtKB/TrEMBL;Acc:Q8VCM6]
ENSBTAT00000000573	BDH1	-81	1	72572941	72608810	1614
ENSBTAT00000001440	FHL2	-81	11	9253234	9300671	1255
ENSBTAT00000001791	RPS12	-81	9	71974860	71978200	463
ENSBTAT00000002554	TTC14	-81	1	87007533	87017223	3930
ENSBTAT00000003535	PHACTR4	-81	2	125507620	125558651	4616
ENSBTAT00000003681	HEATR4	-81	10	85310599	85350659	2991
ENSBTAT00000005162	TMEM220	-81	19	30304818	30322098	2222
ENSBTAT00000008455	ACSM3	-81	25	18605635	18656582	1986
ENSBTAT00000010324	EED	-81	29	9325136	9355669	1539
ENSBTAT00000010477	ATP9B	-81	24	1114874	1265108	3808
ENSBTAT00000015019	XRN2	-81	13	40962751	41025285	3492
ENSBTAT00000015353	SURF6	-81	11	104296135	104302894	1673
ENSBTAT00000016279	RPL5	-81	13	38980088	38981117	1030
ENSBTAT00000016996	GATC	-81	17	65000550	65007056	857
ENSBTAT00000020909	RAB3IL1	-81	29	41112115	41130629	2214
ENSBTAT00000022675	ACP6	-81	3	22064166	22085071	1809
ENSBTAT00000023706	PDK3	-81	X	125848355	125930675	1948
ENSBTAT00000027104	CCT6B	-81	19	15448008	15483845	1762
ENSBTAT00000028318	RIPK4	-81	1	143509232	143535444	3737
ENSBTAT00000042547	RPL38	-81	19	57835002	57839034	325
ENSBTAT00000043656	FAM228B	-81	11	74997150	75023692	1300
ENSBTAT00000046841	P4HA1	-81	28	29229501	29329487	2798
ENSBTAT00000056931	ZNF10	-81	17	45155079	45163447	1716
ENSBTAT00000065613	GRAMD1C	-81	1	59004152	59061991	2055
ENSBTAT00000065941	PNKD	-81	2	107020657	107023143	620
CUFF.18848.1	UNANNOTATED	-80	18	1375631	1377692	2062	Putative uncharacterized protein[Source:UniProtKB/TrEMBL;Acc:Q8TE30]
CUFF.1963.1	CYYR1	-80	1	9291107	9294149	3043
CUFF.26327.1	AZI2	-80	22	2775470	2775910	441
CUFF.6501.3	FAHD2A	-80	11	2127199	2130747	2099
ENSBTAT00000000648	NR4A1	-80	5	27977007	27992869	2561
ENSBTAT00000004335	LRRCC1	-80	14	79805242	79848868	3143
ENSBTAT00000005656	HDLBP	-80	3	120904562	120960962	3962
ENSBTAT00000009378	ENSBTAT00000009378	-80	2	116645761	116647392	1632
ENSBTAT00000009709	C10H15ORF24	-80	10	28548978	28564464	1065
ENSBTAT00000009774	CD300LG	-80	19	44356959	44368596	3162
ENSBTAT00000010623	MGC137058	-80	1	107879883	107892248	1221
ENSBTAT00000012144	ETS2	-80	1	152880454	152890252	1638
ENSBTAT00000019982	CPA3	-80	1	120236686	120268817	1628
ENSBTAT00000020665	SCAI	-80	11	95925113	95996116	1818
ENSBTAT00000021983	MAPKAPK3	-80	22	50281953	50310036	2600
ENSBTAT00000023595	IL6ST	-80	20	23212633	23270316	2977
ENSBTAT00000024007	PIP4K2A	-80	13	23900873	24085889	1806
ENSBTAT00000024808	PRC1	-80	21	22100872	22122836	1934
ENSBTAT00000042349	bta-mir-196b	-80	4	69327760	69327844	85
ENSBTAT00000044081	TRPM7	-80	10	59853461	59943298	6108
ENSBTAT00000045218	NUP107	-80	5	45275637	45323760	3076
ENSBTAT00000049661	THOC3	-80	10	5122915	5135349	1405
CUFF.12537.2	RHPN1	-79	14	2462544	2471434	2730
CUFF.32533.1	UNANNOTATED	-79	28	3686076	3688197	2122	OSJNBa0014F04.20 protein[Source:UniProtKB/TrEMBL;Acc:Q7XR27]
CUFF.47409.1	FBXO8	-79	8	6421693	6422595	903
ENSBTAT00000000024	NUP37	-79	5	66240931	66292959	1265
ENSBTAT00000000200	N4BP2	-79	6	60754799	60808098	5370
ENSBTAT00000002616	EIF5A	-79	19	27648382	27653256	1256
ENSBTAT00000002836	ALG1	-79	25	4106044	4118692	1418
ENSBTAT00000004890	DNAJA2	-79	18	15431046	15442609	1728
ENSBTAT00000005180	SGCA	-79	19	37113477	37122359	1378
ENSBTAT00000007299	SOS2	-79	10	43096672	43177625	3914
ENSBTAT00000008358	CCT3	-79	3	14538748	14553305	1939
ENSBTAT00000010114	ENSBTAT00000010114	-79	6	92487186	92487991	806
ENSBTAT00000010226	OGG1	-79	22	17001861	17007470	1567
ENSBTAT00000010260	POLM	-79	4	77910509	77918593	1451
ENSBTAT00000011217	FBXO42	-79	2	136362255	136444097	2361
ENSBTAT00000012242	EVL	-79	21	66675974	66738876	1858
ENSBTAT00000012884	IFIT3	-79	26	11083267	11090209	1978
ENSBTAT00000013586	GGNBP2	-79	19	13201947	13234944	2351
ENSBTAT00000013788	MKLN1	-79	4	95807761	96016756	2445
ENSBTAT00000016649	EDA	-79	X	85708003	86099973	1176
ENSBTAT00000017339	DKC1	-79	X	39037544	39049378	2327
ENSBTAT00000018234	MRPS25	-79	22	57865203	57909687	699
ENSBTAT00000019817	MYOM3	-79	2	129388770	129437616	4409
ENSBTAT00000020819	KCNC3	-79	18	56952428	56963679	2027
ENSBTAT00000021310	KLHL7	-79	4	31900915	31956645	3104
ENSBTAT00000024278	DNAJC27	-79	11	74319476	74357417	4728
ENSBTAT00000024795	HDDC3	-79	21	22157123	22158989	1145
ENSBTAT00000037226	MOSPD3	-79	25	36486497	36489220	1011
ENSBTAT00000042227	bta-mir-365-1	-79	25	13344234	13344320	87
ENSBTAT00000045600	SBK1	-79	25	26077327	26079702	846
ENSBTAT00000046126	PLEKHH2	-79	11	25974409	26070971	4215
ENSBTAT00000048506	NAT1	-79	27	38862140	38868825	2741
ENSBTAT00000050863	bta-mir-133a-1	-79	13	55227292	55227386	95
ENSBTAT00000056429	MRPS18A	-79	23	17151843	17168154	868
ENSBTAT00000061669	bta-mir-2299	-79	12	29660160	29660238	79
ENSBTAT00000063241	biotype:miRNA	-79	12	52352246	52352324	79
ENSBTAT00000064882	RCC2	-79	2	135784598	135809900	2471
CUFF.19961.1	UNANNOTATED	-78	18	5213107	5213686	580
CUFF.29928.1	C25H16orf59	-78	25	1968163	1971974	2156
CUFF.42897.1	CNOT6	-78	7	490878	575084	6422
ENSBTAT00000000456	ZNF554	-78	7	22110027	22121792	1887
ENSBTAT00000001121	NDRG2	-78	10	26134842	26142255	1175
ENSBTAT00000001161	SLC13A3	-78	13	75979002	76062341	3329
ENSBTAT00000001655	HIVEP1	-78	23	44139450	44196032	8018
ENSBTAT00000002522	CKS2	-78	8	90300717	90305611	624
ENSBTAT00000002844	RRP12	-78	26	18468764	18497554	4140
ENSBTAT00000005307	SERPINA5	-78	21	59782814	59795808	2120
ENSBTAT00000005760	MTPAP	-78	13	35533552	35564536	2141
ENSBTAT00000010237	FBXL14	-78	5	108610754	108613565	2812
ENSBTAT00000010781	EPOR	-78	7	16998453	17003707	1527
ENSBTAT00000011166	CTBP1	-78	6	109256152	109271813	1391
ENSBTAT00000011607	WDR89	-78	10	76151142	76198252	1478
ENSBTAT00000012409	MYRIP	-78	22	13075303	13192146	2457
ENSBTAT00000014034	MBD6	-78	5	56276101	56281781	3329
ENSBTAT00000015432	PIGU	-78	13	64499149	64589897	1586
ENSBTAT00000018952	CCDC132	-78	4	10432174	10564199	3587
ENSBTAT00000019111	CETN3	-78	7	92290239	92307723	941
ENSBTAT00000020362	ENSBTAT00000020362	-78	14	18158510	18173288	1253	Bos taurus uncharacterized LOC53914 (C14H8orf76), mRNA. [Source:RefSeq mRNA;Acc:NM_125614]
ENSBTAT00000021822	MCM10	-78	13	28138043	28163336	2589
ENSBTAT00000021878	CACHD1	-78	3	81120400	81223921	3789
ENSBTAT00000023684	BNIP3	-78	26	51353458	51357472	874
ENSBTAT00000025095	FBXL3	-78	12	52466040	52477380	3036
ENSBTAT00000028493	GTF3C5	-78	11	103080227	103098809	2042
ENSBTAT00000029161	KIF14	-78	16	81131945	81182350	3819
ENSBTAT00000032993	ZIC4	-78	1	121874133	121886919	1102
ENSBTAT00000039925	YIF1B	-78	18	48338595	48347580	985
ENSBTAT00000061025	RABGAP1	-78	11	94103009	94264248	4928
ENSBTAT00000064278	ENSBTAT00000064278	-78	17	75054452	75056174	714	Uncharacterized protein [Source:UniProtKB/TrEMBL;Acc:G3N3B6]
ENSBTAT00000066267	ENSBTAT00000066267	-78	3	86767074	86767697	624
CUFF.44269.1	LOC510078	-77	7	3418983	3445079	4352
ENSBTAT00000001918	GPR156	-77	1	65541498	65620536	2427
ENSBTAT00000003617	FUT11	-77	28	29833271	29841130	1781
ENSBTAT00000004658	SETD7	-77	17	18463314	18515964	1143
ENSBTAT00000006899	RASL11A	-77	12	32842604	32844825	776
ENSBTAT00000007925	NDUFA1	-77	X	4068880	4072037	379
ENSBTAT00000012125	RANGAP1	-77	5	112916436	112943925	2948
ENSBTAT00000012421	EDRF1	-77	26	45588127	45621573	4096
ENSBTAT00000012489	WDR74	-77	29	41838794	41846745	1763
ENSBTAT00000015210	SEMA7A	-77	21	34626181	34651240	2257
ENSBTAT00000016904	XK	-77	X	111157579	111203561	1338
ENSBTAT00000018144	DNAJB12	-77	28	28529240	28544370	1115
ENSBTAT00000018228	NR2C2	-77	22	57916365	57951507	2153
ENSBTAT00000019653	ANKRD24	-77	7	21041967	21063254	3602
ENSBTAT00000021337	ENSBTAT00000021337	-77	11	44707028	44711889	931	Uncharacterized protein [Source:UniProtKB/TrEMBL;Acc:F1N5Q]
ENSBTAT00000021647	AMDHD1	-77	5	60598348	60613063	1801
ENSBTAT00000024181	OGFOD3	-77	19	50788178	50802633	1000
ENSBTAT00000026177	EXT2	-77	15	75074940	75265705	2921
ENSBTAT00000027909	MPPED2	-77	15	61947697	62158984	1401
ENSBTAT00000031335	TSPAN15	-77	28	25960051	26012583	1589
ENSBTAT00000033093	TRMT10C	-77	1	46339132	46343357	1679
ENSBTAT00000033539	ABCD3	-77	3	49136318	49225714	3454
ENSBTAT00000034329	ZNF311	-77	23	29860782	29868157	1998
ENSBTAT00000048226	SLC40A1	-77	2	6716591	6740329	3189
ENSBTAT00000052937	KIAA1551	-77	5	78299382	78325146	7414
ENSBTAT00000061407	MFSD8	-77	17	30144105	30181831	2898
CUFF.11108.1	MKKS	-76	13	3574107	3598191	22304
CUFF.12975.1	DENND3	-76	14	3750271	3800981	4698
CUFF.14816.3	PPFIA4	-76	16	553650	577718	8403
CUFF.21378.1	UNANNOTATED	-76	2	5064082	5068618	4537	Endonuclease[Source:UniProtKB/TrEMBL;Acc:LORF2]
CUFF.27076.1	RAB23	-76	23	2935504	2967065	14755
CUFF.35152.2	DDR2	-76	3	6662910	6757036	12112
CUFF.44504.1	SLC25A42	-76	7	4059937	4062360	2424
CUFF.44897.1	JUND	-76	7	4858738	4870323	11315
ENSBTAT00000003318	PRAF2	-76	X	92231884	92234517	1225
ENSBTAT00000005472	ACOX2	-76	22	43379504	43410315	2473
ENSBTAT00000005558	LYPLA1	-76	14	23651477	23668800	2423
ENSBTAT00000006288	LGR6	-76	16	70932238	71016271	2832
ENSBTAT00000007083	POP5	-76	17	65102638	65104915	831
ENSBTAT00000008458	ENSBTAT00000008458	-76	25	18672641	18732984	2908	Bos taurus exonuclease NEFsp (MGC134577), mRNA. [Source:RefSeq mRNA;Acc:NM_138154]
ENSBTAT00000010329	VSIG10	-76	17	59378966	59410889	1655
ENSBTAT00000011594	ATPAF2	-76	19	35125880	35137513	1288
ENSBTAT00000011669	GOLGB1	-76	1	66759936	66823420	10076
ENSBTAT00000012940	ELOVL1	-76	3	103233547	103238303	1440
ENSBTAT00000014805	PFN2	-76	1	119151123	119157806	2028
ENSBTAT00000015282	DIP2C	-76	13	47041229	47177126	4923
ENSBTAT00000015733	EXOSC8	-76	12	24708380	24717631	948
ENSBTAT00000016972	FAM92A1	-76	15	43705886	43706823	912
ENSBTAT00000017478	ZNF350	-76	18	58212122	58220103	2000
ENSBTAT00000019346	ATP6V0D1	-76	18	35165958	35205066	1537
ENSBTAT00000020859	CD3E	-76	15	29441565	29452179	1294
ENSBTAT00000020910	RPS6KA4	-76	29	43267468	43281242	3061
ENSBTAT00000022015	LRRC16A	-76	23	32029122	32339087	4880
ENSBTAT00000022259	WFDC3	-76	13	75267859	75284423	934
ENSBTAT00000022647	FREM2	-76	12	23321909	23472303	9519
ENSBTAT00000026141	NDRG3	-76	13	66398147	66594149	2601
ENSBTAT00000026928	MSS51	-76	28	29578510	29588920	2514
ENSBTAT00000027446	RHOD	-76	29	45685402	45694819	1050
ENSBTAT00000030078	DPF2	-76	29	44205032	44217694	2449
ENSBTAT00000032568	FNDC3A	-76	12	18844597	18934356	3755
ENSBTAT00000035651	PARP4	-76	12	36656631	36727198	5345
ENSBTAT00000039849	UNC5D	-76	27	30421577	31075903	2862
ENSBTAT00000046515	NEURL1	-76	26	24330861	24403159	2332
ENSBTAT00000052262	PEX26	-76	5	109855401	109860640	1983
ENSBTAT00000052364	GPR182	-76	5	56773336	56775425	1578
ENSBTAT00000060189	SNORD33	-76	18	56396137	56396220	84
ENSBTAT00000061016	PCM1	-76	27	18328847	18405603	6389
ENSBTAT00000064044	KANSL1L	-76	2	98279695	98378538	2574
ENSBTAT00000065855	LTBP4	-76	18	50173268	50202104	4977
CUFF.21321.1	IWS1	-75	2	4982893	4983133	241
CUFF.47407.1	FBXO8	-75	8	6420440	6421124	685
CUFF.48816.1	LOC616304	-75	9	946272	948284	2013
CUFF.49911.1	UBE2A	-75	X	3784224	3791376	7153
ENSBTAT00000000091	MRPS30	-75	20	30072215	30081516	1382
ENSBTAT00000000643	CCBL2	-75	3	55093505	55153828	1646
ENSBTAT00000002501	POLQ	-75	1	66552011	66659954	8218
ENSBTAT00000002631	SPP2	-75	3	114309328	114336917	792
ENSBTAT00000003484	BLZF1	-75	16	37838604	37860891	1568
ENSBTAT00000003868	INTS6	-75	12	20888781	20973823	3168
ENSBTAT00000003990	PSMB7	-75	11	95401692	95458914	933
ENSBTAT00000004515	TTYH1	-75	18	63090945	63104304	1808
ENSBTAT00000004815	CCDC64	-75	17	64643561	64722444	1677
ENSBTAT00000005869	DYNLT1	-75	9	96486514	96497234	756
ENSBTAT00000014713	IGF-I	-75	5	66532877	66604734	862
ENSBTAT00000015736	PPM1H	-75	5	50861334	51163885	1766
ENSBTAT00000017753	SIX5	-75	18	53755489	53759029	2322
ENSBTAT00000018241	GPR37	-75	4	89805491	89823611	2731
ENSBTAT00000019073	RABL5	-75	25	35987215	35992174	1128
ENSBTAT00000019675	ZBTB2	-75	9	89576712	89603963	1703
ENSBTAT00000019857	GJC2	-75	7	2885096	2894691	2378
ENSBTAT00000022067	PRPF40B	-75	5	30373288	30387042	2842
ENSBTAT00000022233	KIAA1143	-75	22	16544891	16553539	2240
ENSBTAT00000023190	E2F8	-75	29	25949976	25966355	2601
ENSBTAT00000024188	C17orf62	-75	19	50765355	50771395	1882
ENSBTAT00000025341	AQP4	-75	24	30362738	30377272	5697
ENSBTAT00000025492	JMJD6	-75	19	55675264	55681075	1646
ENSBTAT00000026306	ENSBTAT00000026306	-75	7	57828458	57829687	1225
ENSBTAT00000026393	AARS	-75	18	1829597	1850873	3449
ENSBTAT00000027209	DAPK3	-75	7	21265025	21278270	2985
ENSBTAT00000036299	ENSBTAT00000036299	-75	8	71147230	71148267	1023
ENSBTAT00000043067	PROB1	-75	7	52290536	52293580	3045
ENSBTAT00000044198	ENSBTAT00000044198	-75	15	76128118	76135346	927	Uncharacterized protein [Source:UniProtKB/TrEMBL;Acc:F1N7E3]
ENSBTAT00000044947	ECHS1	-75	26	25856475	25865594	1468
ENSBTAT00000046966	SOBP	-75	9	42904974	42925443	2728
ENSBTAT00000048360	GALNT10	-75	7	67469564	67692108	1674
ENSBTAT00000048596	TMEM20	-75	26	15233565	15256879	619
ENSBTAT00000054099	ENSBTAT00000054099	-75	9	39398265	39398790	526	Uncharacterized protein [Source:UniProtKB/TrEMBL;Acc:E1BB71]
ENSBTAT00000061206	AGAP1	-75	3	115843770	116226449	2424
ENSBTAT00000062519	7SK	-75	7	41115463	41115731	269
ENSBTAT00000064055	TMEM86A	-75	29	26321510	26322752	880
CUFF.12093.2	ZNF34	-74	14	1490912	1502286	4219
CUFF.24462.1	UNANNOTATED	-74	20	4679668	4681456	1789
CUFF.37389.1	UNANNOTATED	-74	4	5377425	5378609	1185
CUFF.47216.1	UNANNOTATED	-74	8	5576559	5579057	2499
CUFF.5176.1	WDR41	-74	10	8520007	8576196	14430
ENSBTAT00000001709	STAMBPL1	-74	26	10597573	10650140	1667
ENSBTAT00000002169	SLCO3A1	-74	21	15205638	15584694	2133
ENSBTAT00000002392	LRRC46	-74	19	39241151	39245578	1389
ENSBTAT00000002646	RIC8A	-74	11	107161083	107166425	2266
ENSBTAT00000005412	LMTK2	-74	25	38348134	38395453	4877
ENSBTAT00000005659	SFXN2	-74	26	23593341	23611728	2540
ENSBTAT00000006159	CCDC60	-74	17	58124784	58175758	1532
ENSBTAT00000006849	TYW3	-74	3	70224345	70246822	1074
ENSBTAT00000007032	GPN3	-74	17	56587853	56607236	1392
ENSBTAT00000007336	ANXA13	-74	14	17759635	17791429	1461
ENSBTAT00000007575	AKT1S1	-74	18	56672752	56680246	1657
ENSBTAT00000019177	FHIT	-74	22	41319551	42108622	450
ENSBTAT00000019683	C1orf112	-74	16	38250081	38299757	2877
ENSBTAT00000019811	PHF23	-74	19	27582170	27585794	1776
ENSBTAT00000019989	C7orf43	-74	25	36784232	36787816	1759
ENSBTAT00000021217	GOSR2	-74	19	45914506	45935073	3311
ENSBTAT00000024169	LAMA1	-74	24	40384895	40508687	9294
ENSBTAT00000025311	IFITM3	-74	29	51367009	51368065	582
ENSBTAT00000027498	FBXO7	-74	5	71448944	71469170	3354
ENSBTAT00000029432	PATZ1	-74	17	72229523	72247004	3165
ENSBTAT00000032442	NBAS	-74	11	82885991	83188297	7153
ENSBTAT00000033008	ENSBTAT00000033008	-74	X	38558145	38559257	1113	Uncharacterized protein [Source:UniProtKB/TrEMBL;Acc:G3N3C3]
ENSBTAT00000034943	MBTD1	-74	19	36170453	36207184	1956
ENSBTAT00000035535	OSTC	-74	6	17789598	17801277	1031
ENSBTAT00000044968	PCMTD2	-74	13	54123575	54142541	3530
ENSBTAT00000050213	ENSBTAT00000050213	-74	6	85900617	85901870	1254
ENSBTAT00000053181	MLST8	-74	25	1738258	1742105	1568
ENSBTAT00000053553	ADPRH	-74	1	64933574	64937122	1062
ENSBTAT00000056162	NDUFS6	-74	20	70986110	70991387	1288
ENSBTAT00000057488	CUTA	-74	23	7534224	7535527	799
ENSBTAT00000063848	ENSBTAT00000063848	-74	22	15165947	15177342	966	Uncharacterized protein [Source:UniProtKB/TrEMBL;Acc:G3N3A8]
ENSBTAT00000066331	EME2	-74	25	1351233	1353469	944
CUFF.12686.1	LYNX1	-73	14	2814072	2819840	4435
CUFF.44824.1	PGPEP1	-73	7	4759485	4769887	10403
CUFF.49801.1	LONRF3	-73	X	3254187	3254603	417
CUFF.49904.1	CXHXorf56	-73	X	3765209	3765663	455
CUFF.8521.1	UNANNOTATED	-73	11	6274651	6278367	3717	Putative p150[Source:UniProtKB/TrEMBL;Acc:O00366]
ENSBTAT00000002055	ENSBTAT00000002055	-73	11	29424996	29432052	771	Uncharacterized protein [Source:UniProtKB/TrEMBL;Acc:F1N6C]
ENSBTAT00000004156	ENSBTAT00000004156	-73	20	24233178	24292919	6939	Uncharacterized protein [Source:UniProtKB/TrEMBL;Acc:F1N84]
ENSBTAT00000004526	C3H1orf123	-73	3	93583352	93590342	695
ENSBTAT00000004683	ZMAT1	-73	X	55653716	55694963	2137
ENSBTAT00000007164	SLC35D2	-73	3	78601770	78644543	1389
ENSBTAT00000008136	FOSL1	-73	29	44673879	44679325	824
ENSBTAT00000008650	KPNB1	-73	19	39409895	39431772	3475
ENSBTAT00000009885	PXMP2	-73	17	45501312	45511335	876
ENSBTAT00000012076	ZNF283	-73	18	52380158	52391523	2299
ENSBTAT00000012158	SCUBE3	-73	23	9133906	9166228	2982
ENSBTAT00000018249	TBCE	-73	28	8143951	8232969	1890
ENSBTAT00000020806	ABCB1	-73	4	33026387	33095702	4223
ENSBTAT00000024656	OAZ1	-73	7	22577243	22580777	1183
ENSBTAT00000026725	COL12A1	-73	9	14869511	14983763	9381
ENSBTAT00000027075	DENND5B	-73	5	78850999	78966082	3714
ENSBTAT00000031530	TRIB1	-73	14	16353388	16361545	3486
ENSBTAT00000032278	C19orf55	-73	18	46658433	46668809	1647
ENSBTAT00000044384	MGC165780	-73	X	126349635	126368261	1015
ENSBTAT00000061597	FZD3	-73	8	10002972	10091175	2845
ENSBTAT00000064364	CIC	-73	18	51312808	51336025	7558
ENSBTAT00000065805	NRIP1	-73	1	21693828	21697298	3471
CUFF.12316.1	OPLAH	-72	14	1957202	1966275	4226
CUFF.16452.1	UNANNOTATED	-72	16	4373826	4374692	867
CUFF.20528.1	FAM168B	-72	2	1816704	1817297	594
CUFF.27599.1	CTDP1	-72	24	947537	947961	294
CUFF.3252.1	C10H5orf13	-72	10	2181461	2193907	12447
CUFF.33970.1	CREG1	-72	3	1196939	1205911	2686
CUFF.50023.1	LOC616160	-72	X	4005607	4005941	335
CUFF.797.2	C1H21orf59	-72	1	2204425	2214553	2762
ENSBTAT00000001156	RNF219	-72	12	54102936	54147844	3422
ENSBTAT00000001728	ENSBTAT00000001728	-72	21	20084904	20193047	2410	Bos taurus uncharacterized LOC522763 (MGC148762), mRNA. [Source:RefSeq mRNA;Acc:NM_11269]
ENSBTAT00000002681	MME	-72	1	113387231	113502393	3722
ENSBTAT00000005228	FAM199X	-72	X	58613667	58638203	1589
ENSBTAT00000006622	TAL1	-72	3	99610187	99618464	2054
ENSBTAT00000007194	CCAR2	-72	8	70414190	70429165	3647
ENSBTAT00000007856	CBLN2	-72	24	5614221	5621035	2358
ENSBTAT00000009271	BDKRB1	-72	21	62760703	62772148	1131
ENSBTAT00000010478	RPUSD3	-72	22	16923416	16931387	1274
ENSBTAT00000011513	CUL1	-72	4	112756838	112809775	2398
ENSBTAT00000012000	SERP1	-72	1	118537063	118539344	818
ENSBTAT00000013304	SLC7A2	-72	27	18785638	18810610	1983
ENSBTAT00000015648	ISCU	-72	17	66685452	66691553	981
ENSBTAT00000016196	HOXA5	-72	4	69353606	69356273	1651
ENSBTAT00000016798	LRIF1	-72	3	32512635	32532412	3108
ENSBTAT00000017105	ZNF792	-72	18	45886846	45891786	1638
ENSBTAT00000018501	RRAD	-72	18	34746055	34749250	1432
ENSBTAT00000023950	TNRC6A	-72	25	22701134	22744636	5842
ENSBTAT00000025006	NELFCD	-72	13	57899212	57909996	2294
ENSBTAT00000026228	ZYG11B	-72	3	94123286	94197896	3297
ENSBTAT00000028623	GIN1	-72	7	104530077	104559400	2020
ENSBTAT00000033191	DQX1	-72	11	10096619	10103298	2530
ENSBTAT00000043093	MSL1	-72	19	41069311	41079135	2371
ENSBTAT00000045324	AMPH	-72	4	83035934	83247969	2310
ENSBTAT00000049133	TSTA3	-72	14	2288555	2293395	1318
ENSBTAT00000049669	ENSBTAT00000049669	-72	19	6313771	6338246	1504	Bos taurus phosphatidylcholine transfer proteinlike (LOC513767), mRNA. [Source:RefSeq mRNA;Acc:NM_183681]
ENSBTAT00000055060	TMEM167A	-72	7	85222951	85267629	1536
ENSBTAT00000056224	JRKL	-72	15	14118038	14119612	1509
ENSBTAT00000061609	LCA5	-72	9	19327496	19368400	2055
ENSBTAT00000065108	biotype:miRNA	-72	19	51870131	51870214	84
CUFF.25221.1	UNANNOTATED	-71	21	2338560	2340702	2143
CUFF.34359.1	POGK	-71	3	2109973	2111541	1569
CUFF.41020.1	TMA16	-71	6	2099814	2100324	511
CUFF.8115.2	PDCL3	-71	11	5550042	5569210	9512
ENSBTAT00000001081	PRDM1	-71	9	44355220	44377512	4924
ENSBTAT00000001588	GIMAP7	-71	4	113780811	113781704	894
ENSBTAT00000002193	C2CD5	-71	5	88099588	88191001	4522
ENSBTAT00000004025	ANAPC5	-71	17	56075319	56110403	2604
ENSBTAT00000005154	NECAB3	-71	13	63684235	63703230	1908
ENSBTAT00000008111	RBM45	-71	2	18759171	18776348	1786
ENSBTAT00000009785	SEC23IP	-71	26	40346540	40380689	3124
ENSBTAT00000010183	PRX	-71	18	50017095	50025049	4086
ENSBTAT00000010571	CELSR1	-71	5	117764821	117853214	5028
ENSBTAT00000013479	ZNF318	-71	23	16901443	16924710	6189
ENSBTAT00000014037	ENSBTAT00000014037	-71	13	43864284	43873875	846	Uncharacterized protein [Source:UniProtKB/TrEMBL;Acc:E1BBH6]
ENSBTAT00000014068	ALKBH8	-71	15	17190071	17323066	2420
ENSBTAT00000014692	ADCK5	-71	14	1742714	1756301	1920
ENSBTAT00000015617	ENSBTAT00000015617	-71	5	104740723	104741272	550	Uncharacterized protein [Source:UniProtKB/TrEMBL;Acc:E1BCK8]
ENSBTAT00000017588	COPG1	-71	22	59799131	59816732	2806
ENSBTAT00000017667	ENSBTAT00000017667	-71	14	33004983	33065711	3375	Bos taurus serum/glucocorticoid regulated kinase family, member 3 (SGK3), mRNA. [Source:RefSeq mRNA;Acc:NM_119321]
ENSBTAT00000018305	MIOS	-71	4	15543253	15580346	2926
ENSBTAT00000019121	MCM2	-71	22	60565325	60581052	3057
ENSBTAT00000023179	KCTD7	-71	25	28461992	28472461	4414
ENSBTAT00000024904	LDB3	-71	28	41657195	41687361	1761
ENSBTAT00000027088	ZNF410	-71	10	85669290	85711371	2424
ENSBTAT00000027426	AASDH	-71	6	73409452	73435649	3386
ENSBTAT00000028999	ZDHHC17	-71	5	6160014	6258264	2566
ENSBTAT00000034027	ENSBTAT00000034027	-71	16	52660395	52665705	1542	Uncharacterized protein [Source:UniProtKB/TrEMBL;Acc:F1N376]
ENSBTAT00000035967	PRR22	-71	7	19771746	19773070	1299
ENSBTAT00000038879	PDK4	-71	4	12754202	12767677	3780
ENSBTAT00000040247	AMOT	-71	X	68598671	68657930	3240
ENSBTAT00000044657	ARL14EP	-71	15	61834229	61847775	1305
ENSBTAT00000045083	MANF	-71	22	49946213	49950052	819
ENSBTAT00000054342	GNA11	-71	7	21937788	21953374	1260
ENSBTAT00000056156	NDNL2	-71	21	28691425	28692943	1519
ENSBTAT00000061639	LDLRAD3	-71	15	67240027	67518041	1038
ENSBTAT00000064387	FKBP5	-71	23	9521254	9637802	3711
CUFF.13133.3	TRAPPC9	-70	14	4237421	4300182	2456
CUFF.15246.1	ZC3H11A	-70	16	1398959	1440652	8307
CUFF.3751.1	PGGT1B	-70	10	4001177	4002543	1367
CUFF.38141.1	MTERF	-70	4	9091081	9093644	2564
CUFF.44418.2	MAU2	-70	7	3850620	3863580	7842
CUFF.48007.1	SOX7	-70	8	8401101	8408300	3690
CUFF.50043.1	UPF3B	-70	X	4015332	4032325	2534
ENSBTAT00000001564	TEP1	-70	10	26750846	26784291	7993
ENSBTAT00000002464	NEDD1	-70	5	61446535	61498524	2974
ENSBTAT00000002600	THBS1	-70	10	35314025	35329297	5269
ENSBTAT00000003850	ZNF674	-70	X	102851711	102885917	3433
ENSBTAT00000004836	EPAS1	-70	11	28576347	28668899	4846
ENSBTAT00000007067	DLGAP1	-70	24	37994546	38293883	2934
ENSBTAT00000008575	ENSBTAT00000008575	-70	5	82260539	82260790	252
ENSBTAT00000014478	PAGR1	-70	25	26681934	26685566	1034
ENSBTAT00000016732	GTF3A	-70	12	32723124	32733098	1282
ENSBTAT00000022805	TM2D1	-70	3	84491513	84540188	987
ENSBTAT00000028434	ZBTB3	-70	29	41754017	41755558	1542
ENSBTAT00000028791	ZCCHC7	-70	8	61611661	61875340	2112
ENSBTAT00000029943	PPFIA1	-70	29	48078850	48152891	3824
ENSBTAT00000030123	AMMECR1	-70	X	63076962	63193217	1322
ENSBTAT00000032582	MAMDC4	-70	11	106325456	106332942	3402
ENSBTAT00000033290	MAST2	-70	3	100674202	100769017	5355
ENSBTAT00000036123	DNM2	-70	7	16465942	16523297	3270
ENSBTAT00000043402	HOXB4	-70	19	38561274	38564096	2004
ENSBTAT00000045615	ENSBTAT00000045615	-70	5	35704691	35705161	471
ENSBTAT00000059476	SNORD22	-70	29	41853940	41854066	127
ENSBTAT00000061071	ADAMTSL1	-70	8	25340759	25841063	5336
ENSBTAT00000063247	ADAMTSL3	-70	21	24596916	24654839	2509
ENSBTAT00000065603	LRP3	-70	18	43834325	43846316	2358
ENSBTAT00000065946	COL6A2	-70	1	147570799	147572432	698
CUFF.15684.1	NFASC	-69	16	2610922	2613366	2445
CUFF.21755.1	HIBCH	-69	2	5883684	5884281	598
CUFF.29625.1	CLCN7	-69	25	1154125	1154724	600
CUFF.6590.1	STARD7	-69	11	2288749	2289014	266
ENSBTAT00000000172	USP40	-69	3	113786837	113866952	4254
ENSBTAT00000003441	STAM	-69	13	32390175	32445156	2154
ENSBTAT00000004604	KEAP1	-69	7	16235815	16244046	2542
ENSBTAT00000005753	SOCS1	-69	25	9975299	9975970	672
ENSBTAT00000005782	IVD	-69	10	36140626	36152399	2870
ENSBTAT00000006825	SYS1	-69	13	74429935	74433440	887
ENSBTAT00000008372	TUBB4B	-69	11	105860110	105862549	1566
ENSBTAT00000010159	ARF1	-69	7	2913860	2931918	1797
ENSBTAT00000012490	BCL3	-69	18	52922334	52931384	1523
ENSBTAT00000012633	STAMBP	-69	11	10771666	10795813	1926
ENSBTAT00000013719	SCLY	-69	3	118043316	118073266	1572
ENSBTAT00000013885	CDK3	-69	19	56275538	56279838	1551
ENSBTAT00000014318	HID1	-69	19	57076159	57097117	3331
ENSBTAT00000015513	RAB11FIP1	-69	27	32823609	32863935	3663
ENSBTAT00000015866	SEC11C	-69	24	58659025	58670236	796
ENSBTAT00000016915	AJUBA	-69	10	21699229	21708079	2113
ENSBTAT00000017259	PPCS	-69	3	104311412	104315126	1786
ENSBTAT00000021833	LTA4H	-69	5	60647973	60678518	2063
ENSBTAT00000022601	CECR5	-69	5	109404797	109426945	1617
ENSBTAT00000024009	CNOT7	-69	27	19052444	19067489	2625
ENSBTAT00000024895	BTG3	-69	1	18909512	18928469	1311
ENSBTAT00000025207	CPXM2	-69	26	43829293	43966907	2630
ENSBTAT00000029279	GPX8	-69	20	23975640	23980445	1085
ENSBTAT00000033792	FAM63A	-69	3	19808483	19817752	2317
ENSBTAT00000034535	ENDOD1	-69	15	15585023	15619671	4555
ENSBTAT00000039003	GIMAP7	-69	4	113720919	113729756	1888
ENSBTAT00000039647	APBB2	-69	6	61362546	61744231	3469
ENSBTAT00000040022	ENSBTAT00000040022	-69	14	21890883	21891976	1094
ENSBTAT00000053067	NDUFS7	-69	7	45427274	45433438	1139
ENSBTAT00000054118	ENSBTAT00000054118	-69	25	39044611	39045856	603	Uncharacterized protein [Source:UniProtKB/TrEMBL;Acc:F1MW8]
ENSBTAT00000064420	NDFIP1	-69	7	55061328	55085013	972
CUFF.19476.2	LDHD	-68	18	2486552	2491830	2669
CUFF.28066.1	UNANNOTATED	-68	24	2666568	2668102	1535
CUFF.50066.2	NKAP	-68	X	4091491	4104014	9305
ENSBTAT00000002438	ORC6	-68	18	15066961	15075288	1215
ENSBTAT00000003219	PANK4	-68	16	51589109	51604672	2676
ENSBTAT00000003691	TRAF3IP3	-68	16	75423473	75446749	2055
ENSBTAT00000006619	HIRIP3	-68	25	26526080	26529670	2599
ENSBTAT00000007840	OARD1	-68	23	15000260	15005748	1092
ENSBTAT00000009438	SLC38A7	-68	18	26514591	26525996	3541
ENSBTAT00000011535	BRD8	-68	7	51185666	51213742	3525
ENSBTAT00000011879	DNAJC30	-68	25	34084148	34085617	1470
ENSBTAT00000011906	AP3D1	-68	7	22709434	22743787	4666
ENSBTAT00000012530	EIF4E	-68	6	27042237	27080766	1637
ENSBTAT00000018753	WDR77	-68	3	32020914	32030445	2256
ENSBTAT00000019892	TBXA2R	-68	7	21561179	21569885	1977
ENSBTAT00000020510	TMEM231	-68	18	2882156	2903093	2671
ENSBTAT00000021035	EXOC3L2	-68	18	53302939	53313115	1224
ENSBTAT00000021995	CAMK1G	-68	16	75611800	75642910	2368
ENSBTAT00000023182	C5orf52	-68	17	71755943	71760583	779
ENSBTAT00000023778	CCT5	-68	20	63097314	63111305	2089
ENSBTAT00000026183	GNB2L1	-68	7	41761805	41766598	1103
ENSBTAT00000026418	MAP3K7IP1	-68	5	111346362	111370570	1552
ENSBTAT00000026567	ZNF345	-68	18	47776663	47792652	2684
ENSBTAT00000028386	CHAD	-68	19	36877017	36881128	1640
ENSBTAT00000030984	BAIAP2L1	-68	25	38227396	38280018	1804
ENSBTAT00000042205	bta-mir-133b	-68	23	24312330	24312413	84
ENSBTAT00000046098	ITPRIPL2	-68	25	16974400	16975998	1599
ENSBTAT00000056395	KLHL34	-68	X	128884989	128886938	1950
ENSBTAT00000061563	PRKCI	-68	1	97883430	97952160	2175
ENSBTAT00000063492	VGLL2	-68	9	33941839	33947630	1585
ENSBTAT00000064493	TMEM61	-68	3	91919532	91925379	633
ENSBTAT00000064821	STARD4	-68	10	87269507	87280022	902
ENSBTAT00000064830	TMEM200C	-68	24	39737549	39739323	1674
ENSBTAT00000065912	TSSC4	-68	29	49836432	49840072	1419
CUFF.21967.1	MSTN	-67	2	6213436	6221559	4261
CUFF.24065.1	SH3PXD2B	-67	20	4032960	4033535	576
CUFF.396.1	ITSN1	-67	1	1008654	1009460	807
CUFF.398.1	ITSN1	-67	1	1009824	1010835	1012
CUFF.46858.1	LOC534671	-67	8	1321359	1322227	869
CUFF.6562.1	DUSP2	-67	11	2249976	2251368	1262
CUFF.6935.2	ACTR1B	-67	11	2928557	2943501	2461
ENSBTAT00000000545	novel gene	-67	25	37431778	37469998	936
ENSBTAT00000001094	CAPN6	-67	X	64684214	64708869	2522
ENSBTAT00000004003	NT5DC1	-67	9	34900462	35013668	1484
ENSBTAT00000006353	HOXD3	-67	2	20776408	20780505	1437
ENSBTAT00000007542	ATP8B1	-67	24	57380076	57487773	4162
ENSBTAT00000008304	NUDCD3	-67	4	77598538	77670087	2752
ENSBTAT00000008958	ENSBTAT00000008958	-67	1	77092288	77092759	472
ENSBTAT00000010105	DCAF17	-67	2	25045500	25070380	2118
ENSBTAT00000011840	EIF4ENIF1	-67	17	72293386	72332007	3031
ENSBTAT00000015493	PM20D2	-67	9	61848879	61861891	1287
ENSBTAT00000015790	WASH1	-67	5	107498778	107514651	1909
ENSBTAT00000019352	HLX	-67	16	25059261	25064940	2287
ENSBTAT00000019482	ABCD4	-67	10	86023730	86039767	3027
ENSBTAT00000020320	PCF11	-67	29	12555854	12580195	5240
ENSBTAT00000020455	EPHB1	-67	1	135191077	135518801	3804
ENSBTAT00000020573	MTIF2	-67	11	37826329	37848931	2406
ENSBTAT00000021427	LMO6	-67	X	92297915	92306905	1827
ENSBTAT00000021686	TM9SF3	-67	26	17712946	17774060	5279
ENSBTAT00000022455	VPS26A	-67	28	25683639	25708826	2663
ENSBTAT00000026844	ENSBTAT00000026844	-67	29	45200689	45215093	1989	Uncharacterized protein [Source:UniProtKB/TrEMBL;Acc:E1BN34]
ENSBTAT00000028669	ZBTB7B	-67	3	15634915	15648928	2009
ENSBTAT00000029285	SYNE2	-67	10	76452952	76699213	21361
ENSBTAT00000033053	ATOH8	-67	11	48954369	48996567	1988
ENSBTAT00000034806	UBF	-67	19	44648952	44660383	2343
ENSBTAT00000037271	CCL24	-67	25	34578756	34582072	1362
ENSBTAT00000043417	ITGB3BP	-67	3	82389602	82495202	870
ENSBTAT00000045129	FTSJ1	-67	X	91678173	91687290	3058
ENSBTAT00000046172	TANK	-67	2	35247178	35342975	2049
ENSBTAT00000052306	UBAP2L	-67	3	16318128	16358192	3411
ENSBTAT00000053074	CCAR1	-67	28	25228951	25249032	1725
ENSBTAT00000053151	SEPHS2	-67	25	26867626	26868981	1221
ENSBTAT00000055561	ENSBTAT00000055561	-67	18	64976079	64981696	1770	Uncharacterized protein [Source:UniProtKB/TrEMBL;Acc:E1BKR7]
ENSBTAT00000056121	ENSBTAT00000056121	-67	3	54587049	54609180	1872	Uncharacterized protein [Source:UniProtKB/TrEMBL;Acc:F1N6A3]
ENSBTAT00000057439	ENSBTAT00000057439	-67	13	59957517	59958130	614	Uncharacterized protein [Source:UniProtKB/TrEMBL;Acc:G3MYL1]
ENSBTAT00000063702	FRMPD1	-67	8	62271951	62322309	4877
ENSBTAT00000064981	SDHA	-67	20	71940743	71964081	2216
ENSBTAT00000065657	CLASP1	-67	2	73490617	73723487	5074
CUFF.10147.1	UNANNOTATED	-66	13	288148	291569	3422	Centrosomal protein of 135 kDa[Source:UniProtKB/TrEMBL;Acc:CP135]
CUFF.12232.2	ADCK5	-66	14	1742917	1747799	4337
CUFF.12235.1	FBXL6	-66	14	1766740	1769672	2226
CUFF.36335.1	DCAF8	-66	3	9517705	9576653	19101
CUFF.36652.1	DUSP23	-66	3	10023964	10040014	8690
CUFF.4708.1	COL4A3BP	-66	10	6725911	6726383	473
ENSBTAT00000000217	SLC25A20	-66	22	51617498	51652558	1803
ENSBTAT00000000333	SMG6	-66	19	23662027	23858491	4462
ENSBTAT00000001146	MNF1	-66	23	7758144	7820913	1474
ENSBTAT00000002433	SACS	-66	12	34876100	34917630	13746
ENSBTAT00000002440	DOCK3	-66	22	49953523	50134786	5781
ENSBTAT00000002640	CACNB1	-66	19	40298255	40310382	1595
ENSBTAT00000002973	SMARCA1	-66	X	13358799	13433781	3637
ENSBTAT00000003332	KLRAQ1	-66	11	30596745	30670900	3091
ENSBTAT00000003476	MARK4	-66	18	53330878	53379087	2268
ENSBTAT00000003502	POMT2	-66	10	89544117	89589129	2725
ENSBTAT00000005055	STX16	-66	13	58237976	58260726	1227
ENSBTAT00000006360	ARMC2	-66	9	41703441	41802334	2849
ENSBTAT00000006858	COPS7B	-66	2	120311157	120333986	1981
ENSBTAT00000007943	P4HB	-66	19	51643765	51653754	2423
ENSBTAT00000008362	RMND5B	-66	7	40583483	40600676	1834
ENSBTAT00000008733	RCBTB2	-66	12	18319335	18349305	3026
ENSBTAT00000009536	NUF2	-66	3	6033721	6072026	1799
ENSBTAT00000009960	TNFRSF11A	-66	24	61239664	61275194	1842
ENSBTAT00000010394	ENSBTAT00000010394	-66	18	61206192	61215875	2655	Bos taurus uncharacterized LOC59649 (MGC139164), mRNA. [Source:RefSeq mRNA;Acc:NM_111916]
ENSBTAT00000011142	HENMT1	-66	3	34819367	34826371	1327
ENSBTAT00000011265	ATF3	-66	16	72820026	72832974	1994
ENSBTAT00000011677	CAPN3	-66	10	37828797	37885860	3381
ENSBTAT00000012349	INF2	-66	21	70827525	70839732	3678
ENSBTAT00000012443	METTL2	-66	19	47512361	47523553	1755
ENSBTAT00000012969	GSTK1	-66	4	107468164	107473271	951
ENSBTAT00000013635	GTPBP1	-66	5	110846349	110868288	3556
ENSBTAT00000014576	ANKMY2	-66	4	25057923	25097468	2543
ENSBTAT00000014745	RTN4	-66	11	37575270	37649542	4556
ENSBTAT00000015579	TCAP	-66	19	40691138	40692346	981
ENSBTAT00000015620	FICD	-66	17	66628656	66632360	1530
ENSBTAT00000015660	FDX1	-66	15	20772630	20807409	907
ENSBTAT00000015853	C1orf27	-66	16	68950172	68986701	1764
ENSBTAT00000016907	ANKRD2	-66	26	18627373	18636269	1205
ENSBTAT00000019452	KDM1B	-66	23	39166819	39204690	3145
ENSBTAT00000020449	RAB40B	-66	19	50579227	50604298	1732
ENSBTAT00000020514	NTMT1	-66	11	100042202	100049863	1002
ENSBTAT00000020940	YTHDF2	-66	2	125294728	125324175	2094
ENSBTAT00000022002	DDX50	-66	28	25335074	25368153	2415
ENSBTAT00000022027	DNAJC4	-66	29	43142908	43146183	759
ENSBTAT00000023573	F5	-66	16	37973199	38045988	5978
ENSBTAT00000026945	REXO1	-66	7	45765019	45784173	4441
ENSBTAT00000027060	FBXO38	-66	7	61807767	61864472	4349
ENSBTAT00000027944	RRAS	-66	18	56497094	56501119	896
ENSBTAT00000029707	WBSCR17	-66	25	29391800	29824281	3616
ENSBTAT00000050440	C14orf28	-66	21	55153786	55162538	1075
ENSBTAT00000052249	PDE4DIP	-66	3	22967141	22995441	3791
ENSBTAT00000054004	ENSBTAT00000054004	-66	18	65993795	65995066	510
ENSBTAT00000056453	CASC1	-66	5	85217886	85310153	2218
ENSBTAT00000061135	PLEKHA4	-66	18	55899438	55922868	2522
ENSBTAT00000061531	CCDC73	-66	15	64112929	64228880	3631
ENSBTAT00000061601	SRPRB	-66	1	136636526	136676796	1802
CUFF.15965.1	NUCKS1	-65	16	3297303	3329470	7232
CUFF.29290.1	UNANNOTATED	-65	25	460826	465106	4281	Rab11 familyinteracting protein 3[Source:UniProtKB/TrEMBL;Acc:RFIP3]
ENSBTAT00000000929	DUSP16	-65	5	97754464	97806021	2191
ENSBTAT00000001253	RAB2A	-65	14	27864735	27937015	1691
ENSBTAT00000007288	KRT80	-65	5	27886967	27910785	3287
ENSBTAT00000007471	GPR183	-65	12	80142501	80157134	1504
ENSBTAT00000009379	ENSA	-65	3	20141694	20146997	2433
ENSBTAT00000012724	PLEK	-65	11	66762701	66788487	1222
ENSBTAT00000013207	DNAJA3	-65	25	3569974	3601212	2453
ENSBTAT00000013449	PAK3	-65	X	64404549	64659083	1662
ENSBTAT00000013841	AIP	-65	29	46012079	46018138	1131
ENSBTAT00000014044	BT.63212	-65	13	43947633	43957441	1330
ENSBTAT00000016176	KIAA0415	-65	25	39736450	39742348	2618
ENSBTAT00000016712	HSPE1	-65	2	86449525	86451564	478
ENSBTAT00000016763	ZNF362	-65	2	121242594	121268659	2727
ENSBTAT00000024348	SEC23B	-65	13	38870266	38900349	2448
ENSBTAT00000024373	PPP2R2A	-65	8	74834628	74913332	2109
ENSBTAT00000024943	GLMN	-65	3	51282136	51325805	2154
ENSBTAT00000025020	RABGGTA	-65	10	20726776	20733197	1894
ENSBTAT00000025418	COL7A1	-65	22	51859652	51889946	9115
ENSBTAT00000027028	DCTD	-65	27	12916141	12938962	1769
ENSBTAT00000028594	DCAF13	-65	14	63227996	63256229	1408
ENSBTAT00000030281	ENSBTAT00000030281	-65	29	28137005	28137881	877
ENSBTAT00000035225	SLC25A11	-65	19	27089299	27092026	1454
ENSBTAT00000035283	SLC46A1	-65	19	20442061	20449646	2995
ENSBTAT00000043910	CDC45L	-65	17	74731463	74747056	2504
ENSBTAT00000046511	ENSBTAT00000046511	-65	X	56796341	56826755	1235	Uncharacterized protein [Source:UniProtKB/TrEMBL;Acc:F1MSJ6]
ENSBTAT00000060445	SNORD34	-65	18	56397174	56397244	71
CUFF.12365.2	LOC786966	-64	14	2059962	2088002	13384
CUFF.15194.1	ATP2B4	-64	16	1304726	1306696	1971
CUFF.24632.2	UNANNOTATED	-64	20	5238980	5287202	589	Putative uncharacterized protein[Source:UniProtKB/TrEMBL;Acc:Q8TE30]
CUFF.44502.4	SUGP2	-64	7	4123235	4142921	7781
CUFF.9082.1	UNANNOTATED	-64	11	7609802	7612416	2615	Phosphoinositide phosphatase SAC7[Source:UniProtKB/TrEMBL;Acc:SAC7]
ENSBTAT00000000902	PGM3	-64	9	23358371	23384805	2075
ENSBTAT00000002691	MARCKS	-64	9	37022764	37026932	2370
ENSBTAT00000002932	CDADC1	-64	12	18963010	18990944	1656
ENSBTAT00000002992	AMT	-64	22	51257611	51261937	1915
ENSBTAT00000003789	PRKAG2	-64	4	114885501	114925565	1072
ENSBTAT00000004007	EFNA1	-64	3	15521494	15528093	1545
ENSBTAT00000004328	ADAP2	-64	19	18353810	18388312	1649
ENSBTAT00000004686	ADAMTSL4	-64	3	20187039	20195550	4154
ENSBTAT00000005078	VAMP2	-64	19	28408302	28410747	765
ENSBTAT00000005137	RECS1	-64	2	107023827	107041372	2202
ENSBTAT00000005925	SARDH	-64	11	104578933	104634907	2761
ENSBTAT00000006041	PHC2	-64	2	121176035	121225724	4418
ENSBTAT00000006178	SUV39H1	-64	X	91856090	91868994	2787
ENSBTAT00000007094	COX18	-64	6	89922143	89932628	1075
ENSBTAT00000008890	CA11	-64	18	55730210	55736474	1255
ENSBTAT00000011714	DHX15	-64	6	45629617	45683587	2972
ENSBTAT00000012302	AAK1	-64	11	67812869	67964370	2785
ENSBTAT00000012522	ALKBH3	-64	15	74847959	74889003	1273
ENSBTAT00000014026	DDIT4L	-64	6	25889906	25894862	2788
ENSBTAT00000016160	GNAQ	-64	8	53970972	54280697	1119
ENSBTAT00000017739	BAX	-64	18	55985202	55989378	747
ENSBTAT00000018046	BIRC5	-64	19	54559538	54566816	1651
ENSBTAT00000019232	SERPINE1	-64	25	36198560	36206859	2951
ENSBTAT00000020151	METTL3	-64	10	25716677	25731504	2009
ENSBTAT00000020656	MINA	-64	1	41826468	41859594	1818
ENSBTAT00000021255	PHF12	-64	19	20835680	20875590	4486
ENSBTAT00000023278	CCDC168	-64	12	82952406	82963114	7059
ENSBTAT00000023377	RFX5	-64	3	19505669	19510571	1938
ENSBTAT00000024194	CCDC8	-64	18	54124479	54127099	2621
ENSBTAT00000024807	PDZRN3	-64	22	28238772	28506578	3186
ENSBTAT00000025423	NLE1	-64	19	15273798	15282574	1789
ENSBTAT00000026871	UBE2K	-64	6	60420296	60496136	825
ENSBTAT00000027058	MTG1	-64	26	25814616	25826678	1340
ENSBTAT00000028677	TMEM216	-64	29	40586490	40590842	1011
ENSBTAT00000032090	MAPKBP1	-64	10	37288355	37336641	4726
ENSBTAT00000033854	ENSBTAT00000033854	-64	1	116197011	116197376	366
ENSBTAT00000037228	ACTL6A	-64	1	88129517	88160918	1785
ENSBTAT00000037620	MGC128071	-64	5	120037868	120039451	930
ENSBTAT00000043115	ZDHHC12	-64	11	99246414	99249550	819
ENSBTAT00000043989	C19orf54	-64	18	50291015	50299046	2858
ENSBTAT00000045065	GNB1	-64	16	52106960	52184132	2939
ENSBTAT00000050559	EMP1	-64	5	97081921	97101600	706
ENSBTAT00000052769	ENSBTAT00000052769	-64	8	88081848	88083087	1240
ENSBTAT00000056016	ATP6V1D	-64	10	79584182	79599910	2760
ENSBTAT00000057101	XPNPEP1	-64	26	30690130	30742278	2433
ENSBTAT00000057357	PFKFB3	-64	13	17380743	17406594	4370
ENSBTAT00000059360	SNORD58	-64	24	49618582	49618645	64
ENSBTAT00000061053	CENPK	-64	20	13952311	13989063	1599
ENSBTAT00000061228	ANK3	-64	28	15818095	16073196	12688
ENSBTAT00000062920	ENSBTAT00000062920	-64	3	28737677	28745359	327	Uncharacterized protein [Source:UniProtKB/TrEMBL;Acc:G3MZY7]
ENSBTAT00000063869	ZNF182	-64	X	92807957	92830879	2242
CUFF.19527.3	BCNT2	-63	18	2794784	2838549	14433
CUFF.29667.1	CRAMP1L	-63	25	1264400	1270486	6087
CUFF.29875.1	RNPS1	-63	25	1780466	1789563	9098
CUFF.38402.1	AKAP9	-63	4	9138817	9309236	17692
CUFF.41780.1	PDE5A	-63	6	7069599	7072142	2544
ENSBTAT00000000378	novel gene	-63	2	111598716	111600550	1835	Bos taurus glycerol kinase 2like (LOC53872), mRNA. [Source:RefSeq mRNA;Acc:NM_146437]
ENSBTAT00000000919	WDR51B	-63	5	19357951	19462573	2522
ENSBTAT00000002742	FAM109A	-63	17	57352625	57353599	735
ENSBTAT00000006600	HSPH1	-63	12	29820754	29844224	3600
ENSBTAT00000008366	MYO1G	-63	4	77317209	77333095	3133
ENSBTAT00000009712	ENY2	-63	14	57239787	57249241	634
ENSBTAT00000010192	CYHR1	-63	14	1663923	1665533	1447
ENSBTAT00000011131	SLU7	-63	7	74099277	74114659	2395
ENSBTAT00000011147	MPHOSPH9	-63	17	54584645	54633380	3496
ENSBTAT00000012674	SGSM3	-63	5	112226838	112260854	2825
ENSBTAT00000013170	SMARCB1	-63	17	73222640	73239871	1645
ENSBTAT00000013256	TIAM2	-63	9	93127891	93241341	5008
ENSBTAT00000015619	MRPL14	-63	23	17644487	17647839	1270
ENSBTAT00000015963	PDE4A	-63	7	16204472	16215626	2257
ENSBTAT00000017090	NT5C2	-63	26	23983206	24080557	2966
ENSBTAT00000017844	CCDC51	-63	22	51994224	52003466	1585
ENSBTAT00000017877	HAUS5	-63	18	46528185	46538476	3595
ENSBTAT00000018961	UNC5B	-63	28	27511423	27599754	3825
ENSBTAT00000019031	HEATR5B	-63	11	19462423	19563731	6348
ENSBTAT00000019199	TCF19	-63	23	27775678	27779418	2023
ENSBTAT00000019457	SORL1	-63	15	32584734	32755339	10428
ENSBTAT00000019980	LAMTOR4	-63	25	36788650	36791965	606
ENSBTAT00000020613	ENSBTAT00000020613	-63	18	60781779	60803711	2563	Uncharacterized protein [Source:UniProtKB/TrEMBL;Acc:F1MJ74]
ENSBTAT00000020658	RASAL2	-63	16	61121078	61314123	3581
ENSBTAT00000020794	WSCD1	-63	19	26254180	26285583	1918
ENSBTAT00000020876	NSUN3	-63	1	37960749	38021040	2519
ENSBTAT00000020974	NES	-63	3	14208425	14215064	4620
ENSBTAT00000022833	MGC155143	-63	X	5043334	5050947	5255
ENSBTAT00000023825	CNOT4	-63	4	99983487	100133488	2480
ENSBTAT00000024666	IGJ	-63	6	87759438	87768834	1204
ENSBTAT00000025698	TPMT	-63	23	39209390	39232415	1417
ENSBTAT00000025911	TAPT1	-63	6	116194013	116240769	1644
ENSBTAT00000026200	ARID5A	-63	11	2526186	2537850	2195
ENSBTAT00000026236	PRRC2A	-63	23	27475781	27488753	6534
ENSBTAT00000027256	ENSBTAT00000027256	-63	13	52494961	52500593	4963	Bos taurus ProSAPiP1 protein (PROSAPIP1), mRNA. [Source:RefSeq mRNA;Acc:NM_11912]
ENSBTAT00000027953	COL19A1	-63	9	9432345	9507395	1692
ENSBTAT00000028113	SLC35F5	-63	2	65677515	65719366	4395
ENSBTAT00000028693	PGPEP1L	-63	21	8278718	8292031	564
ENSBTAT00000028874	METTL4	-63	24	37251675	37277015	1413
ENSBTAT00000028887	SLC31A1	-63	8	104172062	104206275	3762
ENSBTAT00000028888	SKA2	-63	19	10322520	10354258	1040
ENSBTAT00000035646	ENSBTAT00000035646	-63	12	36491414	36491611	198
ENSBTAT00000035900	MDC1	-63	23	28117757	28127002	5414
ENSBTAT00000036664	PRUNE2	-63	8	52957817	53029578	4265
ENSBTAT00000040303	MKRN1	-63	4	104664610	104680302	1483
ENSBTAT00000045908	POLR3E	-63	25	20189255	20213796	2514
ENSBTAT00000047019	OSMR	-63	20	35541619	35588186	1537
ENSBTAT00000054614	TMEM222	-63	2	126531507	126541834	1688
ENSBTAT00000055853	ENSBTAT00000055853	-63	4	67781717	68200912	769	Uncharacterized protein [Source:UniProtKB/TrEMBL;Acc:E1BED4]
ENSBTAT00000061037	SNTB1	-63	14	84253919	84504093	1814
ENSBTAT00000061491	STX2	-63	17	47324800	47352599	957
ENSBTAT00000063976	ENSBTAT00000063976	-63	19	19885026	19898292	869	Uncharacterized protein [Source:UniProtKB/TrEMBL;Acc:G3N2K2]
ENSBTAT00000064621	ENSBTAT00000064621	-63	14	20738814	20740407	1594
ENSBTAT00000066088	SSNA1	-63	11	105904770	105905783	726
CUFF.11181.1	JAG1	-62	13	3842577	3842879	303
CUFF.19506.1	BCAR1	-62	18	2612796	2619849	7054
CUFF.19943.1	NUDT7	-62	18	4996308	4997091	784
CUFF.27586.1	CTDP1	-62	24	922146	928212	1731
CUFF.31040.1	UNANNOTATED	-62	26	647514	648846	1333	Heatr5b protein[Source:UniProtKB/TrEMBL;Acc:Q8VCM6]
CUFF.31842.1	UNANNOTATED	-62	28	314489	317488	3000
CUFF.46809.3	LOC100299276	-62	8	1173033	1175020	564
ENSBTAT00000001456	IFNLR1	-62	2	129315264	129338069	1488
ENSBTAT00000001868	FBXO11	-62	11	29989995	30101580	2134
ENSBTAT00000003276	C7H19orf53	-62	7	12942938	12948365	941
ENSBTAT00000003816	TMEM248	-62	25	28568520	28577304	1016
ENSBTAT00000003960	BAMBI	-62	13	36326194	36333080	2638
ENSBTAT00000004853	SH3KBP1	-62	X	130459281	130711913	1942
ENSBTAT00000005323	IDI1	-62	13	46682710	46685834	1351
ENSBTAT00000005603	APMAP	-62	13	42963404	43023221	1467
ENSBTAT00000006162	CDK9	-62	11	98474464	98478912	1722
ENSBTAT00000007187	ADCY6	-62	5	31160699	31176231	5850
ENSBTAT00000007635	TMEM14C	-62	23	45265659	45272354	896
ENSBTAT00000008092	ENSBTAT00000008092	-62	4	84628122	84628559	438
ENSBTAT00000009782	STT3B	-62	22	6083636	6184904	2637
ENSBTAT00000011038	CLPX	-62	10	12041745	12071031	1940
ENSBTAT00000012004	CBX8	-62	19	53360154	53361992	1075
ENSBTAT00000013323	MED20	-62	23	15685887	15696735	2466
ENSBTAT00000015713	HMGCS1	-62	20	31451386	31474239	2123
ENSBTAT00000016154	NR1D1	-62	19	41040926	41048228	2291
ENSBTAT00000017050	ARSI	-62	7	63648253	63653794	1719
ENSBTAT00000017428	RRM1	-62	15	51801715	51843018	2996
ENSBTAT00000018292	COL4A6	-62	X	61054247	61125754	5082
ENSBTAT00000018700	FAM175A	-62	6	100013832	100031182	1538
ENSBTAT00000020825	HSPA4	-62	7	46228919	46282857	4839
ENSBTAT00000021651	RPL30	-62	14	68467563	68470952	534
ENSBTAT00000021725	ING3	-62	4	86211497	86237574	1380
ENSBTAT00000023635	GPR173	-62	X	95933520	95953706	1955
ENSBTAT00000024272	SLC45A2	-62	20	39829673	39867694	1630
ENSBTAT00000024549	GRIN3A	-62	8	92945058	93145524	3414
ENSBTAT00000024900	UTP14A	-62	21	56883745	56886411	2667
ENSBTAT00000026283	REXO4	-62	11	104359430	104367667	1579
ENSBTAT00000027117	ENSBTAT00000027117	-62	3	21112094	21112565	472
ENSBTAT00000027230	MIS12	-62	19	26678020	26682795	1862
ENSBTAT00000027436	OTOS	-62	3	120133413	120134255	323
ENSBTAT00000028175	CD8A	-62	11	47988169	47995400	2149
ENSBTAT00000028967	TGFBRAP1	-62	11	9200410	9227574	4959
ENSBTAT00000035563	ARL10	-62	7	39191687	39196119	874
ENSBTAT00000046806	EP1	-62	7	12399523	12401644	1224
ENSBTAT00000061244	SLC37A4	-62	15	30122001	30127150	2110
ENSBTAT00000063507	ENSBTAT00000063507	-62	29	50450724	50460449	995
ENSBTAT00000064802	LAT2	-62	25	33687248	33702733	1560
ENSBTAT00000065403	LDB3	-62	28	41657195	41713873	2276
ENSBTAT00000065932	RDH5	-62	5	57858977	57862779	1184
CUFF.15270.1	UNANNOTATED	-61	16	1474259	1477401	3143
CUFF.20709.1	UNANNOTATED	-61	2	2018238	2018290	53
CUFF.25800.1	UNANNOTATED	-61	22	175697	182958	7262	Putative p150[Source:UniProtKB/TrEMBL;Acc:O00366]
CUFF.9446.4	TDRD3	-61	12	1534258	1755786	6270
ENSBTAT00000000538	MRPL12	-61	19	51718482	51724309	978
ENSBTAT00000000782	CHODL	-61	1	18208866	18233154	2506
ENSBTAT00000002120	ZNF592	-61	21	22822829	22871700	4924
ENSBTAT00000003141	BCL9	-61	3	22106734	22120933	4340
ENSBTAT00000003969	MICALL2	-61	25	42015483	42035250	2946
ENSBTAT00000004354	SLC6A2	-61	18	23962442	24002080	3194
ENSBTAT00000004834	MGC140823	-61	29	44420406	44422038	1259
ENSBTAT00000006007	UGT8	-61	6	12092955	12201473	4119
ENSBTAT00000006069	PYGB	-61	13	43166167	43184380	2182
ENSBTAT00000006469	KLRK1	-61	5	100038296	100048947	737
ENSBTAT00000006638	CAPN5	-61	15	57256223	57313832	4487
ENSBTAT00000006739	BMP2	-61	13	49550050	49561303	2579
ENSBTAT00000007792	TTYH3	-61	25	41273562	41295884	1622
ENSBTAT00000008096	CCRL2	-61	22	53567797	53569696	1344
ENSBTAT00000008644	P4HA3	-61	15	54418559	54459500	2210
ENSBTAT00000010676	BXDC5	-61	3	59792647	59809111	1321
ENSBTAT00000010745	TRIM13	-61	12	19543053	19556013	1633
ENSBTAT00000011368	SAMD8	-61	28	31096197	31119893	1536
ENSBTAT00000013451	RAB7A	-61	22	59862214	59877343	1259
ENSBTAT00000015658	TRMT5	-61	10	73369417	73380029	2327
ENSBTAT00000016066	ADCK1	-61	10	90002636	90134649	2210
ENSBTAT00000016319	REPS1	-61	9	77666178	77757440	2727
ENSBTAT00000016537	AFAP1	-61	6	118947065	119093365	2686
ENSBTAT00000016879	EXOSC1	-61	26	18522299	18528929	885
ENSBTAT00000018612	ELMOD2	-61	17	17477250	17506592	4396
ENSBTAT00000018650	FGD6	-61	5	24928042	25025876	5026
ENSBTAT00000019215	NOSIP	-61	18	56443747	56455743	1826
ENSBTAT00000019883	MCART1	-61	8	62434127	62452580	3344
ENSBTAT00000022463	TAF11	-61	23	8829177	8836822	1231
ENSBTAT00000023124	LGI2	-61	6	46127372	46155777	1996
ENSBTAT00000024334	KBTBD11	-61	27	289081	291006	1875
ENSBTAT00000025441	PNRC1	-61	9	61921605	61925635	1765
ENSBTAT00000026259	RPL31	-61	11	6003175	6008528	435
ENSBTAT00000026407	TPPP3	-61	18	35121243	35124820	1030
ENSBTAT00000026449	PPP2R1A	-61	18	58425828	58448787	2255
ENSBTAT00000029017	CCNG2	-61	6	93746807	93758039	2462
[truncated: 14,105 more rows]
