# Supplementary material for: Putative Regulatory Factors Associated with Intramuscular Fat Content
Source: PLoS One. 2015 Jun 4;10(6):e0128350. doi: 10.1371/journal.pone.0128350 (PMC4456163; doi:10.1371/journal.pone.0128350)
Supplement: S5 Table — (XLSX) [file pone.0128350.s011.xlsx]

## Sheet: Sheet1
Table S5. Regulatory impact factor 1 (RIF) scores between the high and low IMF groups in Nellore steers.
Ensembl Transcript ID*	Gene Symbol**	Zscore.RIF1	Chr	Start position	End position	Transcript length (bp)	Unannotated and novel gene description/UniProt access number
ENSBTAT00000063303	ENSBTAT00000063303	9.27136	5	91880701	91882214	1457	Uncharacterized protein [Source:UniProtKB/TrEMBL;Acc:G3MY7]
ENSBTAT00000013392	ENSBTAT00000013392	8.8883	9	42546053	42546652	600
ENSBTAT00000063044	GPX4	7.92181	7	51944664	51945231	525
CUFF.29196.1	NDUFB11	7.71645	25	261464	261529	66	Ndufb11 protein[Source:UniProtKB/TrEMBL;Acc:Q4VBC9]
ENSBTAT00000065286	ENSBTAT00000065286	7.64059	6	22671263	22671739	477
ENSBTAT00000031821	UBL5	7.5881	1	154150028	154150249	222
ENSBTAT00000044458	SYCP2L	7.38935	23	45119091	45181407	2933
ENSBTAT00000017007	SRP19	7.34241	10	1102150	1110236	858
ENSBTAT00000065351	ENSBTAT00000065351	7.33023	11	2390344	2390799	456
CUFF.14879.1	UNANNOTATED	7.31583	16	625301	625760	460
ENSBTAT00000010114	ENSBTAT00000010114	7.22462	6	92487186	92487991	806
ENSBTAT00000009472	ENSBTAT00000009472	7.20395	13	51003521	51004117	597
ENSBTAT00000002809	ENSBTAT00000002809	7.02864	7	1590817	1592152	1331
ENSBTAT00000063248	ENSBTAT00000063248	6.93414	X	91391322	91391794	374	Uncharacterized protein [Source:UniProtKB/TrEMBL;Acc:G3MYM3]
ENSBTAT00000016315	REPS2	6.89893	X	133563712	133706966	1434
ENSBTAT00000022157	USP18	6.77721	5	76388593	76404941	963
CUFF.29850.1	TRAF7	6.76964	25	1705706	1706054	349
ENSBTAT00000033253	FRMD8	6.67069	29	44248435	44269691	3093
ENSBTAT00000031311	ENSBTAT00000031311	6.5954	28	30766407	30766924	518
CUFF.4370.1	SIMC1	6.58629	10	4976245	4978552	2308
ENSBTAT00000014999	ENSBTAT00000014999	6.50483	14	68986919	68987671	753
ENSBTAT00000063480	ENSBTAT00000063480	6.45649	4	46611814	46612625	812
ENSBTAT00000018339	ENSBTAT00000018339	6.38662	2	107981292	107982291	1000
ENSBTAT00000015008	ENSBTAT00000015008	6.34939	6	12611740	12612251	512
ENSBTAT00000011864	ENSBTAT00000011864	6.2757	2	115488210	115488855	646
ENSBTAT00000024070	ENSBTAT00000024070	6.15463	18	45161780	45162954	1163
CUFF.45597.1	KLF2	6.14794	7	6617234	6617304	71
ENSBTAT00000025629	ENSBTAT00000025629	6.14168	X	147944473	147944824	341
ENSBTAT00000040201	MPC1	6.12992	9	102880277	102893601	959
ENSBTAT00000042918	PPP6R1	6.1124	18	62665594	62676998	252
ENSBTAT00000064020	ENSBTAT00000064020	6.06775	X	62152313	62152687	375	Uncharacterized protein [Source:UniProtKB/TrEMBL;Acc:G3MX45]
CUFF.11900.1	ISM1	6.06606	13	6989691	6990516	826
CUFF.47419.1	FBXO8	6.06366	8	6426577	6427223	647
CUFF.50753.1	GRIA3	6.02914	X	7469214	7471362	2149
CUFF.25419.1	UNANNOTATED	5.96855	21	3625945	3626338	394
ENSBTAT00000006716	ENSBTAT00000006716	5.96449	3	73263144	73263914	771
ENSBTAT00000025363	HTATSF1	5.92227	12	61535620	61537911	2268
CUFF.33221.1	UNANNOTATED	5.89635	3	292202	294311	2110	Putative uncharacterized protein[Source:UniProtKB/TrEMBL;Acc:Q8TE30]
ENSBTAT00000026574	DBR1	5.78606	1	132002921	132014620	1926
ENSBTAT00000042844	MRPL22	5.75142	7	68106044	68141498	727
CUFF.2009.1	CYYR1	5.67431	1	9322740	9326760	4021
ENSBTAT00000064013	ENSBTAT00000064013	5.57232	2	119079503	119091617	774	Uncharacterized protein [Source:UniProtKB/TrEMBL;Acc:G3MZ32]
CUFF.511.1	UNANNOTATED	5.55613	1	1365204	1369243	4040
CUFF.21215.1	UNANNOTATED	5.53855	2	4730663	4732127	1465	Cytochrome c oxidase subunit 2[Source:UniProtKB/TrEMBL;Acc:COX2]
ENSBTAT00000063544	COG5	5.51733	4	48576727	48693090	1625
ENSBTAT00000012885	ENSBTAT00000012885	5.50665	3	84711664	84712071	408
ENSBTAT00000008670	ARPC2	5.50549	3	72477171	72478766	896
ENSBTAT00000024692	ENSBTAT00000024692	5.50246	11	43948906	43949800	853	Uncharacterized protein [Source:UniProtKB/TrEMBL;Acc:E1BH84]
ENSBTAT00000033018	SPATS2L	5.48753	2	89248279	89439610	2292
ENSBTAT00000027356	ENSBTAT00000027356	5.44019	17	51707859	51708401	543	Uncharacterized protein [Source:UniProtKB/TrEMBL;Acc:F1MR1]
ENSBTAT00000007837	ENSBTAT00000007837	5.36204	8	38400859	38401511	653
ENSBTAT00000002136	KIFC1	5.32352	23	7512780	7527613	2271
CUFF.21214.1	UNANNOTATED	5.30906	2	4729778	4730436	659	Cytochrome c oxidase subunit 1[Source:UniProtKB/TrEMBL;Acc:COX1]
ENSBTAT00000022603	ENSBTAT00000022603	5.30199	18	56740609	56746100	1764	Uncharacterized protein [Source:UniProtKB/TrEMBL;Acc:E1BC44]
ENSBTAT00000052079	HYAL2	5.26857	22	50593627	50597453	1876
ENSBTAT00000004018	ENSBTAT00000004018	5.25829	7	33638716	33639158	443
CUFF.44442.1	SUGP1	5.25475	7	3903209	3903522	314
ENSBTAT00000008858	GPR68	5.25078	21	56588076	56591240	3165
ENSBTAT00000001147	SLC38A1	5.22396	5	34145240	34198996	1512
ENSBTAT00000009803	RPL10	5.1818	X	40364802	40367164	718
ENSBTAT00000062472	SCARNA17	5.16182	24	49943458	49943600	143
ENSBTAT00000027627	RPS15A	5.15054	25	16531761	16537583	459
ENSBTAT00000012218	ENSBTAT00000012218	5.14499	10	21994853	21995149	297	NADH dehydrogenase [ubiquinone] 1 alpha subcomplex subunit 2 [Source:UniProtKB/TrEMBL;Acc:F1MB8]
ENSBTAT00000031134	ENSBTAT00000031134	5.1091	3	54505005	54525762	1902	Uncharacterized protein [Source:UniProtKB/TrEMBL;Acc:G5E5U4]
CUFF.43304.1	UNANNOTATED	5.00782	7	1358057	1358652	596
ENSBTAT00000023484	ENSBTAT00000023484	4.9846	1	136947203	136961387	3364	Bos taurus CDV3 homolog (mouse) (CDV3), mRNA. [Source:RefSeq mRNA;Acc:NM_11924]
ENSBTAT00000005182	E2F1	4.9585	13	63705710	63714008	1320
CUFF.24423.1	UNANNOTATED	4.94749	20	4620287	4622021	1735	Heatr5b protein[Source:UniProtKB/TrEMBL;Acc:Q8VCM6]
ENSBTAT00000045558	LMO1	4.94676	15	44880076	44917824	1268
CUFF.17944.1	TRIM2	4.92019	17	4316964	4317238	275
CUFF.14889.1	UNANNOTATED	4.87592	16	626154	626234	81
ENSBTAT00000005251	PLAG1	4.80409	14	25007291	25009296	1500
ENSBTAT00000064024	ENSBTAT00000064024	4.80191	7	12764568	12765176	579
ENSBTAT00000000055	PSMG3	4.77649	25	41940912	41942637	725
ENSBTAT00000008038	SBK2	4.74255	18	62435402	62438857	1029
ENSBTAT00000047207	ENSBTAT00000047207	4.74018	20	31696673	31697454	782
ENSBTAT00000034073	CALML6	4.73318	16	52086276	52086936	426
ENSBTAT00000059863	SNORA44	4.7284	2	125436795	125436925	131
ENSBTAT00000008388	TOMM7	4.72059	9	89692607	89692771	165
ENSBTAT00000020429	GABPB2	4.71828	3	19740207	19757532	2249
CUFF.1175.1	LOC783565	4.71086	1	4752781	4753090	310
ENSBTAT00000020389	DSCC1	4.71085	14	83641889	83654475	1551
ENSBTAT00000008128	SPC24	4.66968	7	16811452	16817517	705
ENSBTAT00000024972	TMEM163	4.65981	2	62843283	63111812	1485
ENSBTAT00000061091	LRRC16B	4.64011	10	20904645	20921516	4518
ENSBTAT00000063060	MRPS22	4.63879	1	130778634	130792040	1118
CUFF.43671.1	RNF187	4.59077	7	2455281	2455641	361
ENSBTAT00000013116	ENSBTAT00000013116	4.56883	16	36963321	36966885	555	Uncharacterized protein [Source:UniProtKB/TrEMBL;Acc:E1BH62]
ENSBTAT00000018010	LGALS8	4.54396	28	9210587	9239723	1338
ENSBTAT00000025502	RNMTL1	4.53063	19	22628976	22633394	1251
CUFF.45317.1	ABHD8	4.51434	7	5747355	5747907	553
ENSBTAT00000029015	HBEGF	4.50203	7	53216665	53227848	1602
ENSBTAT00000043948	KCNK2	4.50126	16	69866207	70097416	1905
ENSBTAT00000036721	PSIP1	4.49559	27	28343937	28345036	620
ENSBTAT00000021067	PNPLA4	4.48625	X	146050001	146099080	994
ENSBTAT00000063579	CDADC1	4.48538	12	18962979	18975415	1054
ENSBTAT00000008467	AHSP	4.47194	25	27801696	27805181	234
ENSBTAT00000065609	GREM1	4.44814	10	30039413	30039967	555
ENSBTAT00000018790	SNED1	4.44669	3	120761890	120803509	3986
ENSBTAT00000047197	TPM3	4.44459	3	16382706	16403812	2090
ENSBTAT00000006727	PAFAH2	4.399	2	127684837	127720329	2319
ENSBTAT00000006815	RGS7BP	4.38272	20	14836402	14941022	2171
ENSBTAT00000012137	TCTN1	4.35891	17	56724729	56752196	1784
CUFF.46860.1	LOC534671	4.35107	8	1323364	1323952	589
ENSBTAT00000061640	CERS6	4.34613	2	27407917	27758923	1155
ENSBTAT00000052645	KRT23	4.31823	19	41772736	41789002	1529
ENSBTAT00000048868	SHFM1	4.2917	22	22098224	22098436	213
ENSBTAT00000001994	MTERFD1	4.27087	14	70306723	70324461	1547
CUFF.395.1	ITSN1	4.26164	1	1007672	1008456	785
ENSBTAT00000024314	UCN	4.25612	11	72326391	72326953	563
CUFF.3214.1	LOC785663	4.23915	10	2068086	2068168	83
ENSBTAT00000020363	NPM1	4.23418	20	3111198	3123860	1076
ENSBTAT00000009152	RPL12	4.22934	11	98191880	98195943	597
ENSBTAT00000036905	ENSBTAT00000036905	4.19776	2	43529729	43530624	880
CUFF.26771.1	KHDRBS2	4.19652	23	474082	474330	249
ENSBTAT00000001311	BRCA2	4.19505	12	28637213	28688200	10071
ENSBTAT00000063448	PTPRG	4.18846	22	39175354	40360572	4203
ENSBTAT00000009419	TSPAN31	4.18664	5	56042459	56045159	988
ENSBTAT00000065882	SNED1	4.18502	3	120791910	120806556	1043
ENSBTAT00000055999	BTBD8	4.15927	3	51413202	51475663	1173
CUFF.29234.1	AXIN1	4.15352	25	322347	322980	634
CUFF.13885.1	CASP4	4.15234	15	3479987	3480456	470
ENSBTAT00000052811	HERC5	4.15227	6	37683713	37728536	2943
ENSBTAT00000000112	MRPL23	4.15073	29	50182529	50187374	512
CUFF.32346.1	TSNAX	4.14308	28	3047992	3048302	311
ENSBTAT00000019268	NFKBIL1	4.13203	23	27550617	27560647	1417
ENSBTAT00000001565	RPS6KC1	4.12762	16	72241105	72445379	4415
ENSBTAT00000007129	NLRC5	4.11612	18	25126947	25184749	6076
CUFF.25601.1	UNANNOTATED	4.11319	21	5418959	5420824	1866
CUFF.31476.1	UNANNOTATED	4.09597	26	3794039	3794172	134
CUFF.40201.3	ZDHHC17	4.07851	5	6249702	6252666	2965
CUFF.44042.1	UNANNOTATED	4.05461	7	3053470	3055398	1929	Protease inhibitor[Source:UniProtKB/TrEMBL;Acc:IVBIC]
ENSBTAT00000013021	NRN1	4.05088	23	48868151	48877436	1544
ENSBTAT00000065359	ENSBTAT00000065359	4.03935	18	59365713	59366378	666
ENSBTAT00000005822	PEPT-1	4.03898	12	79605255	79652128	2723
ENSBTAT00000001135	ENSBTAT00000001135	4.01236	29	20913363	20914375	999
ENSBTAT00000065738	LGP2	4.01139	19	42877797	42887950	2493
ENSBTAT00000015277	PYGL	4.00125	10	43800152	43840994	2794
ENSBTAT00000012538	ENSBTAT00000012538	3.98669	7	53726356	53727631	1271
ENSBTAT00000065730	ENSBTAT00000065730	3.98543	X	58997460	58998076	612
ENSBTAT00000024450	ATCAY	3.9732	7	21307819	21345603	1823
ENSBTAT00000065227	CENPBD1	3.96296	18	65988435	65989328	459
ENSBTAT00000000445	bta-mir-6527	3.95153	13	79548065	79556310	3309
ENSBTAT00000043835	FASTK	3.95138	4	114450706	114455203	1802
ENSBTAT00000002257	CXCL9	3.93055	6	92600177	92604818	414
ENSBTAT00000054334	KCNMA1	3.92041	28	32827041	33587986	3501
ENSBTAT00000047753	ENSBTAT00000047753	3.90996	5	19459449	19461191	1680
ENSBTAT00000008997	ENSBTAT00000008997	3.90338	5	100570907	100585784	712	Uncharacterized protein [Source:UniProtKB/TrEMBL;Acc:F1ME19]
CUFF.49885.2	SLC25A5	3.90131	X	3698460	3701264	1276
ENSBTAT00000000602	THPO	3.88641	1	83429600	83434371	1303
ENSBTAT00000030411	ENSBTAT00000030411	3.87925	29	37575178	37575612	435
ENSBTAT00000015172	HSPA9	3.87851	7	51506219	51521515	2304
ENSBTAT00000004431	ESD	3.87841	12	16771120	16788845	2085
ENSBTAT00000046408	TCTEX1D2	3.86861	1	71489285	71516789	679
ENSBTAT00000017877	HAUS5	3.86667	18	46528185	46538476	3595
ENSBTAT00000021281	GPR35	3.8635	3	120439886	120441226	921
ENSBTAT00000008782	ERGIC3	3.8602	13	65435601	65448951	1315
CUFF.44867.1	PGPEP1	3.85308	7	4786249	4787204	956
ENSBTAT00000021001	PAPOLA	3.85114	21	62980457	63032069	2509
ENSBTAT00000022078	PFDN1	3.82595	7	53119765	53193428	695
ENSBTAT00000044045	IFITM5	3.82534	11	107202290	107203655	702
CUFF.48896.1	UNANNOTATED	3.82446	9	4695085	4695143	59	NADHubiquinone oxidoreductase chain 4[Source:UniProtKB/TrEMBL;Acc:Q9MD77]
CUFF.16155.1	RAB7B	3.8202	16	3586113	3586747	635
CUFF.43406.1	CANX	3.81845	7	1505557	1539028	5090
ENSBTAT00000014256	OIP5	3.81819	10	36896853	36905744	772
CUFF.33289.1	SFT2D2	3.8145	3	336807	337176	370
ENSBTAT00000049019	ENSBTAT00000049019	3.80349	2	136618334	136630339	2364	Uncharacterized protein [Source:UniProtKB/TrEMBL;Acc:E1B792]
ENSBTAT00000038307	HECW2	3.79697	2	85136811	85285250	4773
ENSBTAT00000051973	B3GNT7	3.78841	2	119989628	119990869	1242
ENSBTAT00000012475	PIR	3.78387	X	135257227	135366022	1394
ENSBTAT00000025630	HS3ST6	3.78179	25	1486479	1492437	1029
ENSBTAT00000046015	ENSBTAT00000046015	3.77984	18	34961686	34974863	1492	Uncharacterized protein [Source:UniProtKB/TrEMBL;Acc:F1MCP9]
ENSBTAT00000036700	GLDC	3.77787	8	38468513	38557736	3971
ENSBTAT00000026958	EFNA3	3.7775	3	15567318	15576042	1744
ENSBTAT00000006292	DSCR3	3.76873	1	151164860	151199108	2775
CUFF.42797.1	LOC789349	3.76201	6	9176263	9176361	99
CUFF.32844.1	SMCO4	3.75694	29	1347429	1347880	452
ENSBTAT00000001124	ZCCHC13	3.74701	X	81941608	81942135	528
ENSBTAT00000011676	MGC151839	3.73331	16	27679426	27748095	2459
ENSBTAT00000008080	WDR93	3.72644	21	21540360	21583042	2081
ENSBTAT00000066329	ENSBTAT00000066329	3.71582	1	140578416	140578628	213	Uncharacterized protein [Source:UniProtKB/TrEMBL;Acc:G3MY9]
CUFF.13100.1	EIF2C2	3.69936	14	4165750	4166377	628
CUFF.44615.3	UPF1	3.67396	7	4266588	4300072	6212
ENSBTAT00000000853	TUBGCP6	3.64395	5	119791795	119813398	4835
CUFF.12288.1	CYC1	3.64334	14	1909985	1932586	19253
ENSBTAT00000010469	ARPC4	3.6405	22	16958695	16967839	889
CUFF.30249.1	LOC789330	3.63452	25	2766747	2766914	168
ENSBTAT00000021769	RBM18	3.61952	11	93101473	93121906	1036
ENSBTAT00000029527	IQCD	3.58276	17	63474993	63497850	1645
ENSBTAT00000063054	biotype:miRNA	3.58086	19	49332072	49332155	84
ENSBTAT00000053853	ENSBTAT00000053853	3.57407	3	12109821	12113234	1253	Uncharacterized protein [Source:UniProtKB/TrEMBL;Acc:G3X898]
ENSBTAT00000010682	GNG5	3.57227	3	59783839	59791977	552
ENSBTAT00000064456	ENSBTAT00000064456	3.57022	20	21814396	21815526	1131
ENSBTAT00000064605	ENSBTAT00000064605	3.56871	3	83474568	83474966	399	Uncharacterized protein [Source:UniProtKB/TrEMBL;Acc:G3MY15]
ENSBTAT00000024407	NCR3	3.56357	23	27521253	27523736	646
ENSBTAT00000047409	ENSBTAT00000047409	3.55802	21	13421643	13422116	474	Uncharacterized protein [Source:UniProtKB/TrEMBL;Acc:E1BMY1]
ENSBTAT00000028603	MUS81	3.55232	29	44644885	44650618	2347
ENSBTAT00000016310	ZNF804A	3.54439	2	11593230	11598298	3371
ENSBTAT00000016352	ENSBTAT00000016352	3.5404	9	88249142	88250182	627	Uncharacterized protein [Source:UniProtKB/TrEMBL;Acc:G5E5F5]
ENSBTAT00000042694	MILR1	3.53059	19	49269760	49292988	1333
ENSBTAT00000013741	TMEM169	3.52005	2	104589105	104650274	1972
CUFF.29372.2	RHOT2	3.51851	25	547388	551178	2497
CUFF.40410.1	NAV3	3.50921	5	7674555	7675161	607
ENSBTAT00000063895	ENSBTAT00000063895	3.49843	18	65370607	65371166	560
CUFF.1180.1	LOC783565	3.48723	1	4755159	4755247	89
CUFF.26323.2	AZI2	3.47851	22	2769462	2807419	5653
ENSBTAT00000019911	ENSBTAT00000019911	3.47805	18	61387281	61400651	1771	Uncharacterized protein [Source:UniProtKB/TrEMBL;Acc:G3X754]
ENSBTAT00000061119	MYHC-FETAL	3.47278	19	30031040	30059203	5934
CUFF.3215.1	LOC785663	3.46994	10	2068327	2068533	207
CUFF.31048.1	UNANNOTATED	3.46134	26	656241	657764	1524
ENSBTAT00000011601	CCDC17	3.46105	3	101057033	101061007	2056
ENSBTAT00000063420	LCLAT1	3.45726	11	69284714	69321396	402
ENSBTAT00000064660	ENSBTAT00000064660	3.4511	5	37326839	37328199	1361
ENSBTAT00000011543	CXHXorf64	3.44065	X	10981501	10983415	1136
ENSBTAT00000065746	ENSBTAT00000065746	3.44037	28	26916377	26918507	315	Uncharacterized protein [Source:UniProtKB/TrEMBL;Acc:G3MWV6]
ENSBTAT00000023860	ENSBTAT00000023860	3.43958	28	41921827	41924801	556	Uncharacterized protein [Source:UniProtKB/TrEMBL;Acc:F1MVR7]
ENSBTAT00000002826	ENSBTAT00000002826	3.43392	2	97070144	97071259	1116
CUFF.48576.1	UNANNOTATED	3.43226	9	725941	726959	1019
CUFF.41091.1	NPY1R	3.43033	6	2414226	2423597	3323
ENSBTAT00000013864	PEX5	3.42851	5	103530565	103547919	3191
ENSBTAT00000015681	CENPP	3.4198	8	85382825	85420580	778
ENSBTAT00000011014	STAC2	3.41155	19	40340981	40352870	1305
ENSBTAT00000016319	REPS1	3.3985	9	77666178	77757440	2727
CUFF.36024.1	UNANNOTATED	3.3974	3	8474330	8475978	1649
ENSBTAT00000042864	TNIP1	3.38516	7	64305635	64339418	1415
CUFF.3213.1	LOC785663	3.37859	10	2067898	2068034	137
CUFF.31984.1	TAF5L	3.37834	28	586647	586935	289
ENSBTAT00000042285	bta-mir-133a-2	3.36627	24	34844415	34844501	87
ENSBTAT00000028949	BDKRB2	3.35319	21	62701850	62743837	1288
ENSBTAT00000007580	IL4I1	3.34739	18	56691667	56725849	1990
ENSBTAT00000052114	TRD@	3.332	10	22195667	22201530	854
ENSBTAT00000032278	C19orf55	3.31493	18	46658433	46668809	1647
ENSBTAT00000063700	HSP90AB1	3.31246	X	130065242	130067460	2171
ENSBTAT00000006977	KLHL32	3.30455	9	53360139	53421408	1684
ENSBTAT00000028356	UBASH3A	3.30079	1	144257035	144297415	1898
CUFF.14885.1	UNANNOTATED	3.29154	16	623449	623524	76	Cytochrome c oxidase subunit 1[Source:UniProtKB/TrEMBL;Acc:COX1]
ENSBTAT00000045699	ENSBTAT00000045699	3.2847	1	84324177	84325181	1005
ENSBTAT00000031151	ANKRD26	3.28081	13	11315039	11333506	1061
ENSBTAT00000028346	SEMA4B	3.28078	21	22014670	22041311	2506
ENSBTAT00000031714	ENSBTAT00000031714	3.27129	11	61716757	61717260	504
ENSBTAT00000017092	ENSBTAT00000017092	3.267	13	23444708	23445437	730
ENSBTAT00000028271	SEPT1	3.26397	25	26817914	26821527	1424
ENSBTAT00000017246	CYP2U1	3.26348	6	18512364	18533033	4053
CUFF.17071.1	LOC618123	3.26046	17	749921	750285	365
CUFF.20810.1	UNANNOTATED	3.25721	2	3313919	3313986	68	Cytochrome c oxidase subunit 2[Source:UniProtKB/TrEMBL;Acc:COX2]
ENSBTAT00000039576	EPHA5	3.25617	6	82560093	82962887	3090
CUFF.22911.1	ITGAV	3.25608	2	9736207	9741539	5333
CUFF.20356.1	TUBGCP5	3.25449	2	1165771	1166416	646
ENSBTAT00000030222	TMA7	3.25049	5	11308520	11308714	195
ENSBTAT00000038370	TUBA1C	3.24785	5	30728352	30735852	1554
ENSBTAT00000064587	C9orf50	3.23662	11	100030767	100038242	1390
CUFF.18234.3	FBXW7	3.2236	17	5268535	5331976	1697
ENSBTAT00000047427	ENSBTAT00000047427	3.21938	6	37159364	37187478	612	Uncharacterized protein [Source:UniProtKB/TrEMBL;Acc:G3X7W3]
ENSBTAT00000055503	ANKRD26	3.2172	13	11323524	11333507	630
ENSBTAT00000018366	RIOK1	3.21158	23	47789367	47806517	1707
CUFF.8544.1	LOC509109	3.20994	11	6513918	6555870	131
ENSBTAT00000009936	PPIA	3.20858	4	31693514	31694260	747
ENSBTAT00000055764	ENSBTAT00000055764	3.2059	9	44674889	44677439	357	Uncharacterized protein [Source:UniProtKB/TrEMBL;Acc:F1MJL2]
ENSBTAT00000013622	DDX52	3.20112	19	14213234	14235863	2296
CUFF.8058.1	UNANNOTATED	3.19824	11	5415865	5417491	1627	Uncharacterized protein[Source:UniProtKB/TrEMBL;Acc:F1MLE8]
ENSBTAT00000002092	MT1A	3.19619	18	24106722	24108521	394
CUFF.40825.2	LOC531410	3.19197	5	9795641	9959714	6894
CUFF.48903.1	UNANNOTATED	3.1909	9	4702104	4702157	54
ENSBTAT00000011456	SLC6A9	3.18929	13	38064363	38160996	2966
ENSBTAT00000019199	TCF19	3.17769	23	27775678	27779418	2023
ENSBTAT00000063292	ENSBTAT00000063292	3.17696	18	54101133	54104913	622	Uncharacterized protein [Source:UniProtKB/TrEMBL;Acc:G3N23]
ENSBTAT00000025255	COPS3	3.17074	19	35490628	35508807	1861
ENSBTAT00000014734	RPS29	3.15901	10	26814899	26815069	171
ENSBTAT00000057007	MYL4	3.15889	19	46925386	46938601	763
ENSBTAT00000065958	ENSBTAT00000065958	3.15058	24	60351647	60352993	1294	Uncharacterized protein [Source:UniProtKB/TrEMBL;Acc:G3N1Y9]
ENSBTAT00000000061	STRADA	3.14547	19	48628883	48638220	2295
ENSBTAT00000049696	MRPL33	3.14273	13	2891529	2891726	198
ENSBTAT00000006796	ARL13B	3.14078	1	37875395	37952674	1565
CUFF.24848.1	CPEB4	3.13897	20	5555579	5584544	28966
ENSBTAT00000023306	C8H9ORF46	3.13833	8	39532018	39568029	961
CUFF.19038.1	UNANNOTATED	3.13822	18	1766041	1767479	1439	Endonuclease[Source:UniProtKB/TrEMBL;Acc:LORF2]
ENSBTAT00000002731	C20orf96	3.13145	13	61265883	61285459	1384
ENSBTAT00000003273	MRI1	3.12825	7	12934835	12941251	1215
ENSBTAT00000011332	INCA1	3.12314	19	27047777	27052238	705
ENSBTAT00000027520	TSSK3	3.11465	2	122030511	122032081	860
ENSBTAT00000049151	ENSBTAT00000049151	3.11362	15	50964146	50965099	954	Uncharacterized protein [Source:UniProtKB/TrEMBL;Acc:E1BMU7]
ENSBTAT00000022185	FMO4	3.11316	16	39722590	39759444	2099
ENSBTAT00000052411	CCBP2	3.1092	22	15553514	15561007	1340
CUFF.24050.3	SH3PXD2B	3.10246	20	4010453	4032063	3041
ENSBTAT00000023836	CD58	3.10124	3	26825753	26889208	2344
ENSBTAT00000003991	SC4MOL	3.09974	17	489024	505713	1812
ENSBTAT00000019298	RPL9	3.098	6	60210361	60215120	694
ENSBTAT00000061925	ENSBTAT00000061925	3.09118	18	62670081	62670269	189	Uncharacterized protein [Source:UniProtKB/TrEMBL;Acc:G3N3P1]
CUFF.12403.1	PUF60	3.08292	14	2164790	2175844	1060
ENSBTAT00000026779	ENSBTAT00000026779	3.08209	X	64976877	64977519	632
ENSBTAT00000064514	TNFSF9	3.07127	7	19187447	19190363	1122
CUFF.20815.1	UNANNOTATED	3.0676	2	3318425	3318509	85
ENSBTAT00000013110	HNRNPA1L2	3.06703	2	125829745	125830707	905
ENSBTAT00000003905	LRTOMT	3.06691	15	52518372	52520710	804
CUFF.30245.5	LOC100140123	3.06446	25	2771945	2785101	7084
CUFF.16036.1	SLC41A1	3.05691	16	3370117	3371035	919
CUFF.14883.1	UNANNOTATED	3.05183	16	622716	622798	83	Cytochrome c oxidase subunit 1[Source:UniProtKB/TrEMBL;Acc:COX1]
ENSBTAT00000045025	GALT	3.05032	8	77353014	77356425	1530
ENSBTAT00000007690	DLK2	3.04627	23	16981806	16986060	1401
ENSBTAT00000016391	ARNT2	3.04553	21	26874338	26962870	1539
ENSBTAT00000012761	SLC9B2	3.04493	6	23096104	23178027	1608
ENSBTAT00000025683	PACSIN2	3.04492	5	114357560	114475163	3322
ENSBTAT00000012775	THEX1	3.04305	27	24193122	24209942	1745
CUFF.12837.1	UNANNOTATED	3.03785	14	3587093	3587243	151
ENSBTAT00000013689	CHAC1	3.03369	10	36598394	36600764	1499
ENSBTAT00000027501	SYN3	3.02939	5	71475847	71926718	1737
ENSBTAT00000056065	COX7C	3.01573	19	21117462	21117982	521
ENSBTAT00000021192	BRINP1	3.01137	8	110409332	110605777	3092
ENSBTAT00000023774	CABP7	3.0065	17	71012186	71014256	540
ENSBTAT00000052461	ZSCAN23	3.00014	1	95203732	95206770	1293
ENSBTAT00000036839	BTF3	2.99444	20	8038617	8045160	859
ENSBTAT00000064382	ENSBTAT00000064382	2.98977	2	94202055	94202354	300	Uncharacterized protein [Source:UniProtKB/TrEMBL;Acc:G3N17]
ENSBTAT00000046617	ENSBTAT00000046617	2.98934	X	53511524	53522105	859	Uncharacterized protein [Source:UniProtKB/TrEMBL;Acc:F1MS65]
ENSBTAT00000024042	CD80	2.98325	1	64897608	64919556	891
ENSBTAT00000023954	SH3GL3	2.97778	21	24978526	25031539	1074
CUFF.31877.1	LOC789763	2.97684	28	368922	368977	56
ENSBTAT00000051914	ENSBTAT00000051914	2.97349	3	86392280	86433385	1520	Uncharacterized protein [Source:UniProtKB/TrEMBL;Acc:F1N3N3]
CUFF.12715.1	LOC100297199	2.96641	14	2883501	2883559	59
ENSBTAT00000009187	MYRF	2.96028	29	40905008	40924425	3438
ENSBTAT00000052149	ENSBTAT00000052149	2.95924	17	30095169	30095748	580
ENSBTAT00000026549	DDHD1	2.9539	10	65907458	65971345	2992
ENSBTAT00000056596	ENSBTAT00000056596	2.95003	19	54102471	54103533	1063
CUFF.20722.1	UNANNOTATED	2.94707	2	2029899	2029973	75
ENSBTAT00000064164	CHST8	2.94618	18	44305869	44378890	1275
CUFF.30749.1	SRL	2.94589	25	3398726	3399367	642
ENSBTAT00000061615	SBF2	2.93918	15	42970987	43480700	5668
CUFF.26064.1	EGFR	2.9383	22	896577	897027	451
ENSBTAT00000063287	MECP2	2.92255	X	40144448	40196621	1644
CUFF.50787.5	THOC2	2.9222	X	7591092	7696173	7580
ENSBTAT00000007209	TMEM135	2.91683	29	8298778	8370800	919
ENSBTAT00000047381	SRP9	2.91555	16	29552152	29561665	547
ENSBTAT00000047115	ZO2	2.91436	8	45598159	45696886	3271
ENSBTAT00000023693	ENSBTAT00000023693	2.91164	7	28185889	28186394	506
ENSBTAT00000037204	AZGP1	2.90932	25	36982287	36986566	1240
ENSBTAT00000042663	CCDC57	2.90537	19	51271301	51351969	2906
ENSBTAT00000033403	DAB1	2.90084	3	89639197	89699453	1461
CUFF.40226.1	CSRP2	2.89861	5	6272664	6273176	513
CUFF.16409.2	DYRK3	2.89366	16	4280871	4284269	2624
CUFF.29235.1	AXIN1	2.89284	25	323181	323510	330
CUFF.25885.1	UNANNOTATED	2.88762	22	374437	376340	1904	Protein Chd5[Source:UniProtKB/TrEMBL;Acc:A2A8L1]
ENSBTAT00000032097	DNAJC19	2.8861	1	86666813	86672081	536
ENSBTAT00000063602	C6orf132	2.88403	23	15841664	15847756	2726
ENSBTAT00000008361	TSACC	2.88074	3	14531700	14538480	504
CUFF.44601.1	CERS1	2.87994	7	4257096	4257502	407
ENSBTAT00000064424	ENSBTAT00000064424	2.87838	6	92136091	92136498	408
ENSBTAT00000004215	IFITM2	2.87188	11	107191850	107193047	616
ENSBTAT00000029159	RASGRP1	2.86622	10	34202006	34280992	3209
CUFF.1291.1	UNANNOTATED	2.85443	1	6193479	6194815	1337
ENSBTAT00000064953	DOK6	2.85371	24	7692283	8100346	1138
ENSBTAT00000066289	ENSBTAT00000066289	2.85281	21	71189271	71383753	85	Uncharacterized protein [Source:UniProtKB/TrEMBL;Acc:G3MYF4]
ENSBTAT00000016929	C9orf117	2.85224	11	98400784	98406834	1566
CUFF.22755.1	UNANNOTATED	2.84949	2	9040990	9044113	3124	Uncharacterized protein[Source:UniProtKB/TrEMBL;Acc:F1MLE8]
ENSBTAT00000042306	bta-mir-10b	2.84751	2	20797606	20797704	99
ENSBTAT00000042367	bta-mir-331	2.84751	5	25109057	25109150	94
ENSBTAT00000051839	bta-mir-208b	2.84751	10	21340623	21340702	80
ENSBTAT00000053253	bta-mir-1281	2.84751	5	112802157	112802210	54
ENSBTAT00000059375	SNORD37	2.84751	7	21255395	21255459	65
ENSBTAT00000059496	SNORD78	2.84751	16	56692803	56692867	65
ENSBTAT00000060260	SNORD79	2.84751	16	56692481	56692561	81
ENSBTAT00000060392	U6	2.84751	24	62166071	62166177	107
ENSBTAT00000062113	bta-mir-2428	2.84751	5	41964062	41964126	65
ENSBTAT00000062572	5S_rRNA	2.84751	2	35078308	35078424	117
ENSBTAT00000065616	ENSBTAT00000065616	2.84751	17	74022980	74024014	171	Uncharacterized protein [Source:UniProtKB/TrEMBL;Acc:G3MYM7]
ENSBTAT00000026889	EIF1AD	2.84714	29	44756084	44759164	1059
ENSBTAT00000015301	MRPL44	2.84367	2	112851020	112858967	1390
ENSBTAT00000021524	APLP2	2.84104	29	36878509	36906465	2378
ENSBTAT00000025846	ENSBTAT00000025846	2.83689	16	5600155	5959906	2187	Uncharacterized protein [Source:UniProtKB/TrEMBL;Acc:G3X7F3]
ENSBTAT00000015260	SLC43A2	2.83408	19	23261580	23301008	3197
ENSBTAT00000061412	CACNA2D3	2.83369	22	46480006	46922778	2752
CUFF.44335.2	GMIP	2.83368	7	3613700	3623376	4788
ENSBTAT00000006763	CEP55	2.83337	26	14868831	14889261	1663
CUFF.14878.1	UNANNOTATED	2.82995	16	621689	621758	70	NADHubiquinone oxidoreductase chain 2[Source:UniProtKB/TrEMBL;Acc:NU2M]
CUFF.23030.1	PANK3	2.82578	20	187102	187737	636
ENSBTAT00000020462	ENSBTAT00000020462	2.8248	5	45728876	45729747	872
ENSBTAT00000012696	HOXC5	2.8175	5	26157431	26158878	751
ENSBTAT00000024282	CYP2S1	2.81625	18	50654851	50666554	1749
ENSBTAT00000028479	BT.47533	2.81543	9	69267000	69311228	1875
ENSBTAT00000014674	PPAPDC2	2.81493	8	40114096	40115242	1147
CUFF.49903.1	CXHXorf56	2.81472	X	3764823	3765097	275
CUFF.32231.1	UNANNOTATED	2.81368	28	1768049	1770559	2511
ENSBTAT00000002535	ENSBTAT00000002535	2.80868	10	80135428	80145851	1012
ENSBTAT00000065211	ART4	2.80272	5	95499897	95504954	1138
ENSBTAT00000015716	EEF1G	2.79825	29	41614571	41624167	1421
ENSBTAT00000029249	ELAC2	2.79534	19	31965968	31982771	3382
ENSBTAT00000055519	ALDH7A1	2.79377	7	28572141	28617279	4043
ENSBTAT00000046187	CRHR2	2.78869	4	66062161	66090181	2126
ENSBTAT00000015639	SLITRK4	2.7823	X	26731211	26733724	2514
CUFF.5465.1	ZC3H8	2.77595	11	153998	181216	1163
CUFF.37254.1	GRB10	2.76922	4	5219080	5219789	710
ENSBTAT00000059209	SNORD77	2.7673	16	56693445	56693513	69
ENSBTAT00000050788	SAMD5	2.76714	9	85917825	86020619	528
CUFF.17968.1	TRIM2	2.7652	17	4343561	4344907	804
ENSBTAT00000061253	ENSBTAT00000061253	2.75991	7	17868241	17869206	801	Uncharacterized protein [Source:UniProtKB/TrEMBL;Acc:F1MQH9]
ENSBTAT00000020098	IQCC	2.75684	2	122146965	122149512	2229
ENSBTAT00000065304	ENSBTAT00000065304	2.74905	16	12657122	12657935	778
ENSBTAT00000025633	RPL36A	2.74575	X	55210108	55213506	418
ENSBTAT00000053763	OLFM1	2.74336	11	106691746	106712955	892
CUFF.6602.1	STARD7	2.73928	11	2293644	2293916	273
ENSBTAT00000005512	GPR107	2.73762	11	100432297	100484528	1698
ENSBTAT00000009911	NCF4	2.73426	5	75641217	75659769	1297
ENSBTAT00000059981	SNORD52	2.73198	23	27325236	27325302	67
CUFF.14816.1	PPFIA4	2.7293	16	538163	584271	9011
ENSBTAT00000063035	PPIE	2.72828	3	106917951	106934190	2689
ENSBTAT00000004081	LPPR1	2.72645	8	92346242	92674692	1220
ENSBTAT00000017829	ARHGEF40	2.72587	10	26058171	26077053	4798
CUFF.20359.1	TUBGCP5	2.7255	2	1179407	1179838	432
ENSBTAT00000024363	ENSBTAT00000024363	2.71933	23	49302303	49303199	892
ENSBTAT00000062978	PARK2	2.71822	9	98421510	99568077	1680
CUFF.12139.1	UNANNOTATED	2.718	14	1527393	1528937	1545
CUFF.14861.1	PPFIA4	2.71533	16	585709	587457	1749
ENSBTAT00000025079	ENSBTAT00000025079	2.71287	4	114562411	114579749	2460	Uncharacterized protein [Source:UniProtKB/TrEMBL;Acc:F1MVL]
ENSBTAT00000037034	CCR6	2.71045	9	103460841	103461953	1113
ENSBTAT00000063908	KAL1	2.70587	X	145505831	145568526	1728
ENSBTAT00000019662	ENSBTAT00000019662	2.7034	22	11122582	11124014	444	Uncharacterized protein [Source:UniProtKB/TrEMBL;Acc:E1BNJ3]
ENSBTAT00000064624	ENSBTAT00000064624	2.70088	16	5201143	5201319	177
ENSBTAT00000012124	ENSBTAT00000012124	2.70028	13	61928617	61938236	1356	Uncharacterized protein [Source:UniProtKB/TrEMBL;Acc:E1BKD9]
CUFF.8141.1	UNANNOTATED	2.69858	11	5605688	5607687	2000	Putative uncharacterized protein[Source:UniProtKB/TrEMBL;Acc:Q8TE30]
ENSBTAT00000024311	RFX1	2.6962	7	12804298	12831028	3484
CUFF.954.1	URB1	2.69446	1	2382779	2459222	6759
ENSBTAT00000038186	DGKA	2.69402	5	57678063	57699615	2607
ENSBTAT00000006266	ENSBTAT00000006266	2.69112	15	44237476	44237790	315
ENSBTAT00000020704	TTC32	2.68138	11	78968980	78975466	919
CUFF.14425.1	LOC787308	2.67849	15	6707136	6707207	72
CUFF.45009.1	ARRDC2	2.67536	7	5097407	5110193	6318
CUFF.684.1	IL10RB	2.67305	1	1564775	1565074	300
ENSBTAT00000023054	COLEC10	2.67019	14	47263662	47281305	714
ENSBTAT00000021077	C1ORF192	2.66938	3	8189550	8192859	746
CUFF.47408.1	FBXO8	2.66384	8	6421321	6421636	316
ENSBTAT00000063043	FAM124A	2.66354	12	20704476	20778873	1536
ENSBTAT00000047926	SIL1	2.66163	7	51888630	52144488	1671
CUFF.40634.1	PPP1R12A	2.65652	5	9359493	9359946	454
ENSBTAT00000050149	ENSBTAT00000050149	2.65211	4	13589056	13589466	387	Uncharacterized protein [Source:UniProtKB/TrEMBL;Acc:F1MG9]
ENSBTAT00000005208	CCDC15	2.64926	29	28788284	28815484	2417
ENSBTAT00000014899	DNAJC11	2.64102	16	47552971	47623294	2976
CUFF.23033.1	PANK3	2.64082	20	188279	189072	794
ENSBTAT00000045444	ENSBTAT00000045444	2.64011	2	122343234	122344583	1350
CUFF.20709.1	UNANNOTATED	2.64009	2	2018238	2018290	53
ENSBTAT00000020254	C1orf63	2.63871	2	128302962	128306994	1925
ENSBTAT00000005510	LRRC55	2.63858	15	81672293	81677418	936
ENSBTAT00000047968	ZFPM1	2.63806	18	13809878	13826787	2778
ENSBTAT00000030562	ENSBTAT00000030562	2.63692	13	66892461	66893403	943
ENSBTAT00000063961	LINS	2.6353	21	6232490	6239150	2298
ENSBTAT00000065988	ENSBTAT00000065988	2.62992	4	94432194	94432409	216	Uncharacterized protein [Source:UniProtKB/TrEMBL;Acc:G3MXE1]
ENSBTAT00000062986	RPL39	2.62636	10	79824702	79824857	156
ENSBTAT00000064702	RPL39	2.62636	14	26180764	26180919	156
ENSBTAT00000026487	DOCK7	2.62361	3	83494253	83658175	6748
CUFF.21756.1	HIBCH	2.62341	2	5884548	5885172	625
CUFF.13096.1	EIF2C2	2.62277	14	4162802	4163153	352
CUFF.30748.1	SRL	2.61897	25	3398144	3398535	392
ENSBTAT00000013707	ARPC2	2.61634	2	106978526	107006143	1371
ENSBTAT00000019785	ENSBTAT00000019785	2.60982	3	54031912	54057445	2012	Uncharacterized protein [Source:UniProtKB/TrEMBL;Acc:E1BEE4]
ENSBTAT00000022472	HERPUD1	2.60967	18	25048853	25059249	1358
ENSBTAT00000044438	NXPE2	2.60937	15	25515542	25524857	1578
ENSBTAT00000065383	ENSBTAT00000065383	2.60598	8	73804508	73816226	1044	Uncharacterized protein [Source:UniProtKB/TrEMBL;Acc:G3MY91]
CUFF.42125.1	SYNPO2	2.60496	6	7410835	7413845	3011
CUFF.27266.1	DST	2.60488	23	3681927	3682152	226
ENSBTAT00000002380	PRRC2C	2.60469	16	39843441	39937167	8879
CUFF.39767.1	GLIPR1	2.59736	5	5013949	5015059	1111
ENSBTAT00000044763	ITGB1BP3	2.59231	7	21290813	21294189	500
ENSBTAT00000002285	CDH20	2.58349	24	60532425	60586879	2581
CUFF.15589.1	UNANNOTATED	2.58281	16	2234160	2238203	4044	Mariner transposase Hsmar1[Source:UniProtKB/TrEMBL;Acc:SETMR]
CUFF.20408.1	PTPN18	2.582	2	1281108	1282756	1649
ENSBTAT00000018301	ITPA	2.57987	13	52449560	52462362	934
CUFF.23057.1	SLIT3	2.5798	20	362136	362813	678
CUFF.15588.1	UNANNOTATED	2.57877	16	2232646	2234061	1416	Uncharacterized protein[Source:UniProtKB/TrEMBL;Acc:F1MLE8]
ENSBTAT00000054992	ENSBTAT00000054992	2.57716	10	20692299	20696624	1250	Bos taurus leukotriene B4 receptor 2 (LTB4R2), mRNA. [Source:RefSeq mRNA;Acc:NM_1191287]
ENSBTAT00000021310	KLHL7	2.57552	4	31900915	31956645	3104
ENSBTAT00000034000	RALGPS2	2.57351	16	61559977	61718623	1992
ENSBTAT00000016186	SNX33	2.57257	21	33625677	33633910	1716
ENSBTAT00000059474	SNORA17	2.5725	11	104184905	104185036	132
ENSBTAT00000025119	IGSF6	2.5701	25	20344615	20353921	755
CUFF.12207.2	KIFC2	2.56861	14	1657241	1659050	1534
CUFF.29813.2	LOC505086	2.56824	25	1551695	1562630	4048
CUFF.5383.1	UNANNOTATED	2.56675	10	8496916	8502108	732	High affinity cAMPspecific and IBMXinsensitive 3',5'cyclic phosphodiesterase 8B[Source:UniProtKB/TrEMBL;Acc:PDE8B]
CUFF.23055.1	SLIT3	2.56144	20	360701	361541	841
ENSBTAT00000044309	SELM	2.55588	17	72064670	72068000	534
CUFF.45319.1	ABHD8	2.55035	7	5748762	5748985	224
ENSBTAT00000041616	5S_rRNA	2.54648	4	113107110	113107230	121
ENSBTAT00000025850	CCDC37	2.54547	22	61319021	61344873	2159
ENSBTAT00000033728	DOCK4	2.54461	4	56631631	56910607	5963
ENSBTAT00000004763	LYAR	2.54361	6	107443252	107463870	1488
CUFF.38569.1	KRIT1	2.53781	4	9370702	9386193	1041
ENSBTAT00000017414	PIGS	2.53725	19	20573954	20585714	2501
ENSBTAT00000045197	DPY19L3	2.53692	18	43089835	43158608	2189
ENSBTAT00000042227	bta-mir-365-1	2.53556	25	13344234	13344320	87
ENSBTAT00000050863	bta-mir-133a-1	2.53556	13	55227292	55227386	95
ENSBTAT00000061669	bta-mir-2299	2.53556	12	29660160	29660238	79
ENSBTAT00000063241	biotype:miRNA	2.53556	12	52352246	52352324	79
CUFF.9082.1	UNANNOTATED	2.53414	11	7609802	7612416	2615	Phosphoinositide phosphatase SAC7[Source:UniProtKB/TrEMBL;Acc:SAC7]
CUFF.28554.1	ZNF407	2.53268	24	3840074	4227127	11540
ENSBTAT00000006705	LRP2BP	2.53165	27	14674181	14699059	1478
CUFF.47217.1	UNANNOTATED	2.52915	8	5579121	5580960	1840
ENSBTAT00000039299	C20orf112	2.52704	13	62421312	62499691	1914
ENSBTAT00000032589	XDH	2.52535	11	14176298	14236380	4620
CUFF.14887.1	UNANNOTATED	2.52521	16	624505	624593	89	Cytochrome c oxidase subunit 2[Source:UniProtKB/TrEMBL;Acc:COX2]
ENSBTAT00000059753	Y_RNA	2.52469	10	12405973	12406080	108
CUFF.39422.1	TBC1D15	2.52362	5	1503260	1503859	600
ENSBTAT00000032422	MRPL33	2.5223	14	42647473	42647670	198
CUFF.29862.2	E4F1	2.51555	25	1750390	1760635	4509
CUFF.33292.1	UNANNOTATED	2.51278	3	350000	352724	2725
ENSBTAT00000035669	ENSBTAT00000035669	2.51275	23	28828555	28829049	495	Uncharacterized protein [Source:UniProtKB/TrEMBL;Acc:F1NQ5]
ENSBTAT00000025021	ENSBTAT00000025021	2.50985	9	88262868	88266693	891	Bos taurus UL16binding protein 27like (LOC78358), mRNA. [Source:RefSeq mRNA;Acc:NM_126746]
CUFF.33840.1	MPZL1	2.5034	3	941107	941378	272
ENSBTAT00000021381	CREM	2.50262	13	18496784	18563503	1482
CUFF.26056.1	UNANNOTATED	2.49927	22	879719	883029	3311
CUFF.12180.1	ARHGAP39	2.49854	14	1579677	1582831	3155
ENSBTAT00000018414	RPS27	2.4962	3	16505732	16507247	372
CUFF.33829.1	MPZL1	2.49573	3	936385	936981	597
ENSBTAT00000012334	CCDC36	2.49469	22	51386309	51413444	1836
CUFF.9466.1	TDRD3	2.48458	12	1536601	1538550	1950
ENSBTAT00000039904	PLEKHG3	2.48345	10	77181079	77196975	4569
ENSBTAT00000008723	BCL2L12	2.48291	18	56523439	56530499	965
CUFF.1083.1	SCAF4	2.48208	1	3049835	3110576	2923
ENSBTAT00000061233	C2CD3	2.47758	15	54227840	54357467	7131
CUFF.33837.1	MPZL1	2.47616	3	939507	940173	667
CUFF.24909.1	UNANNOTATED	2.473	20	5626552	5627961	1410
ENSBTAT00000014379	PRRT3	2.47297	22	16857729	16863951	3135
ENSBTAT00000015396	GLIPR1	2.46378	5	4974615	5021025	933
CUFF.14891.1	UNANNOTATED	2.46282	16	627147	627214	68
CUFF.36111.3	LY9	2.46266	3	8842202	8864433	3428
ENSBTAT00000019342	TNFAIP8	2.46164	7	35812577	35858617	1821
ENSBTAT00000027058	MTG1	2.46014	26	25814616	25826678	1340
ENSBTAT00000020849	ENSBTAT00000020849	2.45776	2	126098691	126100983	1123	Uncharacterized protein [Source:UniProtKB/TrEMBL;Acc:F1MNM]
ENSBTAT00000004988	TMEM22	2.4556	1	133401649	133439465	1568
ENSBTAT00000012512	NDUFA6	2.45508	5	113575149	113586140	466
ENSBTAT00000024472	GLB1L3	2.44749	15	84935376	84962322	2297
CUFF.12686.4	LYNX1	2.44641	14	2815300	2819840	3946
CUFF.14888.1	UNANNOTATED	2.44502	16	625150	625214	65	ATP synthase protein 8[Source:UniProtKB/TrEMBL;Acc:ATP8]
CUFF.26323.3	AZI2	2.44113	22	2769462	2774422	4961
ENSBTAT00000029241	RETSAT	2.43872	11	49475071	49489800	3198
ENSBTAT00000017943	HTR2A	2.43833	12	16823524	16889281	3563
ENSBTAT00000024094	HMGB1	2.4373	12	30352990	30357922	1245
CUFF.25603.1	UNANNOTATED	2.43678	21	5422532	5423718	1187	Putative p150[Source:UniProtKB/TrEMBL;Acc:O00366]
ENSBTAT00000023483	ENSBTAT00000023483	2.43642	X	91260328	91261416	802	Uncharacterized protein [Source:UniProtKB/TrEMBL;Acc:E1BEM4]
ENSBTAT00000020863	PIGF	2.43465	11	28871452	28902847	901
ENSBTAT00000064670	GNAS	2.43317	13	58019524	58049012	1410
ENSBTAT00000065887	ZNF24	2.43185	24	22025794	22088410	1843
ENSBTAT00000026118	LDHB	2.43142	5	88962679	88981219	1284
ENSBTAT00000015004	ENSBTAT00000015004	2.42547	1	40580693	40582048	1356
ENSBTAT00000007036	RPL27A	2.42439	15	44469332	44472111	891
ENSBTAT00000001633	MPZL2	2.42323	15	29378622	29389165	2100
ENSBTAT00000019267	ATP6V1G2	2.42109	23	27561580	27563865	1472
CUFF.7261.1	UNANNOTATED	2.41856	11	3746593	3751839	5247	Endonuclease[Source:UniProtKB/TrEMBL;Acc:LORF2]
ENSBTAT00000023657	PDZD3	2.41849	15	30297042	30302445	3209
ENSBTAT00000065979	ENSBTAT00000065979	2.41517	10	26113954	26114424	471	Uncharacterized protein [Source:UniProtKB/TrEMBL;Acc:G3MZA1]
ENSBTAT00000018645	EIF3H	2.41364	14	49733172	49830429	1216
CUFF.29559.1	UNKL	2.41211	25	1087342	1088415	1074
CUFF.29866.1	E4F1	2.41131	25	1758385	1759077	693
CUFF.25604.1	UNANNOTATED	2.40808	21	5423814	5425587	1774	Retrotransposon protein, putative, unclassified[Source:UniProtKB/TrEMBL;Acc:Q8S7J0]
ENSBTAT00000013544	SYTL1	2.4062	2	126519062	126526238	1873
ENSBTAT00000060721	biotype:miRNA	2.40587	23	28178036	28178111	76
ENSBTAT00000014584	ZNF839	2.40076	21	68778395	68786417	1242
CUFF.32640.1	C28H1orf198	2.40036	28	3846582	3848505	1924
ENSBTAT00000018534	APTX	2.40001	8	76066458	76082139	1668
CUFF.43409.1	CANX	2.39924	7	1509798	1510181	384
ENSBTAT00000063271	SAPCD2	2.39634	11	106168109	106172938	1186
ENSBTAT00000028688	RPRM	2.38225	2	42762913	42764359	1447
ENSBTAT00000022252	CDK8	2.38132	12	33322820	33370249	1279
CUFF.3064.1	EPB41L4A	2.37925	10	1719201	1719680	480
ENSBTAT00000054173	ENSBTAT00000054173	2.37444	26	31870225	31871586	1362
ENSBTAT00000004097	MCM3AP	2.37199	1	147665788	147706423	6069
CUFF.48522.1	LOC521249	2.36981	9	410901	411271	371
CUFF.3772.1	PGGT1B	2.36843	10	4039110	4039367	258
ENSBTAT00000059198	SNORD58	2.36562	24	49621162	49621227	66
ENSBTAT00000060460	SNORD50	2.36562	9	64688984	64689053	70
ENSBTAT00000063205	biotype:miRNA	2.36562	9	74021313	74021407	95
ENSBTAT00000037254	MYL12B	2.36554	24	37834593	37910130	959
ENSBTAT00000059360	SNORD58	2.3655	24	49618582	49618645	64
ENSBTAT00000026353	CDCA3	2.36518	5	103961032	103963273	1107
CUFF.30346.1	NAA60	2.36363	25	2876015	2876406	392
ENSBTAT00000024349	ZNF33B	2.36183	28	12902005	12921748	411
ENSBTAT00000061319	EDIL3	2.36179	7	86158700	86638968	1544
CUFF.20816.1	UNANNOTATED	2.35556	2	3318707	3318769	63
ENSBTAT00000008979	LMAN1	2.35436	24	58797010	58815897	1698
CUFF.45694.1	AP1M1	2.34943	7	7825202	7825595	394
ENSBTAT00000005927	MKRN2	2.3492	22	57210750	57216906	945
ENSBTAT00000014198	ENSBTAT00000014198	2.34569	2	98497589	98498081	493
CUFF.16153.1	RAB7B	2.34482	16	3584734	3585513	780
ENSBTAT00000060073	SNORD98	2.34385	28	25207975	25208039	65
ENSBTAT00000066015	ENSBTAT00000066015	2.34316	18	57938695	57953490	1749	Uncharacterized protein [Source:UniProtKB/TrEMBL;Acc:G3NQ6]
CUFF.21405.1	MAP3K2	2.33715	2	5163717	5164141	425
ENSBTAT00000027003	CDH26	2.33668	13	57056797	57091107	2238
ENSBTAT00000024994	DNAAF1	2.33399	18	10451369	10472288	2281
CUFF.41418.1	UNANNOTATED	2.33242	6	4246050	4247607	1558	Endonuclease[Source:UniProtKB/TrEMBL;Acc:LORF2]
ENSBTAT00000035157	HMGXB3	2.33038	7	63316372	63378839	4694
CUFF.22747.1	CALCRL	2.33015	2	9018862	9019607	746
ENSBTAT00000052796	5HTR2B	2.32972	2	119704776	119719894	1531
ENSBTAT00000012950	ENSBTAT00000012950	2.32912	4	87410391	87412230	1840
ENSBTAT00000012655	ANXA2	2.3285	10	49860062	49904536	1381
ENSBTAT00000005773	SLMO2	2.32742	13	57855967	57864630	1376
ENSBTAT00000061744	SNORD2	2.3264	1	81062767	81062835	69
ENSBTAT00000063540	FAM13B	2.32339	7	51005530	51068385	3077
ENSBTAT00000023310	LRRC1	2.32239	23	6530409	6580289	1317
ENSBTAT00000007420	GPR132	2.318	21	71077800	71078924	1125
CUFF.24628.2	BOD1	2.31659	20	5232271	5238798	2465
CUFF.41045.1	UNANNOTATED	2.31627	6	2133926	2135574	1649	OSJNBb0015N08.11 protein[Source:UniProtKB/TrEMBL;Acc:Q7XNY0]
CUFF.27436.1	UNANNOTATED	2.31421	24	708941	710731	1791	Uncharacterized protein[Source:UniProtKB/TrEMBL;Acc:F1MCW8]
ENSBTAT00000061330	TAF2	2.31367	14	83552370	83639183	3609
ENSBTAT00000028803	C20ORF13	2.31316	13	7131227	7383852	2288
ENSBTAT00000065568	CACNA1S	2.31262	16	81471758	81527902	5305
ENSBTAT00000004170	NNAT	2.31199	13	67118490	67120879	1256
ENSBTAT00000045803	SLC25A21	2.30392	21	47310562	47831598	900
ENSBTAT00000005344	GTF3C4	2.30343	11	102772557	102790296	2442
ENSBTAT00000009351	LGALS12	2.30313	29	42397683	42406764	1180
ENSBTAT00000005031	ENSBTAT00000005031	2.30273	18	42749252	42750804	1270
ENSBTAT00000023093	RELL2	2.30113	7	54359830	54363506	1697
ENSBTAT00000024657	AMHR2	2.2996	5	26753574	26759487	1435
ENSBTAT00000057073	CLNK	2.29904	6	110394526	110603524	1591
ENSBTAT00000045602	CDCA5	2.29409	29	43943684	43960477	1636
ENSBTAT00000053005	ENSBTAT00000053005	2.28945	21	42380508	42389675	646	Uncharacterized protein [Source:UniProtKB/TrEMBL;Acc:E1B937]
CUFF.27609.1	UNANNOTATED	2.28702	24	990674	993213	2540	Putative p150[Source:UniProtKB/TrEMBL;Acc:O00366]
ENSBTAT00000035646	ENSBTAT00000035646	2.28466	12	36491414	36491611	198
ENSBTAT00000028517	FLRT2	2.2837	10	98332059	98334041	1983
ENSBTAT00000001533	TLE6	2.27944	7	22019474	22023366	1433
CUFF.26325.1	AZI2	2.27937	22	2774809	2775197	389
ENSBTAT00000065629	TWIST1	2.27775	4	27854574	27855179	606
ENSBTAT00000046850	TMF1	2.2753	22	32610465	32640830	3481
ENSBTAT00000042731	SNAPC4	2.2747	11	103884749	103905548	4448
CUFF.6750.1	KIAA1310	2.27393	11	2547913	2592701	7369
ENSBTAT00000023347	HHIPL2	2.27363	16	26713225	26741364	2341
CUFF.42799.1	TRAM1L1	2.27274	6	9455060	9457186	2127
ENSBTAT00000029796	TBC1D9B	2.27209	7	1273635	1313897	4409
ENSBTAT00000005587	DDX25	2.26998	29	29630843	29650644	1456
ENSBTAT00000015661	ENSBTAT00000015661	2.26985	8	77028522	77200434	984	Uncharacterized protein [Source:UniProtKB/TrEMBL;Acc:G3MYE2]
ENSBTAT00000064442	ARPC5	2.2687	16	66150415	66159807	1897
ENSBTAT00000062519	7SK	2.26808	7	41115463	41115731	269
CUFF.45059.1	JAK3	2.26587	7	5234066	5235435	1370
ENSBTAT00000023123	HS3ST2	2.26334	25	20685205	20800341	1166
ENSBTAT00000017554	DLG5	2.26278	28	33719674	33842951	7390
CUFF.39157.1	UNANNOTATED	2.25622	5	467569	468370	802	Uncharacterized protein[Source:UniProtKB/TrEMBL;Acc:F1MLE8]
ENSBTAT00000055302	ENSBTAT00000055302	2.25381	16	5847772	5876373	882	Bos taurus uncharacterized LOC79886 (LOC79886), mRNA. [Source:RefSeq mRNA;Acc:NM_11527]
ENSBTAT00000007007	CSNK1A1	2.25	7	62856035	62902036	1436
ENSBTAT00000064454	ENSBTAT00000064454	2.23925	10	20960285	20960867	559	Uncharacterized protein [Source:UniProtKB/TrEMBL;Acc:G3N338]
ENSBTAT00000003616	SEC24C	2.23117	28	29812282	29832215	3514
ENSBTAT00000026019	CMTM6	2.22899	22	7001971	7024065	2870
ENSBTAT00000059750	SNORD29	2.22565	29	41853677	41853743	67
ENSBTAT00000025667	ENSBTAT00000025667	2.22449	4	33507617	33508901	1285
ENSBTAT00000006669	C16orf70	2.22447	18	34878576	34906646	1377
ENSBTAT00000009899	STX4	2.22129	25	27413137	27418925	1304
CUFF.23558.1	LOC533085	2.21689	20	3023114	3026074	2961
ENSBTAT00000064871	biotype:miRNA	2.21513	4	77369435	77369487	53
ENSBTAT00000010066	NET1	2.21506	13	43526442	43538233	3158
CUFF.40066.1	UNANNOTATED	2.21498	5	5995625	5996571	947
ENSBTAT00000018761	INPP4B	2.21438	17	15722310	16066444	2382
ENSBTAT00000027654	HSF1	2.21307	14	1806081	1825793	2021
CUFF.24069.1	SH3PXD2B	2.20789	20	4034590	4035518	929
CUFF.8673.1	IL1R1	2.20564	11	6813785	6929548	1816
CUFF.36721.1	UNANNOTATED	2.20562	3	10075134	10077042	1909
ENSBTAT00000022377	SNX22	2.20517	10	45880896	45886880	1164
ENSBTAT00000042620	ARL16	2.2028	19	51746397	51748740	991
ENSBTAT00000023605	RGS9	2.20201	19	62614470	62654740	1455
ENSBTAT00000064195	ENSBTAT00000064195	2.1988	X	50718614	50719778	1047	Uncharacterized protein [Source:UniProtKB/TrEMBL;Acc:G3MZQ7]
ENSBTAT00000059860	SNORA67	2.19877	19	27920359	27920502	144
ENSBTAT00000044159	CDKN1C	2.1965	29	49368787	49370785	1179
ENSBTAT00000005175	PRDM7	2.19492	21	29762148	29766253	870
ENSBTAT00000065527	RTN4R	2.19446	17	75103302	75104723	1422
ENSBTAT00000008864	NRCAM	2.19271	4	49526574	49615802	4084
ENSBTAT00000003550	S1PR2	2.1927	7	15974816	15982578	2693
ENSBTAT00000053881	COX4I1	2.19216	18	11799175	11807341	981
ENSBTAT00000050034	CYP46A1	2.18966	21	66321442	66348839	1584
ENSBTAT00000064876	ENSBTAT00000064876	2.18666	17	12206073	12250205	492
ENSBTAT00000046947	PKLR	2.18456	3	15399755	15408994	2982
ENSBTAT00000002182	NIP7	2.18345	18	36607628	36610400	1659
ENSBTAT00000064305	C16orf86	2.1831	18	35339676	35341472	1100
ENSBTAT00000045880	C19orf80	2.18244	7	16878927	16880796	851
ENSBTAT00000009694	ANKRD61	2.18036	25	38589844	38593638	1518
CUFF.19941.1	NUDT7	2.17962	18	4994825	4995252	428
ENSBTAT00000001238	SLC39A2	2.17387	10	26150711	26153125	1046
ENSBTAT00000025616	ENSBTAT00000025616	2.17103	10	87160747	87200485	1752	feline leukemia virus subgroup C receptorrelated protein 2 [Source:RefSeq peptide;Acc:NP_117972]
ENSBTAT00000017864	SETD9	2.16941	20	22333030	22341398	1283
ENSBTAT00000034536	TRAT1	2.16668	1	53995476	54043198	2516
ENSBTAT00000003726	TMEM183	2.16626	16	519685	534911	1715
ENSBTAT00000025753	ACVR1C	2.16526	2	38549887	38599514	1479
ENSBTAT00000063569	FBXO48	2.16501	11	66837193	66838229	465
ENSBTAT00000004721	SEC24D	2.16474	6	7651891	7761965	3252
ENSBTAT00000016172	WWC2	2.16412	27	13139716	13204496	3699
ENSBTAT00000054915	ENSBTAT00000054915	2.16391	10	92889961	92890752	792	Uncharacterized protein [Source:UniProtKB/TrEMBL;Acc:E1BGR7]
CUFF.41111.1	NAF1	2.16349	6	2629924	2630329	406
ENSBTAT00000027369	PIGY	2.15939	6	37677099	37679897	1283
CUFF.26060.1	EGFR	2.1578	22	887416	928565	7280
CUFF.31955.1	TAF5L	2.1524	28	570674	571163	490
ENSBTAT00000060294	SNORD31	2.15186	29	41853135	41853202	68
ENSBTAT00000059227	SNORD30	2.15184	29	41853449	41853518	70
ENSBTAT00000060434	SNORD65	2.15184	19	33813459	33813532	74
ENSBTAT00000037859	KLRD1	2.14813	5	100095828	100101039	1007
ENSBTAT00000060445	SNORD34	2.14549	18	56397174	56397244	71
ENSBTAT00000062211	U6	2.14126	5	109867102	109867200	99
CUFF.24631.1	BOD1	2.14038	20	5234222	5234449	228
ENSBTAT00000030462	PTPRO	2.1401	5	94770904	94881418	3666
ENSBTAT00000035927	TCF12	2.13808	10	53089215	53481049	4682
ENSBTAT00000044163	ADIG	2.1367	13	68119517	68129193	740
ENSBTAT00000012378	TRPC4	2.13436	12	24049605	24194475	3194
ENSBTAT00000009437	P2RX1	2.13251	19	25140459	25157998	1414
ENSBTAT00000001013	GIPC1	2.13109	7	12391794	12395710	1709
ENSBTAT00000026048	ENSBTAT00000026048	2.12616	18	63349487	63355736	1943	Uncharacterized protein [Source:UniProtKB/TrEMBL;Acc:G3X7F7]
ENSBTAT00000029084	CD97	2.12595	7	12451153	12469054	3096
ENSBTAT00000004298	FLRT3	2.12553	13	8041873	8046999	4117
ENSBTAT00000023668	ATP6AP2	2.12284	X	108396797	108424821	1918
ENSBTAT00000002508	PDIA6	2.12188	11	86834898	86857648	1787
CUFF.34911.1	UNANNOTATED	2.11907	3	4018422	4019194	773
ENSBTAT00000012930	ERP44	2.1187	8	65500573	65597182	1531
ENSBTAT00000047589	SPP1	2.11744	6	38120578	38127577	1367
ENSBTAT00000024742	STRN	2.11341	11	19338793	19445398	2359
ENSBTAT00000012243	DEGS2	2.11228	21	66740466	66760017	1332
CUFF.3645.4	KCNN2	2.11194	10	3365636	3367103	1468
CUFF.45117.1	UNANNOTATED	2.1112	7	5330264	5331776	1513	Uncharacterized protein[Source:UniProtKB/TrEMBL;Acc:F1MLE8]
ENSBTAT00000025697	GRHPR	2.10643	8	61942616	61951512	1159
ENSBTAT00000065108	biotype:miRNA	2.10605	28	9288650	9292584	1054
ENSBTAT00000005426	FBXO18	2.10529	13	17650891	17690062	5391
ENSBTAT00000028361	SLC16A7	2.10232	5	53987909	54214799	2427
ENSBTAT00000044801	BOLL	2.10067	2	86630195	86693857	1817
CUFF.15580.1	UNANNOTATED	2.09513	16	2199109	2199772	664	Uncharacterized protein[Source:UniProtKB/TrEMBL;Acc:F1MCW8]
ENSBTAT00000005537	SHBG	2.09113	19	27955573	27960099	1450
ENSBTAT00000065245	EDA2R	2.08687	X	89702603	89709755	816
ENSBTAT00000023750	CD36	2.08592	4	40581484	40643369	2749
ENSBTAT00000033031	DCLK1	2.08568	12	25631582	25712458	1646
ENSBTAT00000026663	XCR1	2.0852	22	53944135	53945136	1002
ENSBTAT00000028718	NOL7	2.08321	23	42795776	42800011	904
ENSBTAT00000064040	ROR1	2.08187	3	81672081	81712977	2376
CUFF.3061.1	EPB41L4A	2.08151	10	1717537	1718196	660
CUFF.41104.1	NAF1	2.08013	6	2627400	2627644	245
ENSBTAT00000063826	UTY	2.07804	X	143103987	143315918	4302
ENSBTAT00000009652	TYROBP	2.07753	18	46779848	46782546	379
ENSBTAT00000007132	KCNC1	2.07641	15	35272154	35317245	3170
ENSBTAT00000022030	SEC63	2.07473	9	42651150	42718789	3371
ENSBTAT00000065201	C16H1orf70	2.0745	16	52330676	52336051	1005
ENSBTAT00000015748	MTA2	2.06508	29	41636478	41644877	2736
CUFF.44047.1	UNANNOTATED	2.06011	7	3060603	3063139	2537	Uncharacterized protein[Source:UniProtKB/TrEMBL;Acc:F1MLE8]
ENSBTAT00000035505	MMGT1	2.06009	X	19576179	19585346	923
ENSBTAT00000022809	CCDC110	2.05908	27	14748843	14760880	2508
ENSBTAT00000066188	TAF7L	2.05887	X	55127019	55144665	1362
ENSBTAT00000020379	ENSBTAT00000020379	2.05738	2	34527583	34547390	963	Bos taurus dipeptidylpeptidase 4 (DPP4), mRNA. [Source:RefSeq mRNA;Acc:NM_17439]
CUFF.30248.1	LOC789330	2.05647	25	2766244	2766596	353
CUFF.40209.1	ZDHHC17	2.05334	5	6252813	6253280	468
ENSBTAT00000017575	IL1RAP	2.05166	1	77223062	77343645	1921
ENSBTAT00000037548	MPG	2.04586	25	139711	146896	919
ENSBTAT00000059962	U6	2.04525	18	39373803	39373909	107
ENSBTAT00000061658	bta-mir-2329-1	2.04525	18	48594020	48594085	66
ENSBTAT00000029239	RNASEK	2.04513	19	27436503	27438226	652
ENSBTAT00000035017	ENSBTAT00000035017	2.04079	7	89393228	89423692	1183	Bos taurus cyclin H (CCNH), mRNA. [Source:RefSeq mRNA;Acc:NM_179788]
ENSBTAT00000063581	PNMAL2	2.04006	18	54129780	54131732	1678
ENSBTAT00000054389	GPC6	2.03681	12	68232526	68740385	465
ENSBTAT00000061398	ZZEF1	2.03658	19	25230019	25322722	9243
ENSBTAT00000001088	ENSBTAT00000001088	2.03564	11	94221939	94319233	531	Uncharacterized protein [Source:UniProtKB/TrEMBL;Acc:F1MUN]
ENSBTAT00000006467	ANKRD17	2.0323	6	89935677	90102798	10596
ENSBTAT00000014868	ENSBTAT00000014868	2.03205	2	130781188	130782246	1059	Uncharacterized protein [Source:UniProtKB/TrEMBL;Acc:F1N235]
ENSBTAT00000053059	IRGQ	2.03192	18	52152026	52155244	1869
ENSBTAT00000032716	ADAM8	2.03114	26	25960809	25972557	2943
CUFF.4053.1	TMED7	2.03003	10	4412493	4413029	537
CUFF.45235.1	SLC27A1	2.02908	7	5546781	5547046	266
CUFF.33397.1	TIPRL	2.02428	3	471467	471946	480
ENSBTAT00000007139	DPYD	2.0227	3	45563732	46487165	4421
ENSBTAT00000010697	SNW1	2.02247	10	89923193	89958906	2100
ENSBTAT00000059617	snoU2-30	2.02175	27	18252517	18252589	73
CUFF.11904.1	ISM1	2.0213	13	6986887	6988359	1473
ENSBTAT00000047471	GLIS3	2.02014	8	40834584	40951448	1104
ENSBTAT00000028453	ARHGEF12	2.01881	15	31451015	31614554	4830
ENSBTAT00000006902	DIP2B	2.01875	5	29347733	29579488	8497
ENSBTAT00000006494	SEC61A1	2.01806	22	60217808	60229341	1633
ENSBTAT00000001893	TNXB	2.01803	23	27085415	27136954	12372
ENSBTAT00000056097	MGC152321	2.01762	3	20871006	20901647	1512
ENSBTAT00000064043	SVIL	2.01734	13	34902836	34965895	2785
ENSBTAT00000026157	PIDD	2.01377	29	50774018	50779315	2854
ENSBTAT00000002457	C3orf14	2.01273	22	39119763	39134228	1427
ENSBTAT00000048657	NECAB2	2.01242	18	10316499	10350461	1361
CUFF.30666.1	UNANNOTATED	2.01229	25	3344853	3345943	1091
ENSBTAT00000045860	CDH17	2.01071	14	72437129	72525873	3303
ENSBTAT00000061203	CCDC57	2.00647	19	51271301	51351984	2657
ENSBTAT00000064228	TNRC6A	2.0054	25	22681784	22744636	5992
ENSBTAT00000023012	AKNA	1.99737	8	105223466	105308444	4359
ENSBTAT00000012115	ENSBTAT00000012115	1.99697	18	35751634	35752059	426
ENSBTAT00000012963	ANKS4B	1.99597	25	19268281	19279662	2089
ENSBTAT00000019081	ENSBTAT00000019081	1.99402	3	54905023	54951326	1737	Uncharacterized protein [Source:UniProtKB/TrEMBL;Acc:E1BAL7]
ENSBTAT00000057022	ENSBTAT00000057022	1.9844	13	74347296	74347738	443
ENSBTAT00000008975	C8H9ORF85	1.98316	8	48456364	48516656	547
ENSBTAT00000019477	OAS2	1.97809	17	63611774	63640159	3388
ENSBTAT00000013918	ENSBTAT00000013918	1.97716	26	25714851	25734311	3171	Uncharacterized protein [Source:UniProtKB/TrEMBL;Acc:G5E5D7]
ENSBTAT00000028988	ANXA5	1.97399	6	3542635	3575330	2152
ENSBTAT00000064101	PHACTR1	1.9733	23	43054844	43647528	1743
ENSBTAT00000004152	PAPSS2	1.97325	26	9365644	9402403	1968
CUFF.21743.2	INPP1	1.97285	2	5867885	5870662	1410
ENSBTAT00000064679	MYO19	1.97209	19	13157430	13190887	3891
CUFF.46861.1	LOC534671	1.97169	8	1325139	1325674	536
ENSBTAT00000062994	PRODH	1.97088	17	74439064	74456082	1606
CUFF.12378.1	LOC786966	1.96996	14	2061678	2062268	591
CUFF.2027.1	CYYR1	1.96856	1	9342834	9344554	1721
ENSBTAT00000004736	CYP39A1	1.96768	23	19776642	19860368	2727
ENSBTAT00000040023	PHLDB1	1.95973	15	29794751	29836450	4346
ENSBTAT00000061374	NALCN	1.95803	12	81550081	81829722	5279
ENSBTAT00000021600	ENSBTAT00000021600	1.95466	8	112911793	112920759	1260	Bos taurus ribonuclease H1 (RNASEH1), mRNA. [Source:RefSeq mRNA;Acc:NM_14655]
ENSBTAT00000019957	GPR37L1	1.9539	16	70886830	70890746	1952
ENSBTAT00000023731	ARHGEF6	1.95103	X	20273538	20389008	2931
ENSBTAT00000006317	ZNF345	1.94809	18	47753215	47846224	3561
ENSBTAT00000018278	ITGB5	1.94573	1	69801844	69899676	2644
ENSBTAT00000025441	PNRC1	1.94479	9	61921605	61925635	1765
ENSBTAT00000031089	CDH7	1.94197	24	11082496	11214011	2403
ENSBTAT00000065194	ENSBTAT00000065194	1.94082	X	78134340	78135016	677	Uncharacterized protein [Source:UniProtKB/TrEMBL;Acc:G3NT8]
ENSBTAT00000043356	ENSBTAT00000043356	1.93916	5	61229515	61336214	3630	Uncharacterized protein [Source:UniProtKB/TrEMBL;Acc:E1BPJ]
ENSBTAT00000035149	ENSBTAT00000035149	1.93822	19	26675245	26676864	1542	Bos taurus uncharacterized LOC78825 (LOC78825), mRNA. [Source:RefSeq mRNA;Acc:NM_115644]
ENSBTAT00000004289	SKA3	1.93613	12	35841563	35854986	2320
ENSBTAT00000059697	U6	1.93574	22	7776523	7776626	104
ENSBTAT00000032517	ZFP90	1.9348	18	36008030	36029234	2117
ENSBTAT00000053164	CHRNG	1.93241	2	120988439	120993968	1733
ENSBTAT00000028542	C1GALT1C1	1.93146	X	4694747	4698796	1894
CUFF.46857.1	LOC534671	1.93134	8	1320693	1321254	562
ENSBTAT00000003111	TMX2	1.92991	15	82363844	82371822	787
ENSBTAT00000064830	TMEM200C	1.9292	24	39737549	39739323	1674
CUFF.29858.1	UNANNOTATED	1.92872	25	1747741	1748666	926
ENSBTAT00000004179	DARC	1.92601	3	10647427	10648940	1088
ENSBTAT00000064292	CAV2	1.92472	4	52230674	52235915	489
ENSBTAT00000056935	RPL30	1.92325	15	32148575	32149038	464
ENSBTAT00000022804	ENSBTAT00000022804	1.92141	14	43705877	43706620	708	Uncharacterized protein [Source:UniProtKB/TrEMBL;Acc:G3X7A1]
ENSBTAT00000028806	ZC3HAV1	1.92137	4	103472028	103520426	3073
ENSBTAT00000002963	ATF2	1.92109	2	21725942	21830229	1751
ENSBTAT00000004772	GNL3L	1.92073	X	97432890	97461194	1985
ENSBTAT00000064130	BTNL9	1.91818	7	41643902	41650567	876
ENSBTAT00000010636	KIF18B	1.91707	19	45259544	45281127	3054
ENSBTAT00000001386	SUPV3L1	1.91621	28	25712751	25737804	2379
CUFF.26174.1	SLC4A7	1.91548	22	1746098	1877841	8090
ENSBTAT00000003304	ENSBTAT00000003304	1.91446	6	62506125	62506524	400
ENSBTAT00000018957	ZCCHC14	1.91359	18	13036326	13079896	2844
ENSBTAT00000020248	ENSBTAT00000020248	1.9128	8	86491137	86491828	687
ENSBTAT00000061106	ACE	1.91155	19	48447902	48467904	3736
CUFF.44571.1	UNANNOTATED	1.90964	7	4204954	4206393	1440	Uncharacterized protein[Source:UniProtKB/TrEMBL;Acc:F1MCW8]
ENSBTAT00000001076	HOMER3	1.90432	7	4209220	4215509	1392
ENSBTAT00000014520	SSBP1	1.90351	4	105842748	105853468	635
ENSBTAT00000005592	SGK1	1.90308	9	73305313	73310869	2355
CUFF.46063.1	LOC788528	1.89841	8	239395	239810	416
ENSBTAT00000013134	TRIM35	1.89679	8	75681765	75697613	1482
ENSBTAT00000038022	TINAGL1	1.89156	2	122685823	122695535	1774
ENSBTAT00000048744	TRIP13	1.88983	20	71496994	71511149	1408
ENSBTAT00000059516	SNORD22	1.88777	29	41852746	41852871	126
CUFF.6590.1	STARD7	1.88717	11	2288749	2289014	266
ENSBTAT00000014612	CCDC136	1.88628	4	93575777	93602932	3790
ENSBTAT00000008606	ESCO2	1.88548	8	10859329	10885722	2972
ENSBTAT00000004115	FBXO24	1.88536	25	36496907	36505662	1860
ENSBTAT00000014373	IL17RE	1.88413	22	16886273	16896124	2007
ENSBTAT00000021259	ETV1	1.88064	4	22042177	22145007	2289
CUFF.40409.1	NAV3	1.8778	5	7673890	7674495	606
ENSBTAT00000020872	CRIPT	1.87216	11	28903112	28914000	992
CUFF.33394.1	TIPRL	1.87102	3	469116	469465	350
ENSBTAT00000050226	TRIM26	1.87007	23	28563086	28579480	1739
CUFF.48906.1	UNANNOTATED	1.86726	9	4703296	4703438	143
ENSBTAT00000037230	ENSBTAT00000037230	1.86588	5	35174130	35174846	657	Uncharacterized protein [Source:UniProtKB/TrEMBL;Acc:E1BA89]
ENSBTAT00000000257	NADK	1.86564	16	52203712	52212869	1732
ENSBTAT00000027023	PPP2R1B	1.86483	15	22373123	22408398	2103
CUFF.43605.1	ZFP2	1.86479	7	2381048	2381628	581
ENSBTAT00000062605	bta-mir-2358	1.86427	2	135810541	135810604	64
ENSBTAT00000002349	RPL36	1.86366	7	19833364	19834615	551
ENSBTAT00000061714	biotype:miRNA	1.86166	X	126238633	126238711	79
ENSBTAT00000061510	RBMS3	1.86016	22	3899285	4695113	1471
ENSBTAT00000012611	CDC25A	1.85949	22	52242566	52264187	2108
ENSBTAT00000056479	COPZ2	1.85945	19	39081066	39090187	835
ENSBTAT00000011491	CCBE1	1.85945	24	58886144	58924772	1039
ENSBTAT00000062530	snoU54	1.85856	14	24955769	24955835	67
ENSBTAT00000063495	MGC155170	1.85807	19	22667523	22675073	954
ENSBTAT00000038369	TUBA1D	1.85671	2	107936557	107942525	1464
CUFF.12478.3	ZC3H3	1.85664	14	2402651	2429171	17690
ENSBTAT00000013171	CANT1	1.85325	19	54020560	54024284	1206
CUFF.14309.1	TMEM123	1.85311	15	6536504	6537762	1259
ENSBTAT00000002843	TCEB1	1.85154	14	39328605	39348337	1033
ENSBTAT00000033131	MORN2	1.85122	11	21226395	21234596	638
ENSBTAT00000006711	DGKG	1.84796	1	81514492	81687453	2372
ENSBTAT00000043128	CCDC155	1.84399	18	56310915	56332899	1680
ENSBTAT00000043458	FBXO36	1.84265	2	118773130	118879538	5321
CUFF.4365.1	SIMC1	1.83875	10	4951073	5048406	16752
ENSBTAT00000012842	TTLL9	1.83826	13	61958857	62006471	1394
CUFF.44596.1	CERS1	1.83596	7	4250632	4251338	707
ENSBTAT00000025100	MYCBP2	1.83398	12	52496959	52769208	14511
ENSBTAT00000032762	FPGS	1.83319	11	98498179	98506303	1328
ENSBTAT00000010589	ZDHHC15	1.832	X	80774502	80846688	1014
ENSBTAT00000007200	FAM115C	1.82999	4	107804452	107821622	3724
CUFF.8592.1	UNANNOTATED	1.82883	11	6660502	6665117	4616
ENSBTAT00000025566	ENSBTAT00000025566	1.82863	29	42735168	42738131	1563	Uncharacterized protein [Source:UniProtKB/TrEMBL;Acc:F1MKK3]
ENSBTAT00000024448	DPYSL2	1.82746	8	75089346	75168436	3976
CUFF.699.1	IFNAR2	1.82702	1	1597673	1604528	6856
ENSBTAT00000061223	NTN5	1.82407	18	55745678	55751080	1725
ENSBTAT00000062937	ENSBTAT00000062937	1.82328	X	70356125	70357012	888	Uncharacterized protein [Source:UniProtKB/TrEMBL;Acc:G3MXS5]
ENSBTAT00000012541	RPL3L	1.8229	25	1508568	1515379	1325
ENSBTAT00000000993	AQP1	1.82038	4	65830992	65845186	2669
ENSBTAT00000022990	RAB3IP	1.81955	5	43887153	43944943	1797
ENSBTAT00000018196	PGF	1.8195	10	86595706	86608816	1473
CUFF.22284.1	WDR75	1.8167	2	6890308	6890790	483
ENSBTAT00000066011	ATP5J	1.81642	1	10069815	10076995	514
CUFF.39341.1	RAB21	1.8161	5	1361953	1362219	267
ENSBTAT00000042789	CROCC	1.81565	2	136193743	136239981	6062
ENSBTAT00000006650	SMEK1	1.81528	21	56800878	56835145	3283
ENSBTAT00000034789	RAMP2	1.81371	19	43441583	43443429	839
ENSBTAT00000064959	FBXW8	1.81359	17	60338777	60396323	2175
CUFF.48536.1	PTP4A1	1.81243	9	509520	509865	346
ENSBTAT00000007351	PNPLA6	1.81177	7	17624452	17647840	4185
ENSBTAT00000024823	C7H19orf10	1.81071	7	20683774	20695698	1019
ENSBTAT00000055005	ENSBTAT00000055005	1.81004	2	125629834	125630345	507
ENSBTAT00000038656	ENSBTAT00000038656	1.80747	13	41140043	41141508	1427	Uncharacterized protein [Source:UniProtKB/TrEMBL;Acc:G3X7M5]
ENSBTAT00000024208	CSTB	1.80575	1	146527931	146532166	583
ENSBTAT00000003333	UBA2	1.80383	18	45036893	45067601	2649
ENSBTAT00000065590	COX7B	1.80354	X	79540625	79544590	415
ENSBTAT00000017614	SLC3A2	1.80182	29	41855871	41896760	2040
ENSBTAT00000008683	NUP93	1.80159	18	24879123	24981115	2656
ENSBTAT00000016675	FGF6	1.7995	5	106157909	106169922	627
ENSBTAT00000034023	ULBP27	1.79757	19	19833725	19875946	803
ENSBTAT00000029161	KIF14	1.79738	16	81131945	81182350	3819
CUFF.49801.1	LONRF3	1.79712	X	3254187	3254603	417
ENSBTAT00000022854	PDIA3	1.79541	21	55924230	55946434	1935
CUFF.4368.1	SIMC1	1.7952	10	4974135	4974595	461
ENSBTAT00000036478	LTB4R	1.794	10	20687230	20689253	1408
CUFF.12237.1	LOC789629	1.79314	14	1770489	1772383	1467
ENSBTAT00000002626	RPL5	1.79032	3	50787385	50795965	1006
ENSBTAT00000021868	YME1L1	1.79021	13	17986323	18015111	2540
ENSBTAT00000007942	ENSBTAT00000007942	1.78959	27	15623109	15623317	209
ENSBTAT00000005825	ENSBTAT00000005825	1.78764	15	46852254	46853210	957	Uncharacterized protein [Source:UniProtKB/TrEMBL;Acc:G5E566]
ENSBTAT00000050340	ENSBTAT00000050340	1.78703	12	1244345	1245089	745
ENSBTAT00000065310	ENSBTAT00000065310	1.78658	16	12661605	12662451	553	Uncharacterized protein [Source:UniProtKB/TrEMBL;Acc:G3MZ42]
ENSBTAT00000001896	HRH1	1.78554	22	55929988	55931463	1476
ENSBTAT00000009564	TF	1.78468	1	136683311	136722309	2549
ENSBTAT00000003190	SEC61B	1.78423	8	64722966	64731269	791
ENSBTAT00000036529	SLC24A1	1.78405	10	12469673	12498031	3900
CUFF.45460.1	LOC520505	1.78322	7	6120444	6120990	547
CUFF.1962.1	CYYR1	1.78283	1	9288224	9290984	2761
ENSBTAT00000062535	snoU89	1.78129	5	103856022	103856266	245
ENSBTAT00000017417	SPAG5	1.78064	19	20592273	20611230	3741
ENSBTAT00000042645	ARHGDIA	1.77974	19	51633694	51637708	1851
ENSBTAT00000061543	SCN8A	1.77919	5	28211640	28331404	6501
CUFF.46852.1	LOC534671	1.77877	8	1317090	1318352	1263
ENSBTAT00000030845	STK39	1.77837	2	27924668	28017774	1358
ENSBTAT00000023620	ENSBTAT00000023620	1.77804	4	103726165	103727095	902
ENSBTAT00000021952	POLDIP3	1.77764	5	113982763	114005896	3415
ENSBTAT00000010538	PPP5C	1.77733	18	54025021	54045583	2015
ENSBTAT00000026857	BAZ1A	1.77459	21	45536724	45586839	4771
ENSBTAT00000020395	SPTAN1	1.76903	11	99131533	99179460	7771
ENSBTAT00000056576	ATP5E	1.76729	13	57866138	57869829	575
ENSBTAT00000063771	NCF2	1.76556	16	66090733	66128113	3352
ENSBTAT00000009641	SETDB2	1.76291	12	19111394	19147324	2115
ENSBTAT00000061443	WDFY3	1.76228	6	101289985	101484302	10742
ENSBTAT00000004729	CNTF	1.7622	15	83291643	83293465	600
CUFF.3338.1	UNANNOTATED	1.76036	10	2241405	2243058	1654
ENSBTAT00000014675	ENSBTAT00000014675	1.75929	1	105901476	105902305	830
ENSBTAT00000020332	NXPH3	1.75926	19	37671531	37672235	705
ENSBTAT00000066137	ENSBTAT00000066137	1.75647	10	58576206	58581557	453
CUFF.15019.1	LOC789394	1.75571	16	832318	835652	3335
ENSBTAT00000043155	FCGRT	1.7555	18	56415980	56421861	1626
ENSBTAT00000007663	PTAR1	1.74982	8	46138549	46180420	1309
ENSBTAT00000049249	PTAR1	1.74982	8	46138756	46180420	1309
ENSBTAT00000052191	SMG8	1.74966	19	10390870	10395903	3847
ENSBTAT00000011230	ENSBTAT00000011230	1.74886	23	47623803	47624354	552	Uncharacterized protein [Source:UniProtKB/TrEMBL;Acc:F1MKI]
ENSBTAT00000000902	PGM3	1.74806	9	23358371	23384805	2075
ENSBTAT00000022215	TMEM30B	1.74514	10	73648527	73649642	1116
ENSBTAT00000009643	ATP5L	1.74487	15	29521980	29530109	474
CUFF.44591.1	CERS1	1.74411	7	4248313	4248606	294
CUFF.44004.2	ARF1	1.74223	7	2914910	2923132	7905
ENSBTAT00000056737	ENSBTAT00000056737	1.74174	3	86404311	86433714	1636	Uncharacterized protein [Source:UniProtKB/TrEMBL;Acc:F1N3N3]
ENSBTAT00000008588	SIRPB2	1.74166	13	60226028	60232034	707
CUFF.30286.1	ZNF174	1.74092	25	2834727	2841821	2331
ENSBTAT00000055412	TMEM150B	1.73999	18	62608571	62615876	1163
ENSBTAT00000030754	EOGT	1.73959	22	32651392	32691748	3997
ENSBTAT00000065520	RGS4	1.73872	3	6287012	6292402	1031
ENSBTAT00000000136	SPATA5	1.7362	17	34878951	35145717	2448
ENSBTAT00000018812	AMN1	1.73605	5	78552287	78637341	2445
CUFF.2010.1	CYYR1	1.73361	1	9326834	9329489	2656
ENSBTAT00000026602	ENTHD2	1.73319	19	52090695	52101811	3088
ENSBTAT00000018708	FGFR2	1.73281	26	41823653	41926635	4010
ENSBTAT00000035048	RASGRF2	1.73188	7	83362788	83546393	3438
ENSBTAT00000011359	SEP T8	1.73129	7	22862426	22881449	1805
ENSBTAT00000004163	ENSBTAT00000004163	1.73069	8	48953078	48954464	1387
ENSBTAT00000026369	SLC16A9	1.72539	28	15428478	15474740	1569
ENSBTAT00000001170	MGC133692	1.72056	9	87948484	87963094	1257
ENSBTAT00000013080	NFYA	1.71983	23	15006414	15030445	1736
CUFF.31086.1	CISD1	1.71966	26	743136	743351	216
ENSBTAT00000001303	RAB10	1.71958	11	73335436	73400455	2274
ENSBTAT00000023603	DYNLRB2	1.7165	18	7356788	7366900	553
ENSBTAT00000048558	ENSBTAT00000048558	1.71549	14	338622	339191	570	Uncharacterized protein [Source:UniProtKB/TrEMBL;Acc:F1N4S2]
ENSBTAT00000046291	SCG5	1.71515	10	30077158	30135194	954
ENSBTAT00000045719	ANKFY1	1.7138	19	25337350	25387068	4194
CUFF.50319.3	CUL4B	1.71211	X	4753284	4785749	5597
CUFF.27742.1	ATP9B	1.71206	24	1157758	1158050	293
ENSBTAT00000012742	TMEM184B	1.71057	5	110486531	110536722	3484
ENSBTAT00000022799	ENSBTAT00000022799	1.70945	8	107583920	107794692	1315	Uncharacterized protein [Source:UniProtKB/TrEMBL;Acc:F1MC34]
ENSBTAT00000008739	INSL6	1.70929	8	39603073	39614295	764
ENSBTAT00000027630	CD40	1.70902	13	75563518	75574215	1292
ENSBTAT00000023971	ENSBTAT00000023971	1.70718	1	111445583	111512320	1174	Uncharacterized protein [Source:UniProtKB/TrEMBL;Acc:F1MWT4]
ENSBTAT00000040291	BTBD8	1.70351	3	51382835	51475663	5016
CUFF.37264.1	GRB10	1.70308	4	5228641	5229086	446
CUFF.37270.1	GRB10	1.70209	4	5237853	5238512	660
ENSBTAT00000006940	GBP4	1.70069	3	54643139	54683050	2838
ENSBTAT00000026390	CCSER1	1.70057	6	35100701	35938394	3543
ENSBTAT00000007398	PAFAH1B2	1.69913	15	28260081	28286877	2194
ENSBTAT00000010616	FUSIP1	1.69899	2	129522680	129534734	1874
ENSBTAT00000034045	ENSBTAT00000034045	1.69708	X	143557040	143559418	384	Uncharacterized protein [Source:UniProtKB/TrEMBL;Acc:E1BNI2]
ENSBTAT00000015476	HECTD2	1.69704	26	13062904	13133852	2328
CUFF.15733.1	DSTYK	1.69468	16	2771877	2772249	373
CUFF.28499.2	ZADH2	1.69404	24	3756590	3767343	8116
ENSBTAT00000002170	PICALM	1.69265	29	9613012	9665840	1850
ENSBTAT00000013807	ZNF484	1.69137	8	85224607	85232666	2373
ENSBTAT00000007429	TMSB10	1.69087	11	49933204	49934214	452
ENSBTAT00000066155	ENSBTAT00000066155	1.68369	20	71902471	71904001	981	Uncharacterized protein [Source:UniProtKB/TrEMBL;Acc:G3NV]
ENSBTAT00000034185	MGC151592	1.68264	16	30304540	30359147	571
ENSBTAT00000024345	MOSPD2	1.68077	X	135804051	135892336	2403
ENSBTAT00000014162	NACA	1.68034	5	57063071	57074070	928
CUFF.1588.1	UNANNOTATED	1.67893	1	8705138	8706653	1516
ENSBTAT00000049757	PRDM5	1.67871	6	4491175	4743136	1893
ENSBTAT00000040046	RPS25	1.67831	15	30115928	30117641	477
ENSBTAT00000023131	L3MBTL3	1.67763	9	69159349	69262020	3247
ENSBTAT00000042191	bta-mir-324	1.67643	19	27571341	27571429	89
ENSBTAT00000064261	ENSBTAT00000064261	1.67629	12	15274614	15276029	1416
ENSBTAT00000005996	ENSBTAT00000005996	1.675	11	77493037	77493712	676
ENSBTAT00000045235	TFB1M	1.6746	9	93240604	93307575	2431
ENSBTAT00000064082	SAC3D1	1.67457	29	43917886	43919976	1297
ENSBTAT00000014035	KRTCAP2	1.6721	3	15498847	15501486	565
ENSBTAT00000013664	XPNPEP2	1.67103	X	13645603	13671526	2062
ENSBTAT00000025996	G6PD	1.6692	X	40484795	40500923	1602
ENSBTAT00000011505	PRDX3	1.66821	26	39672044	39681392	1615
ENSBTAT00000057416	HSD11B1L	1.66665	7	19836042	19839514	1733
CUFF.20720.1	UNANNOTATED	1.66197	2	2026608	2026867	260
ENSBTAT00000019923	PLXNB2	1.66138	5	119840726	119854120	6206
ENSBTAT00000049990	ENSBTAT00000049990	1.66014	12	25281101	25281531	426
CUFF.16911.1	UNANNOTATED	1.66007	16	6766059	6767842	1784	Uncharacterized protein[Source:UniProtKB/TrEMBL;Acc:F1MLE8]
ENSBTAT00000042668	RBX1	1.6599	5	112685001	112697359	798
ENSBTAT00000033450	GADD45A	1.65933	3	77972153	77975265	1287
ENSBTAT00000023267	FAIM2	1.65877	5	30155763	30185025	1154
CUFF.37273.1	GRB10	1.65678	4	5240094	5240285	192
CUFF.45695.1	AP1M1	1.65496	7	7825793	7826087	295
CUFF.24462.1	UNANNOTATED	1.65427	20	4679668	4681456	1789
ENSBTAT00000001830	TMED9	1.65368	7	40475155	40479104	1389
ENSBTAT00000029986	ENSBTAT00000029986	1.65309	23	50550187	50568522	1187	Uncharacterized protein [Source:UniProtKB/TrEMBL;Acc:G3X7H8]
CUFF.42533.1	UNANNOTATED	1.65229	6	7774253	7776067	1815	Putative uncharacterized protein[Source:UniProtKB/TrEMBL;Acc:Q8TE30]
ENSBTAT00000011612	LAMA4	1.65149	9	38644310	38810902	5812
ENSBTAT00000027289	SPTLC2	1.65121	10	89756991	89852261	2041
ENSBTAT00000008359	KLHL42	1.6505	5	82452437	82468701	1581
ENSBTAT00000022558	GANAB	1.65014	29	41664315	41679641	3876
CUFF.29800.1	NOXO1	1.64785	25	1535979	1540746	1310
ENSBTAT00000026865	DENND2D	1.64704	3	32321550	32337248	2043
ENSBTAT00000019413	PTGIR	1.64615	18	54185871	54188079	1161
ENSBTAT00000021208	ENSBTAT00000021208	1.64611	13	42521496	42529083	426	Uncharacterized protein [Source:UniProtKB/TrEMBL;Acc:E1B791]
ENSBTAT00000046953	CD3G	1.64567	15	29462576	29469747	623
ENSBTAT00000005015	RPL37A	1.64541	2	105202277	105204896	659
ENSBTAT00000003798	KAT6B	1.64419	28	30807700	30986965	5701
ENSBTAT00000038591	NCALD	1.64382	14	64875135	64898581	1833
CUFF.19740.1	TMEM231	1.64339	18	2882035	2887781	5747
ENSBTAT00000044237	CDCA4	1.64316	21	71052184	71052852	669
ENSBTAT00000012576	NUBP1	1.64217	25	9501386	9519255	1217
ENSBTAT00000053777	TUBA3E	1.64206	17	74388564	74392309	1356
ENSBTAT00000000158	FRYL	1.63818	6	68829579	68974140	9233
ENSBTAT00000002549	MRPS27	1.63769	20	9211237	9315274	2179
CUFF.16983.1	KLHL2	1.63608	17	476214	476862	649
ENSBTAT00000059537	snosnR61	1.63518	3	101817129	101817197	69
ENSBTAT00000018384	ACTR6	1.63477	5	64510374	64529644	1539
ENSBTAT00000028879	SOGA1	1.63336	13	66628906	66673721	4284
ENSBTAT00000044928	CCS	1.63091	29	45274394	45288010	1144
ENSBTAT00000003521	NOL10	1.6308	11	86946735	87038433	2888
ENSBTAT00000065423	ENSBTAT00000065423	1.63039	9	74338936	74339254	319
CUFF.37256.1	GRB10	1.63019	4	5220490	5220876	387
CUFF.6361.1	MRPS5	1.62992	11	1900957	1901280	324
ENSBTAT00000059688	SNORD73	1.62927	17	6703755	6703823	69
CUFF.20713.1	UNANNOTATED	1.62826	2	2020199	2020252	54	NADHubiquinone oxidoreductase chain 6[Source:UniProtKB/TrEMBL;Acc:Q7JCY4]
ENSBTAT00000010092	ARHGAP27	1.62813	19	45680698	45713521	2818
ENSBTAT00000003812	IRF4	1.62717	23	52050985	52064928	1465
ENSBTAT00000008487	EPCAM	1.62688	11	29626087	29636759	1566
ENSBTAT00000012631	CHM	1.62545	X	74152508	74398550	1944
ENSBTAT00000043309	EPN3	1.62544	19	36811806	36821284	2468
ENSBTAT00000060964	KIAA1328	1.62514	24	20313071	20313992	549
ENSBTAT00000003229	TNS1	1.62481	2	106627006	106773157	7174
ENSBTAT00000017703	ENSBTAT00000017703	1.62478	X	94378601	94380496	1896
ENSBTAT00000023560	FUT1	1.62445	18	55828930	55832447	2408
ENSBTAT00000013895	TBRG4	1.62353	4	77224764	77231980	1849
CUFF.38997.4	UNANNOTATED	1.62188	5	295425	301669	1360	Ankyrin repeat domaincontaining protein 26[Source:UniProtKB/TrEMBL;Acc:ANR26]
ENSBTAT00000042836	GJA9	1.61865	3	107697178	107698719	1542
CUFF.1441.1	UNANNOTATED	1.61743	1	6622936	6624965	2030	Putative p150[Source:UniProtKB/TrEMBL;Acc:O00366]
ENSBTAT00000046627	PIK3C2A	1.61741	15	35867460	35912334	2481
ENSBTAT00000044652	DYNC1H1	1.61392	21	68507134	68568024	14184
ENSBTAT00000015646	FGR	1.61344	2	126276335	126291824	2163
ENSBTAT00000025465	FAM149B1	1.61201	28	29399880	29450342	2183
CUFF.11175.1	JAG1	1.61133	13	3839965	3840363	399
ENSBTAT00000049389	IFIT2	1.61121	26	11069934	11071316	1383
ENSBTAT00000045023	PRKCSH	1.6108	1	96517509	96676250	3569
ENSBTAT00000011038	CLPX	1.60982	10	12041745	12071031	1940
ENSBTAT00000066124	PTBP1	1.60925	7	45016275	45026949	3131
CUFF.48905.1	UNANNOTATED	1.60902	9	4702521	4702741	221	Putative humanin peptide[Source:UniProtKB/TrEMBL;Acc:HUNIN]
ENSBTAT00000001576	AP1B1	1.60872	17	70734993	70783359	3949
ENSBTAT00000011702	PAQR3	1.60617	6	95409078	95441932	3378
CUFF.44242.1	SNAP47	1.60579	7	3329515	3330075	561
ENSBTAT00000061509	CNKSR2	1.60515	X	128890378	129117572	3394
ENSBTAT00000047600	SPA17	1.60423	29	28523797	28537744	694
ENSBTAT00000002303	ENSBTAT00000002303	1.60384	19	10239900	10240447	548	Uncharacterized protein [Source:UniProtKB/TrEMBL;Acc:E1BA13]
ENSBTAT00000001500	BMP2K	1.60343	6	95385858	95411167	2059
ENSBTAT00000028592	SIM2	1.60332	1	150696150	150728567	1623
ENSBTAT00000002710	GDE1	1.60244	25	17210001	17237789	1544
ENSBTAT00000029039	AUNIP	1.60238	2	127821034	127833467	1388
ENSBTAT00000025497	LRRC10	1.60209	5	44094624	44097706	3083
ENSBTAT00000023285	ZNF236	1.60187	24	2597951	2656107	6149
ENSBTAT00000009955	CEP170	1.60152	16	34693379	34785566	4860
ENSBTAT00000001474	PRKD3	1.60089	11	19704351	19780728	2773
ENSBTAT00000022116	WASF1	1.59961	9	40520685	40591232	2584
ENSBTAT00000064008	NCOA1	1.59939	11	74511607	74590933	4265
ENSBTAT00000010075	SCARA3	1.59914	8	10992201	11010083	2076
ENSBTAT00000045066	FAU	1.59825	5	47736728	47737193	466
ENSBTAT00000039811	COL13A1	1.59796	28	26253844	26406118	2814
ENSBTAT00000006956	SERPINE3	1.59732	12	20856479	20887977	1535
ENSBTAT00000036984	ENSBTAT00000036984	1.59663	18	63047792	63055631	924	Uncharacterized protein [Source:UniProtKB/TrEMBL;Acc:E1B91]
ENSBTAT00000055097	FBXO5	1.59564	9	91056939	91067416	1164
ENSBTAT00000000937	ST6GAL2	1.59339	11	45414102	45469589	2659
CUFF.12208.1	KIFC2	1.59339	14	1659121	1659948	828
ENSBTAT00000060963	SLC2A9	1.59297	6	109907506	110062237	1321
ENSBTAT00000010988	ARSB	1.59199	10	9789137	9974919	4243
ENSBTAT00000051764	bta-mir-486	1.59026	27	36261818	36261941	124
ENSBTAT00000004811	WDR45L	1.58622	19	50611870	50635833	2245
ENSBTAT00000048180	RNF217	1.58436	9	26441435	26484894	1258
CUFF.42534.1	UNANNOTATED	1.58137	6	7776173	7777907	1735	LINE1 retrotransposable element ORF1 protein[Source:UniProtKB/TrEMBL;Acc:LORF1]
ENSBTAT00000047256	DUSP11	1.57835	11	10836512	10852450	1348
ENSBTAT00000018811	NKG2A	1.57768	5	99775091	99779613	732
ENSBTAT00000004486	ZNF606	1.57752	18	65645367	65667374	2823
ENSBTAT00000018027	UNC13D	1.57636	19	56402887	56418246	4794
ENSBTAT00000005841	MORN3	1.57631	17	55844948	55853700	1180
CUFF.37272.1	GRB10	1.57622	4	5239792	5240002	211
ENSBTAT00000045141	TNFSF14	1.57292	7	19076010	19080237	1196
ENSBTAT00000029620	ATXN2	1.57236	17	57425985	57527920	4248
ENSBTAT00000047947	SSR2	1.57189	3	14808605	14815178	1081
ENSBTAT00000015397	CDC14B	1.57135	8	84629264	84748968	1747
CUFF.31595.1	ARHGEF10	1.56593	27	226309	226754	446
ENSBTAT00000003250	CUEDC2	1.56288	26	22919818	22921523	982
ENSBTAT00000040273	ENSBTAT00000040273	1.56155	3	27976839	27978841	1565
ENSBTAT00000032332	PVRL3	1.56102	1	56353745	56378308	1533
ENSBTAT00000026682	PKD2	1.56048	6	38040871	38099549	4941
ENSBTAT00000066261	CCDC15	1.55983	29	28788284	28837160	2621
CUFF.42535.1	UNANNOTATED	1.559	6	7778016	7780081	2066
ENSBTAT00000007235	TP53INP2	1.55827	13	64624466	64626041	675
ENSBTAT00000004931	LPAR3	1.55721	3	59403909	59459794	2015
ENSBTAT00000060333	SNORD36	1.55578	11	104314558	104314622	65
ENSBTAT00000048867	CFI	1.55527	6	16765034	16815352	2099
ENSBTAT00000019535	PTCD2	1.55515	20	9179368	9211165	1975
CUFF.28182.1	ZNF516	1.55405	24	2893593	2896216	2624
ENSBTAT00000026529	CNTD1	1.55343	19	43469829	43478694	1002
CUFF.40828.1	LOC531410	1.55304	5	9805594	9806942	1349
ENSBTAT00000013077	TPM3	1.55108	3	16376436	16395088	1106
CUFF.12408.1	PUF60	1.55032	14	2168987	2169436	450
ENSBTAT00000021893	TNKS1BP1	1.54926	15	81792138	81813276	5345
CUFF.28110.1	UNANNOTATED	1.54857	24	2815475	2817383	1909
ENSBTAT00000061585	RRBP1	1.54581	13	38289297	38317466	5168
ENSBTAT00000065069	CCDC159	1.54553	7	16977744	16981970	1070
ENSBTAT00000025636	GLA	1.54543	X	55224014	55234673	1942
ENSBTAT00000057366	ENSBTAT00000057366	1.54441	4	113763391	113768447	1541	Bos taurus GTPase, IMAP family member 5like (LOC511617), mRNA. [Source:RefSeq mRNA;Acc:NM_1826]
ENSBTAT00000033541	ENSBTAT00000033541	1.54223	3	43084878	43085405	528
ENSBTAT00000015873	GOT1	1.54167	26	20285687	20310044	1974
ENSBTAT00000064044	KANSL1L	1.53991	2	98279695	98378538	2574
ENSBTAT00000053827	ZNF546	1.537	18	47280908	47330516	2729
ENSBTAT00000055880	ENSBTAT00000055880	1.53364	11	11883553	11885179	1527	Uncharacterized protein [Source:UniProtKB/TrEMBL;Acc:G5E6C3]
ENSBTAT00000012454	MDH2	1.533	25	34766932	34779637	1294
CUFF.43697.1	UNANNOTATED	1.53124	7	2489093	2492029	2937	Heatr5b protein[Source:UniProtKB/TrEMBL;Acc:Q8VCM6]
ENSBTAT00000042573	SEC14L1	1.53086	19	55328989	55376388	2553
ENSBTAT00000065375	MOCOS	1.52897	24	21198154	21256345	2707
CUFF.49904.1	CXHXorf56	1.52891	X	3765209	3765663	455
ENSBTAT00000016431	CHMP5	1.52236	8	76364232	76378151	1338
ENSBTAT00000063800	ENSBTAT00000063800	1.5219	10	56820937	56821305	369
ENSBTAT00000005522	TNFRSF1A	1.52046	5	104402771	104415588	2380
ENSBTAT00000048145	TCEAL8	1.5175	X	57476264	57477875	591
ENSBTAT00000012197	NEK11	1.51726	1	140061251	140332232	2075
ENSBTAT00000036647	ENSBTAT00000036647	1.51472	8	59587076	59592580	1391	Bos taurus transmembrane protein ENSP341 homolog (MGC13466), mRNA. [Source:RefSeq mRNA;Acc:NM_1773]
ENSBTAT00000015544	ENSBTAT00000015544	1.51371	13	63150593	63151022	430	Uncharacterized protein [Source:UniProtKB/TrEMBL;Acc:E1BHM9]
ENSBTAT00000000253	ARHGAP31	1.51235	1	64747665	64795985	4224
ENSBTAT00000045390	MRPL1	1.51229	6	94337924	94408905	1537
CUFF.34558.1	UCK2	1.51173	3	3041908	3119821	5162
ENSBTAT00000060454	SNORD14	1.51132	15	34218136	34218223	88
ENSBTAT00000008639	CCDC82	1.51048	15	14120305	14151878	2123
ENSBTAT00000004780	BNC2	1.50972	8	27974917	27993276	2637
ENSBTAT00000013674	ATP7B	1.50826	12	21415762	21463534	4720
ENSBTAT00000019566	DYNC1LI1	1.50705	22	7045916	7098962	2518
CUFF.21079.3	AMMECR1L	1.50615	2	4544433	4549028	1170
ENSBTAT00000052679	ENSBTAT00000052679	1.50611	23	28299437	28311309	1830	Bos taurus major histocompatibility complex, class I (LOC512672), mRNA. [Source:RefSeq mRNA;Acc:NM_176841]
ENSBTAT00000043069	ABCC9	1.50492	5	88677586	88831324	5046
ENSBTAT00000053921	CCR7	1.50491	19	41428917	41440070	2141
ENSBTAT00000006079	GLYAT	1.50374	15	83455602	83469332	1125
ENSBTAT00000004752	HSPBP1	1.50257	18	62643396	62653550	1619
ENSBTAT00000036177	NOP10	1.50162	10	28351840	28355349	2939
ENSBTAT00000018944	KCTD1	1.50155	24	30685543	30788156	1604
CUFF.46666.1	UNANNOTATED	1.50115	8	935079	937205	2127	Uncharacterized protein[Source:UniProtKB/TrEMBL;Acc:F1MLE8]
ENSBTAT00000048465	FCGR2C	1.49878	3	8033835	8040506	901
ENSBTAT00000020761	PPP1R9A	1.49878	4	12038499	12381524	4381
CUFF.31285.1	LOC785441	1.4956	26	1090014	1090150	137
ENSBTAT00000023705	RBMS2	1.49503	5	57167137	57219971	1625
ENSBTAT00000002488	ACIN1	1.49396	10	21626432	21637359	2779
ENSBTAT00000026064	MICALL1	1.49056	5	110213001	110240434	4253
ENSBTAT00000004823	SLC5A10	1.49046	19	34817325	34872403	2042
ENSBTAT00000044681	PMEPA1	1.48948	13	59023080	59076365	1088
CUFF.14849.1	PPFIA4	1.48907	16	555196	555884	689
ENSBTAT00000007448	SLC39A8	1.48889	6	23816193	23898886	1653
ENSBTAT00000023649	ENSBTAT00000023649	1.48866	7	54224152	54224730	579	Uncharacterized protein [Source:UniProtKB/TrEMBL;Acc:F6PWD5]
ENSBTAT00000020612	FADS3	1.48859	29	41087531	41102449	1703
ENSBTAT00000001193	LRRC8C	1.48835	3	53717832	53810701	2789
ENSBTAT00000044102	ENSBTAT00000044102	1.48803	17	73113557	73146553	853	Uncharacterized protein [Source:UniProtKB/TrEMBL;Acc:F1MLW8]
ENSBTAT00000007108	ENSBTAT00000007108	1.48714	16	77483017	77522635	3636	Bos taurus CD46 molecule, complement regulatory protein (CD46), transcript variant 5, mRNA. [Source:RefSeq mRNA;Acc:NM_1242565]
ENSBTAT00000001099	ERO1LB	1.48432	28	8951740	9026350	1875
ENSBTAT00000007206	LIPC	1.48423	10	51758913	51921260	1757
ENSBTAT00000013791	CPNE4	1.48336	1	139678041	139842029	1082
ENSBTAT00000063146	bta-mir-2416	1.48324	3	107242359	107246829	3928
ENSBTAT00000063421	ENSBTAT00000063421	1.48137	X	57676227	57676827	583
ENSBTAT00000019726	GLTSCR1L	1.48021	23	16478580	16509798	3237
ENSBTAT00000015875	RPS19	1.48019	18	51689627	51697161	507
ENSBTAT00000034744	ZNF750	1.47961	19	50475196	50483968	3092
ENSBTAT00000039063	ENSBTAT00000039063	1.477	11	93927186	93927978	793
ENSBTAT00000043205	LASP1	1.4751	19	40090995	40131373	3826
ENSBTAT00000019134	EIF3I	1.47433	2	122128559	122136316	1194
ENSBTAT00000020203	SYDE1	1.47339	7	9032801	9037281	2196
ENSBTAT00000002130	ENSBTAT00000002130	1.47195	2	59143225	59144149	846	Uncharacterized protein [Source:UniProtKB/TrEMBL;Acc:E1BBW6]
ENSBTAT00000001176	ENSBTAT00000001176	1.47175	8	99849410	99850892	1425	Uncharacterized protein [Source:UniProtKB/TrEMBL;Acc:G3MWU5]
ENSBTAT00000002911	C12orf55	1.47139	5	61095656	61150517	2418
CUFF.19693.1	UNANNOTATED	1.47125	18	2792621	2792904	212
ENSBTAT00000052725	REEP3	1.47088	28	19709521	19806763	2260
ENSBTAT00000016953	GCNT1	1.46941	8	52848304	52850731	2428
CUFF.6364.1	MRPS5	1.46781	11	1906676	1906897	222
ENSBTAT00000063430	HELB	1.46646	5	47713520	47751430	3598
ENSBTAT00000031869	IRF3	1.46581	18	56517723	56523302	1548
ENSBTAT00000033962	SOAT1	1.46474	16	62068139	62128359	2225
CUFF.18269.1	FBXW7	1.46465	17	5323060	5323711	652
ENSBTAT00000000824	SMAD6	1.46377	10	13507839	13583291	1494
ENSBTAT00000035550	MYH13	1.46367	19	29956798	30003344	5802
ENSBTAT00000064114	ACSL5	1.46298	26	33187025	33234951	2651
ENSBTAT00000011098	KIAA0141	1.46298	7	54670603	54685592	2541
CUFF.14859.1	PPFIA4	1.46284	16	584642	585408	767
ENSBTAT00000061531	CCDC73	1.46215	15	64112929	64228880	3631
CUFF.34640.1	UNANNOTATED	1.46076	3	3142595	3144546	1952	Putative uncharacterized protein[Source:UniProtKB/TrEMBL;Acc:Q8TE30]
ENSBTAT00000020102	SLC16A1	1.45901	3	30533845	30563298	3150
ENSBTAT00000061708	SNORA31	1.45885	12	15518105	15518233	129
ENSBTAT00000027155	THSD1	1.45794	12	21669546	21697383	2963
ENSBTAT00000046628	C13H20ORF12	1.45793	13	38782689	38833049	2927
ENSBTAT00000019280	BRAT1	1.45743	25	41207310	41216105	2547
ENSBTAT00000009521	BUB1B	1.45687	10	35903021	35958915	3721
ENSBTAT00000013076	PAN3	1.45502	12	31861044	31938625	2039
CUFF.30082.2	PKMYT1	1.45447	25	2379716	2385714	5829
ENSBTAT00000025484	RPS20	1.45066	14	24955079	24956324	474
CUFF.42897.1	CNOT6	1.44991	7	490878	575084	6422
ENSBTAT00000036093	ENSBTAT00000036093	1.4492	22	7111728	7112287	560
ENSBTAT00000005680	PDE1B	1.44782	5	25631976	25658521	3020
ENSBTAT00000016118	EHMT1	1.44777	11	105429172	105493391	4402
ENSBTAT00000054742	TMSB4X	1.44493	14	38614593	38615161	569
ENSBTAT00000026124	GPRC5A	1.44487	5	97433255	97453094	2054
ENSBTAT00000005918	NLRC3	1.44465	25	2927846	2944136	3585
ENSBTAT00000053663	SLC25A3	1.44266	5	63086353	63092547	1329
ENSBTAT00000034384	TIMM10	1.44172	15	82106827	82109417	570
ENSBTAT00000032367	CCDC79	1.44064	18	34603130	34630641	2322
ENSBTAT00000018998	RHOC	1.4404	3	30769966	30776469	1075
ENSBTAT00000007628	GRIA1	1.43911	7	66766525	67109288	2564
ENSBTAT00000063041	ENSBTAT00000063041	1.43842	5	29600737	29601755	408	Uncharacterized protein [Source:UniProtKB/TrEMBL;Acc:G3MX59]
CUFF.19532.1	CFDP1	1.43685	18	2663676	2664441	766
ENSBTAT00000024503	CCDC42	1.43671	19	28873595	28886401	1364
ENSBTAT00000020009	CD14	1.43599	7	53446106	53448979	2790
ENSBTAT00000013673	ST6GAL1	1.43554	1	80801736	80830464	946
CUFF.44051.1	UNANNOTATED	1.43414	7	3065761	3067135	1375
ENSBTAT00000008572	BCL2L1	1.43334	13	61766806	61817383	2544
ENSBTAT00000022023	GCSAM	1.43326	1	57326875	57340896	577
ENSBTAT00000014649	PTGR1	1.43025	8	102666740	102697281	1260
CUFF.40820.1	UNANNOTATED	1.43007	5	9637495	9637884	390
ENSBTAT00000021796	ENSBTAT00000021796	1.42973	9	16325798	16326091	294	Ribosomal protein L37 [Source:UniProtKB/TrEMBL;Acc:E1BFX3]
CUFF.41236.1	UNANNOTATED	1.4288	6	2718837	2719755	919	Uncharacterized protein[Source:UniProtKB/TrEMBL;Acc:F1MLE8]
ENSBTAT00000009477	STT3A	1.42736	29	29374406	29395597	2449
ENSBTAT00000047205	C3H1orf189	1.42425	3	16367444	16370673	693
ENSBTAT00000010514	ENSBTAT00000010514	1.42407	16	19881716	19882860	693	Uncharacterized protein [Source:UniProtKB/TrEMBL;Acc:F1N742]
ENSBTAT00000014625	SSH2	1.4239	19	21443600	21499794	4122
ENSBTAT00000005523	RARRES2	1.42371	4	113564407	113567496	914
ENSBTAT00000003400	ARHGAP6	1.42236	X	137588934	137693777	2880
ENSBTAT00000003678	TOR1B	1.42191	11	100210927	100215693	877
ENSBTAT00000062245	snoU82P	1.42017	5	111265047	111265102	56
ENSBTAT00000021749	ENSBTAT00000021749	1.41845	16	41137643	41138515	873	Uncharacterized protein [Source:UniProtKB/TrEMBL;Acc:E1BCL3]
ENSBTAT00000015807	ENSBTAT00000015807	1.41817	15	40235178	40236713	1350	Uncharacterized protein [Source:UniProtKB/TrEMBL;Acc:E1BF74]
CUFF.44053.1	WNT9A	1.41727	7	3067305	3070089	2785
ENSBTAT00000063595	SPTSSB	1.41569	1	106878905	106879135	231
CUFF.49825.1	UNANNOTATED	1.41533	X	3286702	3288239	1538
ENSBTAT00000037203	ENSBTAT00000037203	1.41373	14	68938073	68938543	471	Uncharacterized protein [Source:UniProtKB/TrEMBL;Acc:E1BII3]
ENSBTAT00000022949	COX5A	1.41343	21	34156312	34167331	725
ENSBTAT00000037844	OVOS2	1.41267	5	101133130	101185868	4523
ENSBTAT00000027608	CXHXorf36	1.41241	X	103969315	104013030	2598
ENSBTAT00000017906	L1CAM	1.41035	X	39990127	40004312	4866
ENSBTAT00000004161	RPL35	1.40942	11	95850116	95854734	928
CUFF.49309.3	KLHL13	1.40858	X	1975398	2173258	3347
ENSBTAT00000017083	GSDMB	1.40653	19	40894257	40905176	1369
ENSBTAT00000002392	LRRC46	1.40599	19	39241151	39245578	1389
CUFF.410.1	DONSON	1.40377	1	1232576	1265227	19941
CUFF.47409.1	FBXO8	1.4021	8	6421693	6422595	903
ENSBTAT00000010390	EMR1	1.4021	7	18767695	18834685	3543
ENSBTAT00000022817	ENSBTAT00000022817	1.40074	9	52921132	52922729	1481	Uncharacterized protein [Source:UniProtKB/TrEMBL;Acc:F1MHR7]
ENSBTAT00000037233	EPHB4	1.40071	25	36347294	36362877	3040
ENSBTAT00000009299	ENSBTAT00000009299	1.39995	23	27842253	27845729	1131	Bos taurus major histocompatibility complex, class I, Alike (LOC616942), mRNA. [Source:RefSeq mRNA;Acc:NM_126459]
ENSBTAT00000011011	EXD1	1.39746	10	36793944	36832672	1722
ENSBTAT00000021035	EXOC3L2	1.39728	18	53302939	53313115	1224
ENSBTAT00000038056	HSF2	1.39726	9	29122564	29161606	1669
ENSBTAT00000040741	U3	1.39707	19	9798918	9799131	214
ENSBTAT00000022460	MT3	1.39615	18	24134095	24135544	397
ENSBTAT00000024329	GPX7	1.39591	3	94323976	94331673	1229
ENSBTAT00000065070	CCDC85A	1.3926	11	38706659	38928773	1737
ENSBTAT00000028175	CD8A	1.39209	11	47988169	47995400	2149
CUFF.3746.4	PGGT1B	1.39084	10	4002734	4021413	4142
ENSBTAT00000063372	PDP2	1.39072	18	34709889	34711484	1596
ENSBTAT00000044557	FXYD5	1.39068	18	46067593	46078935	1016
CUFF.30744.4	SRL	1.39061	25	3388647	3404709	8159
ENSBTAT00000055395	ENSBTAT00000055395	1.39029	5	103664843	103687826	1209	Uncharacterized protein [Source:UniProtKB/TrEMBL;Acc:F1NN3]
ENSBTAT00000011751	FUBP1	1.39018	3	66969542	66993523	2198
ENSBTAT00000004101	JAK1	1.38976	3	80861479	80915019	4784
CUFF.7673.1	REV1	1.38976	11	4425251	4510875	13506
ENSBTAT00000017593	FABP7	1.38968	9	28834078	28837863	814
CUFF.43714.1	TRIM17	1.38953	7	2543492	2546997	238
ENSBTAT00000024391	CLEC3B	1.38949	22	54791195	54797301	875
ENSBTAT00000022192	LACC1	1.38932	12	14136842	14145893	1568
ENSBTAT00000017503	MSN	1.38878	X	100070406	100162454	3964
ENSBTAT00000023600	XIRP2	1.38843	2	29080500	29131828	11316
ENSBTAT00000015615	PSEN1	1.38843	10	85006250	85073421	2708
ENSBTAT00000043636	MFSD2B	1.38526	11	75084559	75097310	1514
ENSBTAT00000018566	CALD1	1.38441	4	99475015	99580189	1896
ENSBTAT00000011932	TMEM177	1.38406	2	71893618	71894865	1248
ENSBTAT00000031047	NDC80	1.38214	24	37281832	37313654	2229
ENSBTAT00000005329	ZNF106	1.38183	10	37890185	37941980	5877
ENSBTAT00000006156	CD300E	1.38153	19	57437658	57439771	693
ENSBTAT00000027125	KLF4	1.37849	8	98843684	98847740	2343
ENSBTAT00000001988	KRT18	1.37802	5	27171925	27175575	1467
ENSBTAT00000004878	PTGR2	1.37621	10	85645803	85666323	1236
ENSBTAT00000036467	IL11RA	1.37526	8	77361667	77368154	1650
ENSBTAT00000050284	ABCC6	1.37383	25	14577546	14643306	4519
CUFF.31308.1	LOC100295832	1.37328	26	2063804	2063870	67
ENSBTAT00000011123	DNAH6	1.3719	16	29029625	29147209	5400
ENSBTAT00000017775	CAP1	1.37075	3	106638795	106667878	3004
CUFF.8778.1	UNANNOTATED	1.37056	11	7116171	7120028	3858	Uncharacterized protein[Source:UniProtKB/TrEMBL;Acc:F1MCW8]
ENSBTAT00000026493	PKD1L2	1.37054	18	39221305	39300130	5189
ENSBTAT00000013570	DUSP14	1.36858	19	14096513	14122123	1475
ENSBTAT00000024762	TSPEAR	1.36855	1	145940972	145973811	2188
ENSBTAT00000002446	SLC10A1	1.36802	10	81867933	81890829	2064
ENSBTAT00000001891	SLC15A2	1.3672	1	66968007	67009449	2224
CUFF.25412.2	UNANNOTATED	1.36538	21	3611986	3615671	1548	Uncharacterized protein[Source:UniProtKB/TrEMBL;Acc:F1MLE8]
ENSBTAT00000045612	TMEM117	1.36536	5	36197272	36807308	2801
ENSBTAT00000023359	PLEKHA5	1.36502	5	91031351	91136741	4046
ENSBTAT00000044563	FXYD1	1.36406	18	46053083	46057378	672
CUFF.43381.1	MAML1	1.36353	7	1443619	1449920	536
CUFF.27576.1	KCNG2	1.36326	24	893633	896308	2676
CUFF.41040.1	UNANNOTATED	1.36171	6	2124495	2125501	1007
ENSBTAT00000040289	EVI5	1.36149	3	50905459	51074025	2466
ENSBTAT00000009681	TMEM43	1.36146	22	58726302	58747763	3047
ENSBTAT00000012144	ETS2	1.35985	1	152880454	152890252	1638
ENSBTAT00000009769	TRAPPC11	1.35906	27	13412793	13454689	4463
CUFF.43530.1	ZNF354C	1.359	7	2181188	2187810	5892
ENSBTAT00000003681	HEATR4	1.35851	10	85310599	85350659	2991
ENSBTAT00000042741	ENSBTAT00000042741	1.35654	2	131462792	131466400	1320	Bos taurus uncharacterized LOC789612 (LOC789612), mRNA. [Source:RefSeq mRNA;Acc:NM_11522]
ENSBTAT00000022768	NUP153	1.35635	23	39534812	39605632	4778
CUFF.26096.1	EGFR	1.35586	22	952436	952920	485
ENSBTAT00000046344	AGT	1.35219	28	46147260	46156093	1655
ENSBTAT00000046264	RP9	1.35115	4	64131287	64143143	706
ENSBTAT00000016693	MAEA	1.35104	6	109330259	109343607	1243
ENSBTAT00000007710	ZNF81	1.34984	X	91245526	91275259	1947
ENSBTAT00000011275	B4GALNT3	1.34951	5	107909393	107934878	3448
ENSBTAT00000026153	RGL1	1.34933	16	66355358	66439715	2286
ENSBTAT00000014047	ANKRD53	1.34873	11	13446613	13451359	1347
ENSBTAT00000026535	PSME3	1.3486	19	43500418	43505335	945
ENSBTAT00000059733	SNORND104	1.34824	19	49114708	49114777	70
ENSBTAT00000010159	ARF1	1.3475	7	2913860	2931918	1797
CUFF.15587.1	UNANNOTATED	1.34674	16	2231571	2232533	963
ENSBTAT00000065023	ENSBTAT00000065023	1.3463	4	25032855	25050074	240	Uncharacterized protein [Source:UniProtKB/TrEMBL;Acc:G3MWQ5]
CUFF.23898.1	STK10	1.34545	20	3760352	3772573	12222
ENSBTAT00000006868	LCTL	1.34518	10	13365616	13381791	1945
ENSBTAT00000019214	ENSBTAT00000019214	1.34485	1	84033060	84033889	830	4S ribosomal protein S6 [Source:UniProtKB/TrEMBL;Acc:E1B8K9]
ENSBTAT00000019939	BOLA-DQA1	1.34398	23	25426330	25430097	861
ENSBTAT00000021762	TVP23A	1.34384	25	9519176	9524548	756
ENSBTAT00000064031	POSTN	1.34365	12	24242005	24276486	3072
ENSBTAT00000063567	OSCAR	1.34167	18	63470776	63474744	822
ENSBTAT00000009715	VAT1	1.34127	19	43687403	43694870	2725
ENSBTAT00000012504	LUZP1	1.34084	2	130360072	130363164	3093
ENSBTAT00000009350	TMEM143	1.33785	18	55488512	55509670	2238
CUFF.45586.1	EPS15L1	1.33413	7	6567133	6567671	539
ENSBTAT00000011007	ENSBTAT00000011007	1.3334	1	28611818	28612240	423	Peptidylprolyl cistrans isomerase [Source:UniProtKB/TrEMBL;Acc:F1MUA4]
ENSBTAT00000024424	ENSBTAT00000024424	1.3331	X	94701434	94701912	479	Uncharacterized protein [Source:UniProtKB/TrEMBL;Acc:G3X7D5]
ENSBTAT00000030984	BAIAP2L1	1.33026	25	38227396	38280018	1804
CUFF.5535.1	MERTK	1.32984	11	332137	341347	9211
ENSBTAT00000048722	ENSBTAT00000048722	1.32941	8	17003817	17038592	1394	Uncharacterized protein [Source:UniProtKB/TrEMBL;Acc:F1N3K9]
ENSBTAT00000046106	FAM166B	1.32927	8	60196395	60198469	1031
ENSBTAT00000000016	PRKAA1	1.32927	20	33688303	33716677	4538
ENSBTAT00000025923	MOXD1	1.32832	9	71245109	71341930	1867
CUFF.2483.1	JAM2	1.32729	1	10097002	10097680	679
ENSBTAT00000061009	SAMD12	1.32638	14	47779596	48220402	1111
ENSBTAT00000013601	SYNRG	1.32621	19	14125753	14209164	4618
ENSBTAT00000021759	VNN2	1.32613	9	71884621	71913826	1968
ENSBTAT00000026120	OPA3	1.32505	18	53545325	53612052	1493
ENSBTAT00000023401	NR2F1	1.32416	7	95454540	95464057	1862
CUFF.17945.1	TRIM2	1.32392	17	4317394	4317666	273
ENSBTAT00000009087	ABCF3	1.323	1	83573149	83580993	2429
CUFF.23318.1	LOC510083	1.3225	20	1655643	1681538	4786
ENSBTAT00000001646	ATP1A1	1.32153	3	27002873	27025641	3152
ENSBTAT00000021930	FAM168A	1.32114	15	53678628	53697584	681
CUFF.36744.1	UNANNOTATED	1.32109	4	9	822	814	Putative uncharacterized protein[Source:UniProtKB/TrEMBL;Acc:Q3TIX8]
ENSBTAT00000003195	MRPL47	1.31849	1	88111912	88129274	999
ENSBTAT00000064085	ENSBTAT00000064085	1.31835	18	49789891	49791982	1299
ENSBTAT00000012676	ATAD3	1.31745	16	52336171	52352541	2437
ENSBTAT00000027320	ENSBTAT00000027320	1.31693	12	87063882	87064331	450
ENSBTAT00000025190	TRIM47	1.31667	19	56373299	56377735	2254
ENSBTAT00000019429	EFHD1	1.3164	3	113006125	113050192	1880
ENSBTAT00000023863	SPIN4	1.31621	X	102213442	102214191	750
ENSBTAT00000064278	ENSBTAT00000064278	1.31612	17	75054452	75056174	714	Uncharacterized protein [Source:UniProtKB/TrEMBL;Acc:G3N3B6]
ENSBTAT00000027628	ENSBTAT00000027628	1.31604	25	16543863	16550325	501	Bos taurus ADPribosylation factorlike 6 interacting protein 1 (ARL6IP1), mRNA. [Source:RefSeq mRNA;Acc:NM_178157]
ENSBTAT00000048966	TOPORS	1.31602	8	11391203	11401136	3929
ENSBTAT00000054846	ACSM5	1.31315	25	18207129	18234451	1789
ENSBTAT00000001619	RBM14	1.3126	29	45299519	45308722	2760
CUFF.12091.1	ZNF250	1.31218	14	1421810	1431686	7492
ENSBTAT00000015850	MTTP	1.31157	6	26376148	26433473	4081
ENSBTAT00000047737	MNF1	1.31076	23	7796308	7820842	2482
CUFF.48560.1	UNANNOTATED	1.31057	9	627585	629612	2028	Jerky protein homologlike[Source:UniProtKB/TrEMBL;Acc:JERKL]
ENSBTAT00000062950	TNNC1	1.30984	22	48988984	48991875	689
ENSBTAT00000029040	PAQR7	1.30917	2	127813023	127818513	1297
ENSBTAT00000009711	NUDCD1	1.30797	14	57249477	57342028	3074
ENSBTAT00000006615	FAM91A1	1.30794	14	17665456	17703395	2787
CUFF.42962.1	UNANNOTATED	1.30791	7	824189	826566	2378
ENSBTAT00000003131	TSPAN3	1.30759	21	32706742	32719331	901
ENSBTAT00000063216	RUFY3	1.30708	6	87819398	87910688	2046
ENSBTAT00000030695	ENSBTAT00000030695	1.307	9	46186209	46187168	960
ENSBTAT00000011476	KDELC2	1.30625	15	18417839	18450111	1839
ENSBTAT00000005648	UBR7	1.30618	21	58424917	58441795	3466
ENSBTAT00000011523	PDK2	1.30489	19	37177685	37193942	2267
ENSBTAT00000003575	THBD	1.30318	13	42217371	42221004	3634
ENSBTAT00000046026	H2B	1.30128	3	20793582	20793962	381
ENSBTAT00000027126	ENSBTAT00000027126	1.30095	3	15009727	15093527	7097	Bos taurus gon4like (C. elegans) (GON4L), mRNA. [Source:RefSeq mRNA;Acc:NM_1192625]
ENSBTAT00000002578	HSPC321	1.30092	15	43509670	43585976	2955
ENSBTAT00000020325	ODF2	1.30083	11	99047692	99074785	2793
ENSBTAT00000029173	CDC42BPA	1.30007	16	30708032	31000733	6028
ENSBTAT00000003484	BLZF1	1.29872	16	37838604	37860891	1568
ENSBTAT00000023490	HGF	1.29847	4	39116167	39197870	2491
ENSBTAT00000054099	ENSBTAT00000054099	1.29823	9	39398265	39398790	526	Uncharacterized protein [Source:UniProtKB/TrEMBL;Acc:E1BB71]
ENSBTAT00000024514	DDX5	1.29774	19	49330954	49337523	2461
CUFF.24632.2	UNANNOTATED	1.29757	20	5238980	5287202	589	Putative uncharacterized protein[Source:UniProtKB/TrEMBL;Acc:Q8TE30]
ENSBTAT00000015737	IPPK	1.29726	8	85621885	85678839	1476
ENSBTAT00000033703	FKBP9	1.29699	4	64209775	64252100	2239
ENSBTAT00000063162	ATP1B1	1.29664	16	37568416	37592799	1068
ENSBTAT00000001184	MB21D1	1.2953	9	13154613	13177012	1497
ENSBTAT00000011779	P2RX7	1.29501	17	56217944	56275072	1791
ENSBTAT00000007452	CDH22	1.29496	13	75618508	75701655	2382
ENSBTAT00000028559	CSK	1.29492	21	34264921	34283286	2066
ENSBTAT00000055158	ATP6V1A	1.29413	1	58880058	58940217	4162
ENSBTAT00000022696	DDA1	1.29254	7	5729334	5739114	1010
CUFF.43447.1	HNRNPH1	1.29251	7	1593440	1671771	13999
ENSBTAT00000000064	SLC43A2	1.29215	19	23261580	23300397	3255
ENSBTAT00000018367	WWC3	1.29056	X	142845107	142966304	3424
ENSBTAT00000018997	MOV10	1.28979	3	30776860	30804255	3183
ENSBTAT00000035701	RNF5	1.28978	23	27012067	27014380	1045
CUFF.982.1	MRAP	1.28969	1	2461203	2476977	2426
ENSBTAT00000030613	ENSBTAT00000030613	1.28917	22	53073618	53077228	1240	Bos taurus neurotrophin receptor associated death domain (NRADD), mRNA. [Source:RefSeq mRNA;Acc:NM_176398]
ENSBTAT00000005688	MRPL21	1.28895	29	46913943	46923884	688
ENSBTAT00000005713	SERPINC1	1.28874	16	56723665	56734280	1541
ENSBTAT00000017022	CLEC12A	1.28869	5	100388589	100401104	1020
ENSBTAT00000055864	AP1G2	1.28768	10	21215969	21224329	3140
ENSBTAT00000006409	AURKAIP1	1.28728	16	52398515	52402983	753
ENSBTAT00000014591	MAIL	1.28685	1	46543385	46554479	3601
ENSBTAT00000006183	MAPK9	1.28593	7	826695	892386	1510
ENSBTAT00000013022	ZXDC	1.28488	22	61167349	61188874	2547
CUFF.28393.1	TSHZ1	1.28387	24	3683592	3685884	2293
ENSBTAT00000004503	TFG	1.28348	1	45489052	45521372	1947
ENSBTAT00000027347	PCOLCE	1.28329	25	36490771	36495789	1549
CUFF.19960.1	VAT1L	1.28227	18	5045197	5211518	2527
ENSBTAT00000028602	CFL1	1.28216	29	44638896	44642280	1072
ENSBTAT00000052221	VWA5B2	1.28182	1	83546313	83557613	3768
ENSBTAT00000004019	LANCL3	1.28155	X	111214351	111325716	1263
CUFF.21029.1	UNANNOTATED	1.28135	2	4482235	4483776	1542
ENSBTAT00000015186	TPM2	1.28132	8	60268618	60274720	855
ENSBTAT00000064621	ENSBTAT00000064621	1.28118	14	20738814	20740407	1594
ENSBTAT00000027587	CLCN6	1.28051	16	42719367	42750151	2667
CUFF.31620.1	UNANNOTATED	1.27964	27	266398	270022	3456
ENSBTAT00000048201	HRH4	1.27944	24	32570075	32583708	1170
ENSBTAT00000008933	EHD4	1.2785	10	37412316	37496211	2180
ENSBTAT00000015592	USP31	1.2764	25	20952034	21028465	3810
ENSBTAT00000063099	ENSBTAT00000063099	1.27622	16	6155903	6156793	891
ENSBTAT00000015268	KAZALD1	1.27511	26	21760437	21762788	969
ENSBTAT00000006675	WARS2	1.2751	3	24105659	24200029	1300
ENSBTAT00000018941	ZC3HAV1L	1.27498	4	103454361	103465193	906
ENSBTAT00000063622	7SK	1.27457	3	34060769	34060962	194
ENSBTAT00000017366	IQGAP1	1.27406	21	22530902	22614701	7292
CUFF.847.1	UNANNOTATED	1.27369	1	2238407	2240140	1734	Uncharacterized protein[Source:UniProtKB/TrEMBL;Acc:F1MLE8]
ENSBTAT00000015617	ENSBTAT00000015617	1.27358	5	104740723	104741272	550	Uncharacterized protein [Source:UniProtKB/TrEMBL;Acc:E1BCK8]
CUFF.43607.1	ZFP2	1.27339	7	2381858	2382868	1011
ENSBTAT00000032504	PARD6A	1.273	18	35333982	35335939	1338
ENSBTAT00000027893	ANXA11	1.27291	28	35318690	35360793	2303
ENSBTAT00000027722	ENSBTAT00000027722	1.27213	X	141098691	141104299	381	Uncharacterized protein [Source:UniProtKB/TrEMBL;Acc:F6RJ91]
CUFF.48904.1	UNANNOTATED	1.27012	9	4702261	4702421	161
ENSBTAT00000027214	SUPT16H	1.26941	10	25827154	25861850	3810
CUFF.45249.1	SLC27A1	1.26915	7	5555432	5555713	282
ENSBTAT00000004959	ECM1	1.26823	3	20228528	20233933	1741
ENSBTAT00000016665	FMR1	1.26777	X	30922774	30962111	3500
ENSBTAT00000017710	ATP5B	1.26763	5	57119917	57125290	1771
ENSBTAT00000052260	GARNL1	1.2666	21	46309661	46373938	3555
ENSBTAT00000044544	CD83	1.26581	23	42335199	42354922	1744
ENSBTAT00000065397	BICD1	1.26484	5	77857448	77924511	2728
ENSBTAT00000017093	ENSBTAT00000017093	1.26389	X	85321685	85449499	3720	Bos taurus kinesin family member 4A (KIF4A), mRNA. [Source:RefSeq mRNA;Acc:NM_12615]
ENSBTAT00000018234	MRPS25	1.26338	22	57865203	57909687	699
ENSBTAT00000026834	DPP3	1.26317	29	45167009	45198892	2622
ENSBTAT00000026641	ZNF800	1.26307	4	92424191	92444252	2056
ENSBTAT00000065285	NBEAL1	1.26284	2	91733811	91887415	8566
CUFF.45304.1	DDA1	1.26151	7	5735065	5739119	4055
ENSBTAT00000016122	NONO	1.26132	X	84662118	84675194	2545
ENSBTAT00000047451	C9H6orf186	1.26119	9	40335194	40461911	1101
ENSBTAT00000036890	ENSBTAT00000036890	1.26039	X	13673663	13674034	372
ENSBTAT00000020286	B4GALT1	1.25934	8	76176882	76232330	3894
ENSBTAT00000005777	CD320	1.25851	7	18183237	18187953	1143
CUFF.20961.1	HS6ST1	1.2573	2	4145706	4146215	510
ENSBTAT00000065071	SLC29A3	1.25729	28	27680680	27685834	828
ENSBTAT00000001108	KRT8	1.25672	5	27213750	27221177	1695
ENSBTAT00000060406	snoR38	1.25632	19	55824022	55824094	73
ENSBTAT00000062526	biotype:miRNA	1.25632	25	30052451	30052521	71
ENSBTAT00000010973	ETV4	1.25574	19	44068484	44083638	1996
ENSBTAT00000062295	bta-mir-2338	1.25556	19	27298367	27298439	73
ENSBTAT00000048360	GALNT10	1.25372	7	67469564	67692108	1674
ENSBTAT00000024500	FAM46B	1.25363	2	126799591	126807056	2332
ENSBTAT00000004245	NDUFA10	1.25274	3	119779215	119794481	844
ENSBTAT00000023994	NR1D2	1.25262	27	41866520	41883521	1752
ENSBTAT00000003506	MRPL42	1.25221	5	23426161	23456891	767
ENSBTAT00000060561	TXNRD2	1.2511	17	74887191	74913312	1614
ENSBTAT00000064497	ENSBTAT00000064497	1.25028	26	14093095	14093609	515
ENSBTAT00000016224	CYC1	1.25015	14	1930186	1932580	1214
CUFF.16388.1	RASSF5	1.24935	16	4211122	4212123	1002
ENSBTAT00000011404	ETV3	1.24921	3	13743911	13753402	1530
ENSBTAT00000007554	TCF15	1.2488	13	60992000	60997978	1047
ENSBTAT00000040283	ADIPOR1	1.2485	16	55522005	55527367	1193
ENSBTAT00000010816	PRSS42	1.24822	22	53236358	53240657	1249
ENSBTAT00000061534	INTS4	1.24711	29	18136840	18245033	3998
CUFF.7210.2	CNGA3	1.24482	11	3579989	3582980	2992
ENSBTAT00000006451	INTS8	1.24453	14	71820446	71848531	2083
ENSBTAT00000008295	NAB2	1.24452	5	56672011	56677995	2480
ENSBTAT00000066030	MEF2D	1.24331	3	14380072	14413740	2628
ENSBTAT00000006152	SRGAP3	1.24285	22	17372630	17613438	3300
CUFF.29798.3	TBL3	1.24235	25	1533850	1535770	1216
ENSBTAT00000009668	PCDHB11	1.24141	7	54021985	54024905	2921
ENSBTAT00000033090	MTA3	1.24044	11	25016566	25173982	2495
ENSBTAT00000062951	FERMT3	1.23962	29	43126404	43142481	1223
ENSBTAT00000023485	PALMD	1.23878	3	43688103	43748131	2110
ENSBTAT00000035893	C6orf136	1.23874	23	28152665	28156380	1227
ENSBTAT00000053960	ENSBTAT00000053960	1.23776	2	30091989	30092690	615	Uncharacterized protein [Source:UniProtKB/TrEMBL;Acc:F1MFW]
ENSBTAT00000029446	TCN2	1.23765	17	71711466	71727449	2236
ENSBTAT00000026183	GNB2L1	1.23728	7	41761805	41766598	1103
ENSBTAT00000011164	CXCL13	1.23695	6	94039946	94046358	1101
ENSBTAT00000017140	KRT10	1.23658	19	41663605	41667960	1950
ENSBTAT00000011832	LOH12CR1	1.23657	5	97814581	97911805	1353
ENSBTAT00000016243	PRR15L	1.23588	19	39171884	39177343	1388
ENSBTAT00000027135	PLEKHM1	1.235	19	45719320	45767382	3570
ENSBTAT00000050805	ENSBTAT00000050805	1.23408	5	63238917	63239757	841
ENSBTAT00000052340	MN1	1.23374	17	69431677	69478074	3501
ENSBTAT00000047251	POLR1D	1.23363	12	32554786	32556401	696
ENSBTAT00000022876	C21H15orf63	1.23296	21	55974568	55975823	454
ENSBTAT00000008385	TTC7B	1.23287	10	103185307	103381020	2238
ENSBTAT00000055077	ACY1	1.23281	22	49510012	49516552	1212
ENSBTAT00000016072	HCCS	1.23264	X	137706223	137714932	964
CUFF.38141.5	MTERF	1.23173	4	9091081	9097278	1828
ENSBTAT00000028623	GIN1	1.23145	7	104530077	104559400	2020
ENSBTAT00000004168	ENSBTAT00000004168	1.2308	13	46492045	46496801	765	Uncharacterized protein [Source:UniProtKB/TrEMBL;Acc:G3X74]
ENSBTAT00000003890	TMEM57	1.23041	2	128137418	128203726	3063
CUFF.10087.1	LOC100141157	1.22985	12	6939693	6939778	86
ENSBTAT00000008228	C1QTNF1	1.22811	19	53978217	53984772	2510
ENSBTAT00000020239	IFNAR2	1.22743	1	1593295	1627137	2664
ENSBTAT00000034317	VEPH1	1.22702	1	110986517	111211551	2376
CUFF.34808.1	RXRG	1.22635	3	3630001	3630687	687
ENSBTAT00000005929	KCNK1	1.22603	28	6492389	6559855	1671
ENSBTAT00000064329	MAP7D3	1.2245	X	19827441	19860673	2596
ENSBTAT00000005076	PER1	1.22424	19	28390594	28399600	3868
ENSBTAT00000003630	SULT1C3	1.22218	11	44768842	44785035	915
ENSBTAT00000043907	ENSBTAT00000043907	1.22173	17	74419287	74424549	1265	Uncharacterized protein [Source:UniProtKB/TrEMBL;Acc:F6RWR7]
ENSBTAT00000018851	RNF121	1.22021	15	52330181	52413459	1197
ENSBTAT00000063089	ENSBTAT00000063089	1.22012	8	39981323	40111016	509	Uncharacterized protein [Source:UniProtKB/TrEMBL;Acc:G3MYV8]
ENSBTAT00000023573	F5	1.218	16	37973199	38045988	5978
ENSBTAT00000064929	ENSBTAT00000064929	1.21712	18	36364156	36365385	675	Uncharacterized protein [Source:UniProtKB/TrEMBL;Acc:G3MXW8]
ENSBTAT00000024447	WASF2	1.21644	2	126399312	126469335	4041
ENSBTAT00000019953	ENSBTAT00000019953	1.21575	2	120278333	120279307	769	Uncharacterized protein [Source:UniProtKB/TrEMBL;Acc:G3N3V1]
ENSBTAT00000064788	POLR2A	1.21504	19	27786959	27814917	5915
ENSBTAT00000003722	ARL4A	1.21468	4	20296431	20297969	1171
ENSBTAT00000023260	KCNK12	1.21262	11	29759820	29808312	1293
ENSBTAT00000001191	F2RL2	1.21112	10	7777600	7788321	2862
ENSBTAT00000005865	BARX1	1.21107	8	86686388	86689386	750
ENSBTAT00000024019	SLC12A4	1.21067	18	35547822	35569646	3781
CUFF.27423.3	UNANNOTATED	1.21061	24	666808	670500	3693	Uncharacterized protein[Source:UniProtKB/TrEMBL;Acc:F1MLE8]
ENSBTAT00000020985	EFNB1	1.21054	X	86944028	86956186	2512
ENSBTAT00000004885	SLC25A24	1.2102	3	35152469	35210446	3523
CUFF.16440.1	MAPKAPK2	1.20979	16	4316146	4318050	1905
CUFF.30231.1	UNANNOTATED	1.20974	25	2718078	2721117	3040
CUFF.4429.1	THOC3	1.20734	10	5122843	5131013	702
ENSBTAT00000034924	PDK2	1.20589	19	37177683	37193506	2277
ENSBTAT00000016958	C7H5orf24	1.20558	7	47910525	47917813	2001
ENSBTAT00000012818	PDCD11	1.20527	26	24232143	24274045	5861
ENSBTAT00000064934	ENSBTAT00000064934	1.2048	9	96791121	96791565	445
ENSBTAT00000004683	ZMAT1	1.2006	X	55653716	55694963	2137
ENSBTAT00000019754	TMEFF2	1.20045	2	80997737	81275827	1765
ENSBTAT00000016756	TRA2A	1.19967	4	32250996	32269539	1630
ENSBTAT00000006119	TRUB2	1.19835	11	98919236	98930920	1446
CUFF.759.1	GCFC1	1.19705	1	2097415	2097762	348
ENSBTAT00000043694	SSC5D	1.19599	18	62447620	62471100	4227
ENSBTAT00000045908	POLR3E	1.19594	25	20189255	20213796	2514
ENSBTAT00000016697	UVSSA	1.19535	6	109351917	109372113	2058
ENSBTAT00000008614	RHEBL1	1.19513	5	30918838	30922282	637
CUFF.29211.1	ITFG3	1.19456	25	271037	294016	10055
ENSBTAT00000002975	PCSK4	1.19336	7	45508320	45513924	2016
ENSBTAT00000008139	ZDHHC21	1.19307	8	29553187	29609481	2229
ENSBTAT00000000935	PARVA	1.19222	15	40748739	40902329	1098
ENSBTAT00000024458	SMS	1.19204	X	128561586	128591569	1140
ENSBTAT00000025026	SNX3	1.19125	9	42370448	42417660	1294
CUFF.43358.2	LTC4S	1.19088	7	1418484	1421394	813
ENSBTAT00000000422	TBL2	1.19068	25	34151410	34156679	1971
ENSBTAT00000059346	SNORA3	1.19029	15	44470841	44470970	130
ENSBTAT00000028521	HEG1	1.19029	1	70027330	70106415	4488
ENSBTAT00000010400	NOTCH2	1.18904	3	23307157	23478243	7413
ENSBTAT00000027632	SMG1	1.18853	25	16556655	16625702	11473
ENSBTAT00000063211	ENSBTAT00000063211	1.1884	18	60117464	60131456	767	Uncharacterized protein [Source:UniProtKB/TrEMBL;Acc:G3MWP3]
ENSBTAT00000029287	ENSBTAT00000029287	1.18716	X	60777949	60806210	1256	Uncharacterized protein [Source:UniProtKB/TrEMBL;Acc:G5E5S6]
ENSBTAT00000029669	TMED2	1.1871	17	54330421	54338333	606
CUFF.26327.1	AZI2	1.18655	22	2775470	2775910	441
ENSBTAT00000016194	ENSBTAT00000016194	1.1863	23	27689369	27692407	1109	Uncharacterized protein [Source:UniProtKB/TrEMBL;Acc:F1MZQ5]
ENSBTAT00000066233	ENSBTAT00000066233	1.18448	10	22018182	22018744	563
ENSBTAT00000056189	RNF145	1.18419	7	72843640	72906344	3700
ENSBTAT00000065047	SYBU	1.18291	14	56909762	56997967	2952
ENSBTAT00000003860	PPM1M	1.18265	22	49203337	49208665	1656
ENSBTAT00000063200	TMSB4X	1.18255	11	63290422	63395507	597
ENSBTAT00000000809	GPR161	1.18251	3	553190	575832	1660
ENSBTAT00000004174	KIF3B	1.1815	13	62290758	62331052	5708
ENSBTAT00000011487	PRKCD	1.18117	22	48307244	48337780	2975
ENSBTAT00000064628	RAB1B	1.18022	29	44972615	44977021	796
CUFF.43408.1	CANX	1.17977	7	1509296	1509528	233
CUFF.31950.1	TAF5L	1.17876	28	563156	567693	4538
ENSBTAT00000051766	FXYD3	1.1782	18	46033469	46039340	729
ENSBTAT00000025717	ZMIZ1	1.17707	28	35032455	35142181	3201
ENSBTAT00000016378	RPL26	1.17703	19	28590314	28595213	509
ENSBTAT00000060384	SNORD83	1.17662	23	27566647	27566725	79
CUFF.49442.1	DOCK11	1.17577	X	2555522	2965553	9415
ENSBTAT00000027346	SEC31A	1.17559	6	99427389	99478448	3687
ENSBTAT00000029020	PTTG1IP	1.17424	1	145057828	145075459	2262
ENSBTAT00000010886	GREB1L	1.17333	24	35054958	35173407	5774
ENSBTAT00000064678	IGSF23	1.17251	18	52732800	52747249	1077
ENSBTAT00000064837	ENSBTAT00000064837	1.17211	11	67802267	67803322	1056	Uncharacterized protein [Source:UniProtKB/TrEMBL;Acc:G5E6Q3]
ENSBTAT00000003278	ZSWIM4	1.17098	7	12959854	12977638	2979
ENSBTAT00000064345	CSF2RA	1.17093	3	119457279	119466260	1041
ENSBTAT00000026221	CLIP3	1.17084	18	46877782	46890070	1779
ENSBTAT00000018213	SNX8	1.17065	25	41480285	41519854	1430
ENSBTAT00000047653	CCL1	1.17061	19	16110980	16114069	589
ENSBTAT00000066122	ENSBTAT00000066122	1.17025	18	58078843	58100603	2213
ENSBTAT00000061333	MGAT5	1.16803	2	63118922	63362056	2220
ENSBTAT00000014618	TTYH2	1.16598	19	57793548	57829254	3314
ENSBTAT00000024024	B3GNT2	1.16546	11	60654634	60687730	2947
CUFF.35152.2	DDR2	1.16442	3	6662910	6757036	12112
ENSBTAT00000019529	NDUFA12	1.16335	5	24846225	24873123	635
ENSBTAT00000008831	FBXO8	1.16226	8	6410067	6449539	1654
ENSBTAT00000063184	ENSBTAT00000063184	1.16188	24	43217455	43224463	345	Uncharacterized protein [Source:UniProtKB/TrEMBL;Acc:G3NM6]
ENSBTAT00000035934	CGNL1	1.16057	10	52835256	52941952	3882
ENSBTAT00000020929	COQ5	1.15877	17	65047403	65064488	1516
ENSBTAT00000059825	SNORA33	1.15866	9	71977856	71977985	130
ENSBTAT00000016956	YIPF5	1.15845	7	57200810	57216549	1719
ENSBTAT00000026801	USP16	1.1578	1	6490671	6517408	2873
ENSBTAT00000025061	SPRYD7	1.15774	12	19493438	19511216	902
ENSBTAT00000004184	IMP4	1.15771	2	1247984	1252957	1438
ENSBTAT00000017111	ZNF268	1.15704	17	45221485	45223845	2202
ENSBTAT00000018587	ZC2HC1C	1.15678	10	86714253	86722247	1593
ENSBTAT00000065456	CCDC171	1.15631	8	28485638	28815805	3978
ENSBTAT00000014537	CLIC2	1.15599	X	38498587	38523525	2684
ENSBTAT00000005582	SPON2	1.15574	6	109224627	109228237	1302
ENSBTAT00000045468	ENSBTAT00000045468	1.15376	23	27152083	27165021	4782	Uncharacterized protein [Source:UniProtKB/TrEMBL;Acc:F1MP9]
ENSBTAT00000063725	ENSBTAT00000063725	1.15258	X	144159056	144234222	1427	Uncharacterized protein [Source:UniProtKB/TrEMBL;Acc:G3NA9]
ENSBTAT00000044847	RASGRP4	1.15134	18	48481124	48494788	2221
ENSBTAT00000007391	LITAF	1.15128	25	10288891	10325021	1903
CUFF.12537.2	RHPN1	1.15118	14	2462544	2471434	2730
CUFF.21390.1	MAP3K2	1.15114	2	5082740	5175184	11403
ENSBTAT00000018131	BAG3	1.15092	26	40118556	40141989	2476
ENSBTAT00000013121	TRIM25	1.15069	19	7939851	7959817	2378
ENSBTAT00000018020	PRKCG	1.15004	18	62028038	62047353	3025
ENSBTAT00000025313	ENSBTAT00000025313	1.14962	11	107260653	107261718	607	Uncharacterized protein [Source:UniProtKB/TrEMBL;Acc:G5E5L8]
ENSBTAT00000001383	ENSBTAT00000001383	1.1493	19	43555808	43559784	2632	Bos taurus amine oxidase, copper containing 3 (SAO), mRNA. [Source:RefSeq mRNA;Acc:NM_113764]
ENSBTAT00000039203	CTSA	1.14917	13	75368317	75374637	1830
ENSBTAT00000030485	AARSD1	1.14831	19	43635376	43644586	1505
CUFF.21392.1	MAP3K2	1.14829	2	5151091	5151851	761
ENSBTAT00000018069	KDM3A	1.14808	11	48248720	48304335	4597
ENSBTAT00000061310	PDAP1	1.14709	25	37532740	37544696	765
ENSBTAT00000009775	NOLC1	1.14527	26	22692692	22701499	2470
ENSBTAT00000001838	ATP2A2	1.14483	17	56458750	56512895	4228
ENSBTAT00000017187	THYN1	1.14475	15	84856203	84860720	888
ENSBTAT00000032984	ENSBTAT00000032984	1.14266	26	11389812	11467709	5539	Bos taurus kinesin family member 2B (KIF2B), mRNA. [Source:RefSeq mRNA;Acc:NM_115258]
ENSBTAT00000012088	ENSBTAT00000012088	1.14246	10	83185491	83187781	787	Uncharacterized protein [Source:UniProtKB/TrEMBL;Acc:E1BLQ8]
ENSBTAT00000064131	FAM222B	1.14191	19	20734088	20786818	1752
ENSBTAT00000044482	ENSBTAT00000044482	1.13991	2	92993922	92995706	754	Ribosomal protein L15 [Source:UniProtKB/TrEMBL;Acc:E1BK63]
ENSBTAT00000017242	DKK2	1.1399	6	19381413	19511148	2099
ENSBTAT00000034474	DENND6B	1.13895	5	119874457	119885052	1807
ENSBTAT00000057488	CUTA	1.13749	23	7534224	7535527	799
ENSBTAT00000046426	VPS13D	1.1364	16	42082188	42349474	13420
ENSBTAT00000053413	SP140L	1.13635	2	119171774	119206160	4188
ENSBTAT00000066065	MCOLN2	1.1361	3	59303476	59351124	2092
ENSBTAT00000047274	ABCC2	1.13497	26	20613538	20684065	4765
ENSBTAT00000017862	COPS2	1.13482	10	61295669	61326360	1847
ENSBTAT00000013398	MID1	1.13463	X	139791005	139928580	4969
ENSBTAT00000001930	NRGN	1.13443	29	28587900	28594897	776
ENSBTAT00000017095	GDPD2	1.13374	X	85309754	85319162	2244
ENSBTAT00000026259	RPL31	1.13336	11	6003175	6008528	435
ENSBTAT00000019328	CLEC1A	1.13309	5	100300781	100321208	2729
CUFF.19534.1	CFDP1	1.13287	18	2665037	2665435	399
ENSBTAT00000061305	ENSBTAT00000061305	1.13205	18	7809822	7917256	7374	Uncharacterized protein [Source:UniProtKB/TrEMBL;Acc:F1MLH]
ENSBTAT00000031166	BOLA	1.13165	23	27647069	27652297	1432
ENSBTAT00000024794	SH3BGRL2	1.13022	9	19526852	19547939	324
CUFF.37427.1	IKZF1	1.12857	4	5427615	5429222	1608
ENSBTAT00000036460	IPO4	1.12852	10	20801455	20810605	3505
ENSBTAT00000055693	RPS13	1.12625	15	35943265	35945982	520
ENSBTAT00000003997	SLC16A6	1.12597	19	62486092	62496100	1899
CUFF.44241.1	SNAP47	1.12456	7	3328484	3329430	947
ENSBTAT00000023751	CAV1	1.12372	4	52173110	52208687	2453
ENSBTAT00000026119	VASP	1.1234	18	53531933	53544919	2248
CUFF.21492.1	UNANNOTATED	1.12315	2	5416682	5417866	1185
ENSBTAT00000065739	ENSBTAT00000065739	1.12311	24	44291872	44292990	1119
ENSBTAT00000061571	EMB	1.12299	20	28721655	28743621	840
CUFF.37253.1	GRB10	1.12143	4	5218321	5218958	638
ENSBTAT00000028355	SGCE	1.12116	4	11840470	11911742	1833
ENSBTAT00000054614	TMEM222	1.12076	2	126531507	126541834	1688
ENSBTAT00000018594	NR2E1	1.12057	9	42435613	42456081	1787
ENSBTAT00000038243	USP37	1.11941	2	107174362	107245866	3066
ENSBTAT00000057357	PFKFB3	1.1193	13	17380743	17406594	4370
ENSBTAT00000008833	PTGS1	1.11899	11	93219287	93245045	2607
ENSBTAT00000046357	ENSBTAT00000046357	1.11814	26	25060219	25064877	445	Uncharacterized protein [Source:UniProtKB/TrEMBL;Acc:E1BJ8]
ENSBTAT00000027913	SET	1.1177	11	99223002	99226827	863
ENSBTAT00000000109	CERS2	1.11769	3	19835017	19843638	2061
ENSBTAT00000036507	TMEM202	1.11714	10	19143084	19158799	976
ENSBTAT00000002833	SERINC3	1.11711	13	73637279	73653752	2123
ENSBTAT00000025851	MALSU1	1.11673	4	32057862	32077033	738
ENSBTAT00000040185	ENSBTAT00000040185	1.1142	7	8389985	8399577	1238	Uncharacterized protein [Source:UniProtKB/TrEMBL;Acc:E1BCJ7]
ENSBTAT00000043938	FAM73A	1.11379	3	67065046	67137909	2059
CUFF.43301.1	UNANNOTATED	1.1128	7	1351423	1354543	3121	Ubiquitin carboxylterminal hydrolase 48[Source:UniProtKB/TrEMBL;Acc:UBP48]
ENSBTAT00000053193	MRPL12	1.11241	19	51727457	51731626	935
ENSBTAT00000020499	WDR12	1.11215	2	91621732	91645548	1988
CUFF.21308.1	IWS1	1.11209	2	4945245	4988442	3997
ENSBTAT00000018795	ATP1B3	1.11195	1	128050718	128085713	1506
CUFF.46809.3	LOC100299276	1.11121	8	1173033	1175020	564
ENSBTAT00000010726	ZC2HC1B	1.11066	9	82371302	82416159	906
ENSBTAT00000025420	CCR10	1.1098	19	43377279	43379246	1098
CUFF.41156.1	UNANNOTATED	1.10863	6	2666311	2667000	690
ENSBTAT00000043714	NDUFV3	1.10845	1	144690277	144701196	1477
ENSBTAT00000052820	ENSBTAT00000052820	1.10775	10	78463269	78464048	780	Uncharacterized protein [Source:UniProtKB/TrEMBL;Acc:E1B959]
ENSBTAT00000011125	LBR	1.10649	16	29150789	29177234	2034
ENSBTAT00000006606	NFAM1	1.10407	5	113843751	113862537	1050
ENSBTAT00000008070	ENSBTAT00000008070	1.10344	7	104576795	104577753	947
ENSBTAT00000044645	ARHGEF15	1.10284	19	28541733	28550116	2754
ENSBTAT00000054166	ENSBTAT00000054166	1.1028	18	60352473	60353630	747	Uncharacterized protein [Source:UniProtKB/TrEMBL;Acc:F1MC96]
ENSBTAT00000064981	SDHA	1.10274	20	71940743	71964081	2216
ENSBTAT00000006913	ENSBTAT00000006913	1.10246	15	48506850	48521081	1494	Uncharacterized protein [Source:UniProtKB/TrEMBL;Acc:E1BM69]
ENSBTAT00000057200	ENSBTAT00000057200	1.09911	X	55346314	55347499	1020	Uncharacterized protein [Source:UniProtKB/TrEMBL;Acc:E1BEW4]
ENSBTAT00000009343	PWP2	1.09849	1	146844058	146857364	3144
ENSBTAT00000011803	RAP1B	1.09817	5	45355308	45399175	2012
ENSBTAT00000049233	DNAJC15	1.09802	12	13183734	13266310	629
ENSBTAT00000016759	ENSBTAT00000016759	1.09799	2	96254083	96254476	394
ENSBTAT00000018519	PHC3	1.09741	1	97985764	98061926	2991
ENSBTAT00000003022	ETS1	1.09739	29	32358407	32430222	2220
ENSBTAT00000014617	IKZF3	1.09656	19	40779127	40864311	1644
ENSBTAT00000015938	IRS2	1.09603	12	88664525	88669181	3550
ENSBTAT00000059680	SNORA64	1.0953	25	1521490	1521623	134
ENSBTAT00000004182	ATF7IP	1.09506	5	95800988	95858963	3730
ENSBTAT00000052503	STOM	1.09447	8	112646069	112680926	1661
ENSBTAT00000007016	MAGED2	1.09396	X	97804344	97811615	1875
ENSBTAT00000036965	ENSBTAT00000036965	1.09365	12	75457897	75536848	2562	Uncharacterized protein [Source:UniProtKB/TrEMBL;Acc:G5E5W7]
ENSBTAT00000042747	CECR5	1.09344	5	109404801	109430265	1436
CUFF.8776.4	IL1RL1	1.09318	11	7125612	7132242	2683
CUFF.33287.1	SFT2D2	1.09316	3	335167	335744	578
ENSBTAT00000061137	EHBP1	1.09265	11	61117376	61472058	4083
CUFF.31896.1	UNANNOTATED	1.09249	28	425724	427593	1870
ENSBTAT00000006872	ENSBTAT00000006872	1.09154	10	61556468	61557103	636	Uncharacterized protein [Source:UniProtKB/TrEMBL;Acc:E1BA6]
ENSBTAT00000012182	PPP2CB	1.0903	27	26041259	26064654	1561
ENSBTAT00000012129	KMT2E	1.09009	4	46474531	46565717	6718
ENSBTAT00000014120	PCCA	1.08972	12	80793559	81155392	2498
ENSBTAT00000018224	PRAP1	1.089	26	25881752	25885322	566
ENSBTAT00000061488	CD79B	1.08758	19	48784794	48787753	745
CUFF.7210.3	CNGA3	1.08702	11	3583609	3585981	2373
ENSBTAT00000061519	MSANTD2	1.08608	29	28615680	28644920	1683
ENSBTAT00000013929	M-RIP	1.08522	19	35557245	35646258	3918
ENSBTAT00000017141	METTL7B	1.08417	5	57899029	57901211	867
ENSBTAT00000008733	RCBTB2	1.08358	12	18319335	18349305	3026
CUFF.31056.1	UBE2D1	1.08293	26	679396	680328	933
ENSBTAT00000011820	USP49	1.082	23	15616807	15624462	2052
ENSBTAT00000044866	AKAP4	1.08184	X	93078364	93096381	2849
ENSBTAT00000029081	STARD13	1.08176	12	27866074	28033238	4580
ENSBTAT00000004967	BCS1L	1.08163	2	107341872	107345830	1628
ENSBTAT00000011306	DSC2	1.08097	24	26340205	26377202	2897
ENSBTAT00000009796	NGF	1.08083	3	28124615	28125503	889
ENSBTAT00000060235	SNORA31	1.08083	12	15519280	15519411	132
ENSBTAT00000033010	SERTAD2	1.08065	11	62992908	62993855	948
CUFF.43589.1	ZNF454	1.08053	7	2356109	2357308	1200
ENSBTAT00000001071	COPE	1.07757	7	4224033	4242168	1104
ENSBTAT00000028851	ENSBTAT00000028851	1.07709	3	14353658	14354168	511	Uncharacterized protein [Source:UniProtKB/TrEMBL;Acc:E1BE42]
CUFF.21109.1	UNANNOTATED	1.07696	2	4573302	4576404	3103	P40[Source:UniProtKB/TrEMBL;Acc:O00376]
CUFF.6597.1	STARD7	1.07566	11	2291976	2292278	303
ENSBTAT00000027421	PRDM6	1.07522	7	31950213	32058001	2974
ENSBTAT00000020029	ECSIT	1.07486	7	17085482	17097271	1477
ENSBTAT00000056538	ABCD2	1.07409	5	41696372	41801868	2407
ENSBTAT00000009243	ENSBTAT00000009243	1.07383	5	104077163	104077952	790
CUFF.12555.3	GLI4	1.07263	14	2525939	2532263	1517
ENSBTAT00000015963	PDE4A	1.07153	7	16204472	16215626	2257
ENSBTAT00000012740	UTRN	1.0715	9	82762003	83311756	10294
ENSBTAT00000039408	NFIB	1.07137	8	30010801	30128359	1615
ENSBTAT00000006600	HSPH1	1.0712	12	29820754	29844224	3600
ENSBTAT00000026624	GNA15	1.07088	7	21907306	21926375	2210
ENSBTAT00000022212	PTRH2	1.07077	19	10894828	10903658	857
ENSBTAT00000026773	MS4A2	1.07059	15	84497142	84504751	732
ENSBTAT00000014440	EIF4EBP3	1.07036	7	53294302	53407210	8186
ENSBTAT00000056838	C8G	1.07014	11	106284927	106286380	1046
ENSBTAT00000000374	IMPDH1	1.0699	4	93382312	93399661	2527
ENSBTAT00000007913	ISLR	1.06891	21	34903758	34906887	2307
CUFF.13883.1	CASP4	1.06865	15	3478778	3479389	612
ENSBTAT00000017445	EMG1	1.06857	5	103847447	103853139	1017
ENSBTAT00000000605	LSMEM2	1.06857	22	50638075	50640896	546
CUFF.15584.1	UNANNOTATED	1.06833	16	2206595	2208168	1574	PpGpp synthetase I[Source:UniProtKB/TrEMBL;Acc:Q9S3S3]
CUFF.41114.1	NAF1	1.06832	6	2631316	2631621	306
ENSBTAT00000017211	SERBP1	1.06801	3	78243808	78257967	1323
CUFF.15558.1	UNANNOTATED	1.06624	16	2140533	2142816	2284
ENSBTAT00000022196	KIAA0319L	1.06606	3	110829674	110889859	3516
ENSBTAT00000012414	PAQR6	1.06509	3	14598347	14602877	1527
ENSBTAT00000029686	GLT1D1	1.06468	17	49197829	49313590	1041
ENSBTAT00000050765	GBE1	1.06458	1	28658790	28905833	2634
ENSBTAT00000010466	TOP1	1.06442	13	70383856	70480307	2493
ENSBTAT00000018119	GRM4	1.06377	23	8084930	8188237	2993
ENSBTAT00000025380	FCHSD2	1.06353	15	53161555	53404313	2305
ENSBTAT00000026999	TIMP4	1.06328	22	57602210	57609085	1219
ENSBTAT00000020877	IFI47	1.06298	7	41823772	41840054	1793
ENSBTAT00000012782	ENSBTAT00000012782	1.06165	8	9214582	9215012	418
ENSBTAT00000016995	PRKD1	1.06145	21	40528795	40682810	2477
ENSBTAT00000012519	TGFBI	1.06144	7	49059242	49095515	2138
ENSBTAT00000063380	CMTM3	1.06129	18	34471579	34475671	837
CUFF.44594.1	CERS1	1.06116	7	4249672	4250207	536
ENSBTAT00000013301	ENSBTAT00000013301	1.06055	21	14304505	14304970	466	Uncharacterized protein [Source:UniProtKB/TrEMBL;Acc:E1BFM3]
ENSBTAT00000029227	SMAP2	1.06051	3	106311859	106358978	2931
ENSBTAT00000011242	SLC25A1	1.06002	17	74633475	74635952	1202
ENSBTAT00000039347	C20orf196	1.05949	13	48282728	48394530	1116
CUFF.2862.1	REEP5	1.05849	10	1082617	1097256	14640
ENSBTAT00000030863	NKTR	1.05842	22	15368280	15418568	4444
ENSBTAT00000046124	CAMKMT	1.05785	11	26602922	27032485	972
ENSBTAT00000038963	CHP1	1.05722	10	36835140	36872289	2748
ENSBTAT00000037671	DNAL4	1.05414	5	110923001	110924709	153
ENSBTAT00000035504	LURAP1L	1.05385	8	31581494	31636215	1741
ENSBTAT00000000780	ST8SIA1	1.05364	5	88287352	88453869	1071
ENSBTAT00000013489	CCDC93	1.05296	2	69928655	70029514	2671
ENSBTAT00000029375	PPIL2	1.05291	17	74073547	74092409	2818
ENSBTAT00000065355	CDC14A	1.05228	3	42934887	43107421	2100
ENSBTAT00000017908	NXPE3	1.05113	1	46464509	46518744	1961
ENSBTAT00000004701	PBDC1	1.05103	X	80576367	80580439	747
ENSBTAT00000018151	CHRNA5	1.05077	21	31468075	31495957	1645
ENSBTAT00000063133	APLF	1.05043	11	66840544	66933742	2877
ENSBTAT00000013614	HHIPL1	1.0494	21	66284693	66314293	2361
ENSBTAT00000062064	SCARNA6	1.04905	3	113615088	113615349	262
ENSBTAT00000026519	WNK4	1.04901	19	43452812	43467553	4052
ENSBTAT00000012146	HVCN1	1.04897	17	56752248	56763493	1036
ENSBTAT00000029555	MYO1C	1.04875	19	23168435	23191280	4490
ENSBTAT00000010569	LMAN2	1.0479	7	40185729	40206355	1610
ENSBTAT00000064339	PRRT2	1.04738	25	26687038	26689460	1186
ENSBTAT00000047463	NDUFS4	1.04647	20	25407689	25523382	661
ENSBTAT00000021306	ANKRD11	1.04592	18	14371892	14436368	7882
ENSBTAT00000021521	ID1	1.0456	13	61726125	61727283	979
ENSBTAT00000005720	ENSBTAT00000005720	1.04489	7	89654004	89655145	1142
ENSBTAT00000066272	ENSBTAT00000066272	1.04472	23	21839485	21840055	571
ENSBTAT00000010484	WTAP	1.04369	9	97434236	97460620	2039
ENSBTAT00000014382	TMEM181	1.04322	9	96420871	96483011	2171
ENSBTAT00000017847	NFAT5	1.04236	18	36847730	36898690	4518
ENSBTAT00000001624	SLC25A22	1.04162	29	50835593	50839686	2425
CUFF.18588.1	UQCRFS1	1.04156	18	1016114	1026138	6362
ENSBTAT00000005606	ACSS1	1.04119	13	43029813	43073610	2133
ENSBTAT00000022210	CLTC	1.04027	19	10848574	10889456	5195
ENSBTAT00000049347	MGC148992	1.04005	12	11625778	11641053	954
ENSBTAT00000063416	ENSBTAT00000063416	1.03984	5	32529439	32529956	518
CUFF.28274.1	UNANNOTATED	1.03984	24	3027391	3029923	2533	Uncharacterized protein[Source:UniProtKB/TrEMBL;Acc:F1MLE8]
ENSBTAT00000001575	ENSBTAT00000001575	1.03979	16	60651006	60651572	567	Uncharacterized protein [Source:UniProtKB/TrEMBL;Acc:G8JKV3]
ENSBTAT00000020598	ELOVL4	1.03963	9	19842903	19881703	2068
ENSBTAT00000007369	COX6B1	1.03962	5	94363786	94364264	479
ENSBTAT00000022822	SCN11A	1.03926	22	12275353	12356183	5352
ENSBTAT00000021391	SHC2	1.03913	7	44723005	44753033	1838
ENSBTAT00000021587	RPS7	1.03856	8	112896493	112901718	741
ENSBTAT00000007060	OVCH1	1.03835	5	80507658	80567100	3159
ENSBTAT00000014529	HSPB7	1.03826	2	136635160	136637353	568
ENSBTAT00000064460	MAST4	1.03794	20	12379229	12461099	7011
ENSBTAT00000002828	COX17	1.03794	1	65024153	65031968	384
ENSBTAT00000026065	C22orf23	1.03735	5	110241329	110249160	1458
ENSBTAT00000003031	STX1A	1.03728	25	34053829	34071557	2298
ENSBTAT00000037682	DDX17	1.03534	5	110675824	110691542	2264
ENSBTAT00000016962	ENSBTAT00000016962	1.03493	16	12544470	12545294	704	Uncharacterized protein [Source:UniProtKB/TrEMBL;Acc:F1MWK9]
ENSBTAT00000054825	ENSBTAT00000054825	1.03392	3	54828097	54848274	1951	Uncharacterized protein [Source:UniProtKB/TrEMBL;Acc:F1N1I1]
ENSBTAT00000021838	CTNNB1	1.03229	22	13842703	13889468	3317
CUFF.29099.2	LUC7L	1.03168	25	225303	257932	11579
ENSBTAT00000039422	RNF4	1.03131	6	108307673	108341783	2857
ENSBTAT00000028853	UQCRC2	1.03102	25	19857600	19886144	1615
CUFF.8580.1	LOC509109	1.03096	11	6609235	6609414	180
ENSBTAT00000016010	ASGR1	1.03049	19	27529097	27532634	1188
ENSBTAT00000030051	FAM3C	1.02941	4	86620370	86674480	3175
ENSBTAT00000015581	RAB5C	1.02924	19	42898002	42903081	1545
ENSBTAT00000027885	HIF1A	1.02897	10	74095881	74139364	2551
ENSBTAT00000002605	KIAA0895	1.02834	4	61273629	61319128	1896
CUFF.41112.1	NAF1	1.02772	6	2630485	2630968	484
ENSBTAT00000005600	RHOA	1.02726	22	51277867	51323093	806
ENSBTAT00000015200	SIK1	1.02723	1	146207250	146216697	2319
ENSBTAT00000047298	CHCHD7	1.02602	14	25052885	25058779	353
ENSBTAT00000002483	ENSBTAT00000002483	1.02476	X	42583762	42621146	3021	Uncharacterized protein [Source:UniProtKB/TrEMBL;Acc:F1N446]
ENSBTAT00000004696	RBPJ	1.02452	6	47318340	47429147	1530
ENSBTAT00000011688	APBA1	1.02438	8	45865188	45949526	2508
ENSBTAT00000019901	ENSBTAT00000019901	1.02417	11	5754349	5776837	1430	Uncharacterized protein [Source:UniProtKB/TrEMBL;Acc:F1NA2]
ENSBTAT00000013035	KDELR3	1.02331	5	110660391	110673555	1445
ENSBTAT00000034508	HLTF	1.02236	1	120013765	120075520	3691
ENSBTAT00000065793	ADPRM	1.0214	19	30298639	30303510	1032
ENSBTAT00000064395	ENSBTAT00000064395	1.02027	23	10574088	10576698	360	Uncharacterized protein [Source:UniProtKB/TrEMBL;Acc:G3MX73]
ENSBTAT00000065413	NCL	1.02018	10	87344476	87346625	1893
ENSBTAT00000008157	IFT27	1.02015	14	58850048	58851086	1039
ENSBTAT00000025765	PLXDC1	1.0182	19	40226036	40293157	2720
ENSBTAT00000059270	U6	1.01805	2	43578069	43578172	104
ENSBTAT00000045181	HIG2	1.01798	4	93460874	93462935	1201
ENSBTAT00000040084	RARRES1	1.01532	1	109661962	109704520	1038
ENSBTAT00000009062	INOS	1.01479	19	19758764	19956549	3939
ENSBTAT00000020111	CALR	1.01426	7	13731958	13735788	1914
ENSBTAT00000039566	ENSBTAT00000039566	1.0134	4	79255149	79256324	1161
ENSBTAT00000063221	C9orf3	1.0131	18	50611276	50611827	552
ENSBTAT00000005164	SNX20	1.01297	18	19157447	19166134	2276
ENSBTAT00000032282	ZBTB32	1.01227	18	46616259	46619888	1896
ENSBTAT00000017903	ZBTB11	1.01225	1	46382671	46412050	3197
ENSBTAT00000015787	USP4	1.01222	22	51335299	51374742	3052
ENSBTAT00000005534	TSR1	1.01104	19	23877562	23886659	2633
CUFF.755.1	GCFC1	1.01093	1	2068552	2068916	365
ENSBTAT00000003431	RPS18	1.01082	23	7388703	7393361	539
ENSBTAT00000066034	ENSBTAT00000066034	1.01053	6	99833916	99835304	1389
ENSBTAT00000056353	ENSBTAT00000056353	1.01046	3	25922887	25923738	852
ENSBTAT00000006412	RABL2B	1.00955	5	120246487	120264932	1591
ENSBTAT00000003192	TUBA4A	1.00898	2	107921714	107925511	1470
ENSBTAT00000056352	FMOD	1.00884	16	925081	935131	2658
ENSBTAT00000013932	TOM1	1.00867	5	73905663	73946203	2308
ENSBTAT00000019593	ENSBTAT00000019593	1.00806	19	46947231	46949138	1881
ENSBTAT00000035354	ENSBTAT00000035354	1.00802	19	15183251	15184294	1044	Uncharacterized protein [Source:UniProtKB/TrEMBL;Acc:E1BIA6]
ENSBTAT00000006510	BRN	1.0079	10	26288223	26289852	844
ENSBTAT00000065566	ENSBTAT00000065566	1.00767	3	51861589	51863982	436	Uncharacterized protein [Source:UniProtKB/TrEMBL;Acc:G3N58]
ENSBTAT00000018398	BCL10	1.00757	3	59010764	59020234	1930
ENSBTAT00000002098	IL4R	1.00671	25	25139417	25189373	3483
ENSBTAT00000016176	KIAA0415	1.0064	25	39736450	39742348	2618
ENSBTAT00000028262	UBR5	1.00624	14	64169832	64308334	10466
ENSBTAT00000018252	PROM1	1.00604	6	115981183	116105180	2749
ENSBTAT00000005889	UBN2	1.00577	4	103594501	103689157	4455
ENSBTAT00000063772	GXYLT2	1.0053	22	28846978	28904207	1255
ENSBTAT00000054745	ENG	1.00527	11	98517162	98541363	1274
CUFF.37267.1	GRB10	1.0051	4	5235910	5236401	492
ENSBTAT00000025422	UQCRC1	1.00481	22	51847305	51856057	1569
ENSBTAT00000023090	IFIT5	1.00329	26	11117506	11127464	3148
ENSBTAT00000018554	PSAT1	1.00255	8	54501518	54529786	2245
ENSBTAT00000019921	GALK1	1.00238	19	56465683	56472219	1298
ENSBTAT00000037887	MSTO1	1.00227	3	15093505	15097679	1790
ENSBTAT00000014037	ENSBTAT00000014037	1.00044	13	43864284	43873875	846	Uncharacterized protein [Source:UniProtKB/TrEMBL;Acc:E1BBH6]
ENSBTAT00000010385	NAGPA	0.999878	25	4077597	4086314	2187
ENSBTAT00000019038	PBLD	0.998647	28	24869418	24892252	1596
ENSBTAT00000064416	MTA1	0.99806	21	71352590	71373975	2568
CUFF.20719.1	UNANNOTATED	0.997768	2	2026230	2026517	288
ENSBTAT00000061338	DYX1C1	0.997257	10	54903475	54970680	1305
ENSBTAT00000008802	VCPIP1	0.996759	14	32884899	32908633	3675
ENSBTAT00000030667	ABHD5	0.996492	22	14451242	14492710	1987
ENSBTAT00000008987	AIFM1	0.996332	X	13966656	13997438	2223
ENSBTAT00000032123	biotype:miRNA	0.996311	14	78605824	78605938	115
ENSBTAT00000021934	LTV1	0.996032	9	82354181	82370631	1845
ENSBTAT00000010607	VPS37C	0.995574	29	38034776	38063344	1079
ENSBTAT00000025586	TUFM	0.993539	25	26225846	26229801	1616
ENSBTAT00000026654	CDC5L	0.992938	23	17731040	17771515	2837
ENSBTAT00000065745	ENSBTAT00000065745	0.992343	25	31086700	31086912	213	Uncharacterized protein [Source:UniProtKB/TrEMBL;Acc:G3N1L3]
ENSBTAT00000002658	PLOD1	0.991356	16	42595152	42625615	2404
ENSBTAT00000015152	PDZD8	0.990583	26	37939960	38021120	4289
ENSBTAT00000010711	PKIA	0.990377	14	43880469	43978277	1881
ENSBTAT00000016314	TBC1D22A	0.99027	5	118086468	118343833	2068
ENSBTAT00000064285	ARL4C	0.989383	3	114715940	114716518	579
ENSBTAT00000065514	ENSBTAT00000065514	0.98906	25	38755868	38756709	411	Uncharacterized protein [Source:UniProtKB/TrEMBL;Acc:G3MZX6]
ENSBTAT00000004371	L3HYPDH	0.988571	10	71992845	72005431	2145
ENSBTAT00000044787	GBAS	0.988077	25	27919682	27946564	2009
ENSBTAT00000016346	PNP	0.98802	10	26667693	26673918	1376
CUFF.47400.1	FBXO8	0.987814	8	6415626	6416069	444
ENSBTAT00000034009	ENSBTAT00000034009	0.987716	3	16461061	16461606	546
ENSBTAT00000025819	KIAA1755	0.987711	13	67749213	67774628	3582
ENSBTAT00000003959	GNG2	0.985945	10	44711724	44842190	805
ENSBTAT00000024507	TMEM74B	0.985934	13	60487257	60492005	888
ENSBTAT00000033008	ENSBTAT00000033008	0.985916	X	38558145	38559257	1113	Uncharacterized protein [Source:UniProtKB/TrEMBL;Acc:G3N3C3]
ENSBTAT00000005730	CS	0.985703	5	57366008	57389596	2944
ENSBTAT00000026738	LLGL2	0.985641	19	56619444	56644116	3336
ENSBTAT00000013909	BCKDK	0.98553	25	27468636	27472842	1784
ENSBTAT00000009020	GCH1	0.98459	10	67576390	67631089	919
ENSBTAT00000010453	SORCS1	0.984525	26	27810198	28389391	3519
ENSBTAT00000007972	CAPS	0.984504	7	19691006	19692540	1257
ENSBTAT00000006382	SLC24A5	0.983245	10	62467611	62489654	1506
ENSBTAT00000038215	BAZ2A	0.982996	5	57132351	57162026	8666
ENSBTAT00000000210	EIF2AK3	0.982832	11	47302536	47384700	4547
ENSBTAT00000032851	YWHAQ	0.981594	11	87842280	87873674	1892
ENSBTAT00000011711	ENSBTAT00000011711	0.981406	3	41127032	41127631	600
CUFF.33838.1	MPZL1	0.981389	3	940361	940587	227
ENSBTAT00000061098	MGAT5B	0.981353	19	55528770	55590603	2714
ENSBTAT00000012176	SLC16A10	0.980851	9	39647514	39759908	1548
ENSBTAT00000005059	MCU	0.980657	28	28868083	29061027	1012
ENSBTAT00000045619	KCTD17	0.980636	5	75855285	75866757	1722
ENSBTAT00000015505	PAPLN	0.980552	10	85097754	85123914	3821
ENSBTAT00000023783	CAD	0.97939	11	72383287	72404747	6916
ENSBTAT00000020323	RPL32	0.979362	22	56985249	56989012	504
CUFF.40220.1	CSRP2	0.978899	5	6264727	6266745	2019
ENSBTAT00000030296	HEPACAM	0.978673	29	28751164	28767534	2482
ENSBTAT00000029281	CXORF23	0.977646	X	29822684	29856065	1911
ENSBTAT00000009844	ACADS	0.977562	17	65220605	65237484	1957
CUFF.29609.1	CLCN7	0.977463	25	1140790	1141024	235
ENSBTAT00000007589	PGM2	0.977272	6	58779368	58816666	3080
ENSBTAT00000015440	LYPLA2	0.97708	2	129726530	129728612	269
ENSBTAT00000052073	PLCD1	0.976132	22	11497086	11518465	2594
ENSBTAT00000042938	C17orf104	0.975796	19	45036709	45050178	2926
ENSBTAT00000047405	ST3GAL-IV	0.975719	29	30073042	30112563	1663
ENSBTAT00000022470	CYFIP1	0.97407	2	996692	1104749	3915
ENSBTAT00000007840	OARD1	0.973607	23	15000260	15005748	1092
ENSBTAT00000053229	ENSBTAT00000053229	0.971695	11	49070190	49071859	1670
ENSBTAT00000022364	PYCRL	0.971602	14	2301587	2309099	1319
ENSBTAT00000065365	SMTN	0.97063	17	72053880	72064312	1917
ENSBTAT00000048382	TTC21A	0.970549	22	12480973	12515211	4045
ENSBTAT00000011684	NCBP2	0.970458	1	72014192	72020012	1040
ENSBTAT00000001495	GALC	0.969989	10	100733238	100789765	2428
CUFF.50737.5	GRIA3	0.969987	X	7471432	7487828	8650
ENSBTAT00000019942	MFSD12	0.96927	7	21594502	21604031	1529
CUFF.50023.1	LOC616160	0.968582	X	4005607	4005941	335
[truncated: 14,105 more rows]
