# Supplementary material for: Putative Regulatory Factors Associated with Intramuscular Fat Content
Source: PLoS One. 2015 Jun 4;10(6):e0128350. doi: 10.1371/journal.pone.0128350 (PMC4456163; doi:10.1371/journal.pone.0128350)
Supplement: S6 Table — (XLSX) [file pone.0128350.s012.xlsx]

## Sheet: RIF2
Table S6. Regulatory impact factor 2 (RIF) scores between the high and low IMF groups in Nellore steers.
Ensembl Transcript ID*	Gene Symbol**	Zscore.RIF2	Chr	Start position	End position	Transcript length (bp)	Unannotated and novel gene description/UniProt access number
ENSBTAT00000022603	ENSBTAT00000022603	7.60299	18	56740609	56746100	1764	Uncharacterized protein [Source:UniProtKB/TrEMBL;Acc:E1BC44]
ENSBTAT00000020429	GABPB2	7.19547	3	19740207	19757532	2249
ENSBTAT00000065359	ENSBTAT00000065359	6.75092	18	59365713	59366378	666
ENSBTAT00000040201	MPC1	6.71595	9	102880277	102893601	959
ENSBTAT00000008388	TOMM7	6.70833	9	89692607	89692771	165
ENSBTAT00000063060	MRPS22	6.65332	1	130778634	130792040	1118
ENSBTAT00000052811	HERC5	6.61164	6	37683713	37728536	2943
ENSBTAT00000042844	MRPL22	6.51282	7	68106044	68141498	727
ENSBTAT00000021067	PNPLA4	6.47385	X	146050001	146099080	994
ENSBTAT00000001311	BRCA2	6.44906	12	28637213	28688200	10071
ENSBTAT00000000602	THPO	6.13447	1	83429600	83434371	1303
ENSBTAT00000024314	UCN	6.10139	11	72326391	72326953	563
ENSBTAT00000000112	MRPL23	5.94818	29	50182529	50187374	512
ENSBTAT00000046015	ENSBTAT00000046015	5.83274	18	34961686	34974863	1492	Uncharacterized protein [Source:UniProtKB/TrEMBL;Acc:F1MCP9]
ENSBTAT00000000055	PSMG3	5.80732	25	41940912	41942637	725
CUFF.44615.3	UPF1	5.77875	7	4266588	4300072	6212
ENSBTAT00000053853	ENSBTAT00000053853	5.7713	3	12109821	12113234	1253	Uncharacterized protein [Source:UniProtKB/TrEMBL;Acc:G3X898]
CUFF.40201.3	ZDHHC17	5.76638	5	6249702	6252666	2965
CUFF.30249.1	LOC789330	5.74654	25	2766747	2766914	168
CUFF.1175.1	LOC783565	5.61154	1	4752781	4753090	310
ENSBTAT00000064660	ENSBTAT00000064660	5.51311	5	37326839	37328199	1361
ENSBTAT00000021001	PAPOLA	5.29125	21	62980457	63032069	2509
ENSBTAT00000007580	IL4I1	5.21525	18	56691667	56725849	1990
ENSBTAT00000015172	HSPA9	5.19865	7	51506219	51521515	2304
ENSBTAT00000043835	FASTK	5.16442	4	114450706	114455203	1802
ENSBTAT00000001994	MTERFD1	4.82028	14	70306723	70324461	1547
ENSBTAT00000029249	ELAC2	4.81897	19	31965968	31982771	3382
ENSBTAT00000011332	INCA1	4.77278	19	27047777	27052238	705
CUFF.12288.1	CYC1	4.74361	14	1909985	1932586	19253
CUFF.24848.1	CPEB4	4.44536	20	5555579	5584544	28966
ENSBTAT00000028346	SEMA4B	4.43798	21	22014670	22041311	2506
ENSBTAT00000039576	EPHA5	4.35368	6	82560093	82962887	3090
ENSBTAT00000031714	ENSBTAT00000031714	4.341	11	61716757	61717260	504
CUFF.50787.5	THOC2	4.28635	X	7591092	7696173	7580
ENSBTAT00000013110	HNRNPA1L2	4.28406	2	125829745	125830707	905
ENSBTAT00000024282	CYP2S1	4.20422	18	50654851	50666554	1749
CUFF.36111.3	LY9	4.18114	3	8842202	8864433	3428
ENSBTAT00000019785	ENSBTAT00000019785	4.10211	3	54031912	54057445	2012	Uncharacterized protein [Source:UniProtKB/TrEMBL;Acc:E1BEE4]
ENSBTAT00000020704	TTC32	4.06928	11	78968980	78975466	919
ENSBTAT00000063292	ENSBTAT00000063292	4.03675	18	54101133	54104913	622	Uncharacterized protein [Source:UniProtKB/TrEMBL;Acc:G3N23]
ENSBTAT00000030562	ENSBTAT00000030562	3.98438	13	66892461	66893403	943
ENSBTAT00000028271	SEPT1	3.98109	25	26817914	26821527	1424
CUFF.45009.1	ARRDC2	3.9518	7	5097407	5110193	6318
ENSBTAT00000034073	CALML6	3.93952	16	52086276	52086936	426
ENSBTAT00000002092	MT1A	3.91939	18	24106722	24108521	394
CUFF.16409.2	DYRK3	3.80749	16	4280871	4284269	2624
ENSBTAT00000002285	CDH20	3.78045	24	60532425	60586879	2581
ENSBTAT00000028356	UBASH3A	3.76185	1	144257035	144297415	1898
ENSBTAT00000004289	SKA3	3.75831	12	35841563	35854986	2320
ENSBTAT00000015004	ENSBTAT00000015004	3.74724	1	40580693	40582048	1356
ENSBTAT00000005208	CCDC15	3.67882	29	28788284	28815484	2417
ENSBTAT00000005592	SGK1	3.65717	9	73305313	73310869	2355
CUFF.12478.3	ZC3H3	3.61369	14	2402651	2429171	17690
ENSBTAT00000002136	KIFC1	3.59426	23	7512780	7527613	2271
ENSBTAT00000063700	HSP90AB1	3.55584	X	130065242	130067460	2171
ENSBTAT00000024094	HMGB1	3.52271	12	30352990	30357922	1245
CUFF.30346.1	NAA60	3.51991	25	2876015	2876406	392
ENSBTAT00000009911	NCF4	3.51569	5	75641217	75659769	1297
CUFF.39767.1	GLIPR1	3.5137	5	5013949	5015059	1111
ENSBTAT00000026157	PIDD	3.49251	29	50774018	50779315	2854
ENSBTAT00000047968	ZFPM1	3.41705	18	13809878	13826787	2778
ENSBTAT00000015260	SLC43A2	3.40072	19	23261580	23301008	3197
CUFF.33840.1	MPZL1	3.39099	3	941107	941378	272
ENSBTAT00000065979	ENSBTAT00000065979	3.3714	10	26113954	26114424	471	Uncharacterized protein [Source:UniProtKB/TrEMBL;Acc:G3MZA1]
ENSBTAT00000007036	RPL27A	3.36103	15	44469332	44472111	891
ENSBTAT00000001013	GIPC1	3.36004	7	12391794	12395710	1709
ENSBTAT00000046947	PKLR	3.33771	3	15399755	15408994	2982
ENSBTAT00000046850	TMF1	3.32978	22	32610465	32640830	3481
CUFF.9466.1	TDRD3	3.32591	12	1536601	1538550	1950
ENSBTAT00000019267	ATP6V1G2	3.3242	23	27561580	27563865	1472
ENSBTAT00000025255	COPS3	3.32269	19	35490628	35508807	1861
ENSBTAT00000053777	TUBA3E	3.31474	17	74388564	74392309	1356
ENSBTAT00000008723	BCL2L12	3.30732	18	56523439	56530499	965
ENSBTAT00000005510	LRRC55	3.29488	15	81672293	81677418	936
ENSBTAT00000023310	LRRC1	3.28535	23	6530409	6580289	1317
ENSBTAT00000050226	TRIM26	3.26401	23	28563086	28579480	1739
ENSBTAT00000064679	MYO19	3.26136	19	13157430	13190887	3891
CUFF.37270.1	GRB10	3.25956	4	5237853	5238512	660
CUFF.20408.1	PTPN18	3.25227	2	1281108	1282756	1649
CUFF.22747.1	CALCRL	3.24845	2	9018862	9019607	746
ENSBTAT00000042731	SNAPC4	3.24483	11	103884749	103905548	4448
ENSBTAT00000017829	ARHGEF40	3.24011	10	26058171	26077053	4798
ENSBTAT00000020254	C1orf63	3.23064	2	128302962	128306994	1925
CUFF.15588.1	UNANNOTATED	3.22163	16	2232646	2234061	1416	Uncharacterized protein[Source:UniProtKB/TrEMBL;Acc:F1MLE8]
ENSBTAT00000032517	ZFP90	3.21026	18	36008030	36029234	2117
ENSBTAT00000065746	ENSBTAT00000065746	3.2056	28	26916377	26918507	315	Uncharacterized protein [Source:UniProtKB/TrEMBL;Acc:G3MWV6]
ENSBTAT00000035669	ENSBTAT00000035669	3.18402	23	28828555	28829049	495	Uncharacterized protein [Source:UniProtKB/TrEMBL;Acc:F1NQ5]
ENSBTAT00000022472	HERPUD1	3.1825	18	25048853	25059249	1358
CUFF.14816.1	PPFIA4	3.17274	16	538163	584271	9011
ENSBTAT00000023306	C8H9ORF46	3.15677	8	39532018	39568029	961
CUFF.12686.4	LYNX1	3.15585	14	2815300	2819840	3946
CUFF.41045.1	UNANNOTATED	3.1551	6	2133926	2135574	1649	OSJNBb0015N08.11 protein[Source:UniProtKB/TrEMBL;Acc:Q7XNY0]
CUFF.45694.1	AP1M1	3.15367	7	7825202	7825595	394
CUFF.32231.1	UNANNOTATED	3.15145	28	1768049	1770559	2511
ENSBTAT00000065629	TWIST1	3.15076	4	27854574	27855179	606
ENSBTAT00000004097	MCM3AP	3.14705	1	147665788	147706423	6069
ENSBTAT00000024042	CD80	3.12981	1	64897608	64919556	891
ENSBTAT00000063569	FBXO48	3.11462	11	66837193	66838229	465
ENSBTAT00000023774	CABP7	3.113	17	71012186	71014256	540
CUFF.684.1	IL10RB	3.10258	1	1564775	1565074	300
CUFF.25603.1	UNANNOTATED	3.1002	21	5422532	5423718	1187	Putative p150[Source:UniProtKB/TrEMBL;Acc:O00366]
CUFF.45304.1	DDA1	3.09871	7	5735065	5739119	4055
CUFF.954.1	URB1	3.09402	1	2382779	2459222	6759
ENSBTAT00000041616	5S_rRNA	3.081	4	113107110	113107230	121
ENSBTAT00000046187	CRHR2	3.05876	4	66062161	66090181	2126
ENSBTAT00000006763	CEP55	3.05732	26	14868831	14889261	1663
ENSBTAT00000006669	C16orf70	3.0424	18	34878576	34906646	1377
ENSBTAT00000015008	ENSBTAT00000015008	3.04028	6	12611740	12612251	512
CUFF.49903.1	CXHXorf56	3.02512	X	3764823	3765097	275
ENSBTAT00000029241	RETSAT	3.02418	11	49475071	49489800	3198
ENSBTAT00000025119	IGSF6	3.02208	25	20344615	20353921	755
ENSBTAT00000042663	CCDC57	3.02028	19	51271301	51351969	2906
CUFF.44004.2	ARF1	3.01892	7	2914910	2923132	7905
ENSBTAT00000066015	ENSBTAT00000066015	3.0033	18	57938695	57953490	1749	Uncharacterized protein [Source:UniProtKB/TrEMBL;Acc:G3NQ6]
CUFF.14885.1	UNANNOTATED	2.99011	16	623449	623524	76	Cytochrome c oxidase subunit 1[Source:UniProtKB/TrEMBL;Acc:COX1]
ENSBTAT00000001633	MPZL2	2.98318	15	29378622	29389165	2100
ENSBTAT00000014584	ZNF839	2.97866	21	68778395	68786417	1242
ENSBTAT00000023347	HHIPL2	2.97479	16	26713225	26741364	2341
ENSBTAT00000020849	ENSBTAT00000020849	2.97412	2	126098691	126100983	1123	Uncharacterized protein [Source:UniProtKB/TrEMBL;Acc:F1MNM]
ENSBTAT00000064164	CHST8	2.97349	18	44305869	44378890	1275
ENSBTAT00000024500	FAM46B	2.96676	2	126799591	126807056	2332
ENSBTAT00000013544	SYTL1	2.96643	2	126519062	126526238	1873
ENSBTAT00000005344	GTF3C4	2.96497	11	102772557	102790296	2442
ENSBTAT00000035017	ENSBTAT00000035017	2.96037	7	89393228	89423692	1183	Bos taurus cyclin H (CCNH), mRNA. [Source:RefSeq mRNA;Acc:NM_179788]
CUFF.27436.1	UNANNOTATED	2.95303	24	708941	710731	1791	Uncharacterized protein[Source:UniProtKB/TrEMBL;Acc:F1MCW8]
ENSBTAT00000029796	TBC1D9B	2.94992	7	1273635	1313897	4409
ENSBTAT00000055519	ALDH7A1	2.94822	7	28572141	28617279	4043
ENSBTAT00000001896	HRH1	2.94637	22	55929988	55931463	1476
ENSBTAT00000042620	ARL16	2.93996	19	51746397	51748740	991
ENSBTAT00000061925	ENSBTAT00000061925	2.92441	18	62670081	62670269	189	Uncharacterized protein [Source:UniProtKB/TrEMBL;Acc:G3N3P1]
ENSBTAT00000023620	ENSBTAT00000023620	2.9132	4	103726165	103727095	902
CUFF.44335.2	GMIP	2.90453	7	3613700	3623376	4788
ENSBTAT00000004170	NNAT	2.89551	13	67118490	67120879	1256
ENSBTAT00000000853	TUBGCP6	2.89488	5	119791795	119813398	4835
ENSBTAT00000051914	ENSBTAT00000051914	2.8881	3	86392280	86433385	1520	Uncharacterized protein [Source:UniProtKB/TrEMBL;Acc:F1N3N3]
ENSBTAT00000026602	ENTHD2	2.88596	19	52090695	52101811	3088
CUFF.37254.1	GRB10	2.88531	4	5219080	5219789	710
CUFF.3061.1	EPB41L4A	2.87744	10	1717537	1718196	660
ENSBTAT00000045880	C19orf80	2.87604	7	16878927	16880796	851
ENSBTAT00000019726	GLTSCR1L	2.86575	23	16478580	16509798	3237
ENSBTAT00000064382	ENSBTAT00000064382	2.85504	2	94202055	94202354	300	Uncharacterized protein [Source:UniProtKB/TrEMBL;Acc:G3N17]
ENSBTAT00000005688	MRPL21	2.85078	29	46913943	46923884	688
ENSBTAT00000037034	CCR6	2.8463	9	103460841	103461953	1113
ENSBTAT00000032716	ADAM8	2.82912	26	25960809	25972557	2943
CUFF.29862.2	E4F1	2.82296	25	1750390	1760635	4509
ENSBTAT00000013171	CANT1	2.8187	19	54020560	54024284	1206
ENSBTAT00000048744	TRIP13	2.81395	20	71496994	71511149	1408
ENSBTAT00000040273	ENSBTAT00000040273	2.8089	3	27976839	27978841	1565
ENSBTAT00000025683	PACSIN2	2.80531	5	114357560	114475163	3322
ENSBTAT00000052411	CCBP2	2.80496	22	15553514	15561007	1340
ENSBTAT00000019342	TNFAIP8	2.80078	7	35812577	35858617	1821
ENSBTAT00000023012	AKNA	2.79869	8	105223466	105308444	4359
CUFF.23033.1	PANK3	2.79338	20	188279	189072	794
CUFF.16036.1	SLC41A1	2.78316	16	3370117	3371035	919
ENSBTAT00000023093	RELL2	2.78136	7	54359830	54363506	1697
ENSBTAT00000003111	TMX2	2.77744	15	82363844	82371822	787
ENSBTAT00000030845	STK39	2.7764	2	27924668	28017774	1358
ENSBTAT00000044163	ADIG	2.77021	13	68119517	68129193	740
ENSBTAT00000046617	ENSBTAT00000046617	2.76934	X	53511524	53522105	859	Uncharacterized protein [Source:UniProtKB/TrEMBL;Acc:F1MS65]
ENSBTAT00000010538	PPP5C	2.76521	18	54025021	54045583	2015
ENSBTAT00000003250	CUEDC2	2.74706	26	22919818	22921523	982
ENSBTAT00000030462	PTPRO	2.74684	5	94770904	94881418	3666
ENSBTAT00000063602	C6orf132	2.74428	23	15841664	15847756	2726
ENSBTAT00000022377	SNX22	2.74341	10	45880896	45886880	1164
ENSBTAT00000024994	DNAAF1	2.74185	18	10451369	10472288	2281
ENSBTAT00000009694	ANKRD61	2.73617	25	38589844	38593638	1518
CUFF.21743.2	INPP1	2.73511	2	5867885	5870662	1410
CUFF.23030.1	PANK3	2.73251	20	187102	187737	636
ENSBTAT00000021952	POLDIP3	2.72991	5	113982763	114005896	3415
CUFF.26064.1	EGFR	2.72906	22	896577	897027	451
ENSBTAT00000004988	TMEM22	2.72716	1	133401649	133439465	1568
ENSBTAT00000052461	ZSCAN23	2.72546	1	95203732	95206770	1293
ENSBTAT00000002380	PRRC2C	2.72187	16	39843441	39937167	8879
CUFF.27266.1	DST	2.71746	23	3681927	3682152	226
CUFF.38569.1	KRIT1	2.70654	4	9370702	9386193	1041
ENSBTAT00000042285	bta-mir-133a-2	2.70302	24	34844415	34844501	87
ENSBTAT00000025616	ENSBTAT00000025616	2.69719	10	87160747	87200485	1752	feline leukemia virus subgroup C receptorrelated protein 2 [Source:RefSeq peptide;Acc:NP_117972]
ENSBTAT00000062994	PRODH	2.67091	17	74439064	74456082	1606
ENSBTAT00000006317	ZNF345	2.66711	18	47753215	47846224	3561
ENSBTAT00000050788	SAMD5	2.66623	9	85917825	86020619	528
CUFF.27609.1	UNANNOTATED	2.66595	24	990674	993213	2540	Putative p150[Source:UniProtKB/TrEMBL;Acc:O00366]
ENSBTAT00000066011	ATP5J	2.66207	1	10069815	10076995	514
CUFF.39422.1	TBC1D15	2.65942	5	1503260	1503859	600
ENSBTAT00000013080	NFYA	2.65885	23	15006414	15030445	1736
ENSBTAT00000023267	FAIM2	2.65823	5	30155763	30185025	1154
CUFF.14861.1	PPFIA4	2.6534	16	585709	587457	1749
CUFF.21756.1	HIBCH	2.65254	2	5884548	5885172	625
ENSBTAT00000033131	MORN2	2.6442	11	21226395	21234596	638
ENSBTAT00000015748	MTA2	2.64299	29	41636478	41644877	2736
ENSBTAT00000052191	SMG8	2.6428	19	10390870	10395903	3847
CUFF.46852.1	LOC534671	2.64119	8	1317090	1318352	1263
CUFF.3746.4	PGGT1B	2.63825	10	4002734	4021413	4142
ENSBTAT00000032278	C19orf55	2.63156	18	46658433	46668809	1647
ENSBTAT00000023954	SH3GL3	2.63042	21	24978526	25031539	1074
ENSBTAT00000018957	ZCCHC14	2.62964	18	13036326	13079896	2844
ENSBTAT00000028479	BT.47533	2.62446	9	69267000	69311228	1875
ENSBTAT00000066289	ENSBTAT00000066289	2.62281	21	71189271	71383753	85	Uncharacterized protein [Source:UniProtKB/TrEMBL;Acc:G3MYF4]
ENSBTAT00000024208	CSTB	2.61744	1	146527931	146532166	583
ENSBTAT00000010589	ZDHHC15	2.60668	X	80774502	80846688	1014
ENSBTAT00000003812	IRF4	2.60643	23	52050985	52064928	1465
CUFF.8592.1	UNANNOTATED	2.58868	11	6660502	6665117	4616
ENSBTAT00000014734	RPS29	2.58657	10	26814899	26815069	171
ENSBTAT00000064101	PHACTR1	2.58464	23	43054844	43647528	1743
ENSBTAT00000022804	ENSBTAT00000022804	2.58103	14	43705877	43706620	708	Uncharacterized protein [Source:UniProtKB/TrEMBL;Acc:G3X7A1]
ENSBTAT00000004245	NDUFA10	2.58053	3	119779215	119794481	844
ENSBTAT00000009151	KIAA1949	2.57618	23	28128194	28137021	2983
ENSBTAT00000023783	CAD	2.57527	11	72383287	72404747	6916
CUFF.17071.1	LOC618123	2.56598	17	749921	750285	365
ENSBTAT00000003229	TNS1	2.56437	2	106627006	106773157	7174
ENSBTAT00000017877	HAUS5	2.55747	18	46528185	46538476	3595
ENSBTAT00000000257	NADK	2.55693	16	52203712	52212869	1732
ENSBTAT00000002457	C3orf14	2.55241	22	39119763	39134228	1427
ENSBTAT00000005927	MKRN2	2.54852	22	57210750	57216906	945
CUFF.42962.1	UNANNOTATED	2.54701	7	824189	826566	2378
ENSBTAT00000025996	G6PD	2.54262	X	40484795	40500923	1602
ENSBTAT00000011456	SLC6A9	2.53981	13	38064363	38160996	2966
CUFF.28554.1	ZNF407	2.53596	24	3840074	4227127	11540
ENSBTAT00000054992	ENSBTAT00000054992	2.51969	10	20692299	20696624	1250	Bos taurus leukotriene B4 receptor 2 (LTB4R2), mRNA. [Source:RefSeq mRNA;Acc:NM_1191287]
ENSBTAT00000005680	PDE1B	2.51106	5	25631976	25658521	3020
CUFF.2027.1	CYYR1	2.507	1	9342834	9344554	1721
ENSBTAT00000035157	HMGXB3	2.5045	7	63316372	63378839	4694
ENSBTAT00000013689	CHAC1	2.49195	10	36598394	36600764	1499
ENSBTAT00000023123	HS3ST2	2.49053	25	20685205	20800341	1166
CUFF.44601.1	CERS1	2.48817	7	4257096	4257502	407
ENSBTAT00000028988	ANXA5	2.481	6	3542635	3575330	2152
ENSBTAT00000017943	HTR2A	2.47642	12	16823524	16889281	3563
CUFF.20359.1	TUBGCP5	2.47433	2	1179407	1179838	432
ENSBTAT00000027003	CDH26	2.47226	13	57056797	57091107	2238
CUFF.45319.1	ABHD8	2.4721	7	5748762	5748985	224
ENSBTAT00000053663	SLC25A3	2.4711	5	63086353	63092547	1329
ENSBTAT00000009652	TYROBP	2.47033	18	46779848	46782546	379
ENSBTAT00000017414	PIGS	2.46989	19	20573954	20585714	2501
ENSBTAT00000047653	CCL1	2.46931	19	16110980	16114069	589
ENSBTAT00000019923	PLXNB2	2.46785	5	119840726	119854120	6206
CUFF.14309.1	TMEM123	2.46172	15	6536504	6537762	1259
ENSBTAT00000007200	FAM115C	2.45681	4	107804452	107821622	3724
CUFF.23898.1	STK10	2.45679	20	3760352	3772573	12222
ENSBTAT00000028718	NOL7	2.4529	23	42795776	42800011	904
ENSBTAT00000011014	STAC2	2.44699	19	40340981	40352870	1305
CUFF.29866.1	E4F1	2.43837	25	1758385	1759077	693
CUFF.29211.1	ITFG3	2.43728	25	271037	294016	10055
ENSBTAT00000008606	ESCO2	2.43622	8	10859329	10885722	2972
ENSBTAT00000005537	SHBG	2.4343	19	27955573	27960099	1450
ENSBTAT00000065887	ZNF24	2.42913	24	22025794	22088410	1843
CUFF.33837.1	MPZL1	2.42379	3	939507	940173	667
ENSBTAT00000018812	AMN1	2.42262	5	78552287	78637341	2445
ENSBTAT00000003492	KCTD10	2.42115	17	65950166	65979498	3496
ENSBTAT00000022116	WASF1	2.42038	9	40520685	40591232	2584
ENSBTAT00000021524	APLP2	2.41442	29	36878509	36906465	2378
ENSBTAT00000005918	NLRC3	2.39713	25	2927846	2944136	3585
ENSBTAT00000053763	OLFM1	2.38701	11	106691746	106712955	892
ENSBTAT00000019477	OAS2	2.38552	17	63611774	63640159	3388
ENSBTAT00000039299	C20orf112	2.38411	13	62421312	62499691	1914
ENSBTAT00000001088	ENSBTAT00000001088	2.38375	11	94221939	94319233	531	Uncharacterized protein [Source:UniProtKB/TrEMBL;Acc:F1MUN]
CUFF.26174.1	SLC4A7	2.38257	22	1746098	1877841	8090
ENSBTAT00000006987	POLR3H	2.38003	5	113138060	113150601	2401
ENSBTAT00000021695	PFDN4	2.37849	1	133654482	133655032	399
ENSBTAT00000003400	ARHGAP6	2.37666	X	137588934	137693777	2880
CUFF.41040.1	UNANNOTATED	2.37652	6	2124495	2125501	1007
ENSBTAT00000061398	ZZEF1	2.37049	19	25230019	25322722	9243
ENSBTAT00000025633	RPL36A	2.36737	X	55210108	55213506	418
ENSBTAT00000003798	KAT6B	2.36116	28	30807700	30986965	5701
CUFF.12091.1	ZNF250	2.3606	14	1421810	1431686	7492
ENSBTAT00000013035	KDELR3	2.35932	5	110660391	110673555	1445
ENSBTAT00000035650	SIPA1L1	2.35414	10	83487289	83624610	5638
ENSBTAT00000021893	TNKS1BP1	2.354	15	81792138	81813276	5345
ENSBTAT00000026865	DENND2D	2.35076	3	32321550	32337248	2043
ENSBTAT00000024514	DDX5	2.33417	19	49330954	49337523	2461
CUFF.29196.1	NDUFB11	2.32987	25	261464	261529	66	Ndufb11 protein[Source:UniProtKB/TrEMBL;Acc:Q4VBC9]
ENSBTAT00000008975	C8H9ORF85	2.32765	8	48456364	48516656	547
CUFF.2862.1	REEP5	2.32533	10	1082617	1097256	14640
CUFF.21390.1	MAP3K2	2.32149	2	5082740	5175184	11403
ENSBTAT00000014104	CACNA1C	2.31753	5	109152548	109417890	6186
ENSBTAT00000004163	ENSBTAT00000004163	2.31457	8	48953078	48954464	1387
CUFF.37275.1	GRB10	2.30852	4	5241761	5242287	527
ENSBTAT00000047589	SPP1	2.29968	6	38120578	38127577	1367
ENSBTAT00000038035	SDC3	2.29872	2	123237086	123244753	1524
ENSBTAT00000002731	C20orf96	2.29574	13	61265883	61285459	1384
CUFF.43605.1	ZFP2	2.2899	7	2381048	2381628	581
ENSBTAT00000061510	RBMS3	2.28783	22	3899285	4695113	1471
ENSBTAT00000013021	NRN1	2.27938	23	48868151	48877436	1544
ENSBTAT00000065227	CENPBD1	2.27537	18	65988435	65989328	459
ENSBTAT00000000809	GPR161	2.27365	3	553190	575832	1660
CUFF.699.1	IFNAR2	2.27275	1	1597673	1604528	6856
CUFF.44053.1	WNT9A	2.27221	7	3067305	3070089	2785
ENSBTAT00000022183	BIKBA	2.26951	21	46065549	46068942	1573
ENSBTAT00000013134	TRIM35	2.26871	8	75681765	75697613	1482
ENSBTAT00000064130	BTNL9	2.26138	7	41643902	41650567	876
ENSBTAT00000009715	VAT1	2.26112	19	43687403	43694870	2725
CUFF.26323.2	AZI2	2.26102	22	2769462	2807419	5653
ENSBTAT00000016620	XDH	2.2577	11	14176298	14281717	4620
ENSBTAT00000026857	BAZ1A	2.25639	21	45536724	45586839	4771
ENSBTAT00000033491	SLC37A3	2.25576	4	104577333	104624773	2927
ENSBTAT00000037887	MSTO1	2.2551	3	15093505	15097679	1790
CUFF.33289.1	SFT2D2	2.25118	3	336807	337176	370
ENSBTAT00000015668	COL6A1	2.25107	1	147404396	147423644	4069
ENSBTAT00000023860	ENSBTAT00000023860	2.25014	28	41921827	41924801	556	Uncharacterized protein [Source:UniProtKB/TrEMBL;Acc:F1MVR7]
ENSBTAT00000005426	FBXO18	2.22824	13	17650891	17690062	5391
ENSBTAT00000026127	RNASE4	2.22644	10	26423874	26445617	1391
CUFF.31285.1	LOC785441	2.22245	26	1090014	1090150	137
ENSBTAT00000010066	NET1	2.21382	13	43526442	43538233	3158
ENSBTAT00000021930	FAM168A	2.21364	15	53678628	53697584	681
ENSBTAT00000025586	TUFM	2.21335	25	26225846	26229801	1616
ENSBTAT00000009062	INOS	2.21259	19	19758764	19956549	3939
CUFF.42535.1	UNANNOTATED	2.20652	6	7778016	7780081	2066
ENSBTAT00000025753	ACVR1C	2.20236	2	38549887	38599514	1479
ENSBTAT00000066188	TAF7L	2.19883	X	55127019	55144665	1362
ENSBTAT00000043714	NDUFV3	2.19733	1	144690277	144701196	1477
CUFF.21079.3	AMMECR1L	2.19622	2	4544433	4549028	1170
ENSBTAT00000063961	LINS	2.19594	21	6232490	6239150	2298
ENSBTAT00000024472	GLB1L3	2.19283	15	84935376	84962322	2297
ENSBTAT00000038307	HECW2	2.19152	2	85136811	85285250	4773
ENSBTAT00000043907	ENSBTAT00000043907	2.1914	17	74419287	74424549	1265	Uncharacterized protein [Source:UniProtKB/TrEMBL;Acc:F6RWR7]
ENSBTAT00000054173	ENSBTAT00000054173	2.18417	26	31870225	31871586	1362
ENSBTAT00000018027	UNC13D	2.18349	19	56402887	56418246	4794
ENSBTAT00000043155	FCGRT	2.17627	18	56415980	56421861	1626
ENSBTAT00000014612	CCDC136	2.17017	4	93575777	93602932	3790
ENSBTAT00000008080	WDR93	2.16919	21	21540360	21583042	2081
ENSBTAT00000064082	SAC3D1	2.16649	29	43917886	43919976	1297
CUFF.1441.1	UNANNOTATED	2.16644	1	6622936	6624965	2030	Putative p150[Source:UniProtKB/TrEMBL;Acc:O00366]
ENSBTAT00000065735	ENSBTAT00000065735	2.16456	22	16933320	16955467	2893	Uncharacterized protein [Source:UniProtKB/TrEMBL;Acc:F1MZ48]
CUFF.6927.1	COX5B	2.16321	11	2913475	2918143	3977
ENSBTAT00000004967	BCS1L	2.1631	2	107341872	107345830	1628
ENSBTAT00000022902	KIF13B	2.16195	8	9276105	9481183	5704
CUFF.31595.1	ARHGEF10	2.1563	27	226309	226754	446
ENSBTAT00000012742	TMEM184B	2.15583	5	110486531	110536722	3484
ENSBTAT00000011359	SEP T8	2.15379	7	22862426	22881449	1805
CUFF.43607.1	ZFP2	2.14732	7	2381858	2382868	1011
ENSBTAT00000011688	APBA1	2.14656	8	45865188	45949526	2508
ENSBTAT00000055864	AP1G2	2.14067	10	21215969	21224329	3140
ENSBTAT00000054389	GPC6	2.14034	12	68232526	68740385	465
ENSBTAT00000015476	HECTD2	2.13843	26	13062904	13133852	2328
ENSBTAT00000064587	C9orf50	2.1364	11	100030767	100038242	1390
CUFF.29813.2	LOC505086	2.13588	25	1551695	1562630	4048
CUFF.40410.1	NAV3	2.13564	5	7674555	7675161	607
ENSBTAT00000037204	AZGP1	2.13075	25	36982287	36986566	1240
ENSBTAT00000015850	MTTP	2.13017	6	26376148	26433473	4081
ENSBTAT00000011543	CXHXorf64	2.12876	X	10981501	10983415	1136
ENSBTAT00000006079	GLYAT	2.12871	15	83455602	83469332	1125
CUFF.18269.1	FBXW7	2.12515	17	5323060	5323711	652
CUFF.29235.1	AXIN1	2.12496	25	323181	323510	330
ENSBTAT00000016057	TCF25	2.12485	18	14741937	14753901	1839
ENSBTAT00000023383	PLCG1	2.12166	13	70510824	70524389	4071
CUFF.37273.1	GRB10	2.1177	4	5240094	5240285	192
ENSBTAT00000015397	CDC14B	2.11647	8	84629264	84748968	1747
ENSBTAT00000013022	ZXDC	2.1161	22	61167349	61188874	2547
ENSBTAT00000007189	NDUFA9	2.11474	5	105870530	105892347	1261
ENSBTAT00000011820	USP49	2.11416	23	15616807	15624462	2052
ENSBTAT00000012930	ERP44	2.11225	8	65500573	65597182	1531
ENSBTAT00000011487	PRKCD	2.11141	22	48307244	48337780	2975
ENSBTAT00000064514	TNFSF9	2.1084	7	19187447	19190363	1122
ENSBTAT00000000935	PARVA	2.10734	15	40748739	40902329	1098
ENSBTAT00000011011	EXD1	2.10539	10	36793944	36832672	1722
ENSBTAT00000053960	ENSBTAT00000053960	2.10498	2	30091989	30092690	615	Uncharacterized protein [Source:UniProtKB/TrEMBL;Acc:F1MFW]
ENSBTAT00000003190	SEC61B	2.10496	8	64722966	64731269	791
ENSBTAT00000014382	TMEM181	2.10442	9	96420871	96483011	2171
ENSBTAT00000022809	CCDC110	2.10292	27	14748843	14760880	2508
ENSBTAT00000004621	ZFP36L2	2.09755	11	25585493	25587785	1659
ENSBTAT00000019643	CD9	2.09636	5	104505691	104518399	812
ENSBTAT00000012842	TTLL9	2.09571	13	61958857	62006471	1394
CUFF.12555.3	GLI4	2.09521	14	2525939	2532263	1517
ENSBTAT00000038186	DGKA	2.09484	5	57678063	57699615	2607
ENSBTAT00000012124	ENSBTAT00000012124	2.09259	13	61928617	61938236	1356	Uncharacterized protein [Source:UniProtKB/TrEMBL;Acc:E1BKD9]
ENSBTAT00000018213	SNX8	2.09208	25	41480285	41519854	1430
ENSBTAT00000027587	CLCN6	2.087	16	42719367	42750151	2667
ENSBTAT00000004486	ZNF606	2.08452	18	65645367	65667374	2823
ENSBTAT00000002098	IL4R	2.07868	25	25139417	25189373	3483
ENSBTAT00000021769	RBM18	2.07814	11	93101473	93121906	1036
ENSBTAT00000063043	FAM124A	2.0778	12	20704476	20778873	1536
ENSBTAT00000065793	ADPRM	2.07778	19	30298639	30303510	1032
ENSBTAT00000035701	RNF5	2.07749	23	27012067	27014380	1045
CUFF.25885.1	UNANNOTATED	2.07494	22	374437	376340	1904	Protein Chd5[Source:UniProtKB/TrEMBL;Acc:A2A8L1]
ENSBTAT00000018435	SIPA1	2.07463	29	44484284	44493549	3469
CUFF.12469.2	GSDMD	2.07166	14	2343147	2346118	1892
CUFF.2483.1	JAM2	2.0708	1	10097002	10097680	679
ENSBTAT00000063023	ARF6	2.06846	10	42902260	42902938	679
ENSBTAT00000027825	DIEXF	2.06777	16	75346250	75373188	2632
ENSBTAT00000001500	BMP2K	2.0652	6	95385858	95411167	2059
CUFF.29234.1	AXIN1	2.06301	25	322347	322980	634
ENSBTAT00000045410	INHBB	2.06213	2	72523471	72527172	1227
ENSBTAT00000024657	AMHR2	2.05625	5	26753574	26759487	1435
CUFF.31984.1	TAF5L	2.05454	28	586647	586935	289
ENSBTAT00000050760	ENSBTAT00000050760	2.05222	2	25570737	25571355	213	Uncharacterized protein [Source:UniProtKB/TrEMBL;Acc:G3MYY3]
ENSBTAT00000009350	TMEM143	2.05034	18	55488512	55509670	2238
ENSBTAT00000002833	SERINC3	2.04786	13	73637279	73653752	2123
ENSBTAT00000010159	ARF1	2.04701	7	2913860	2931918	1797
CUFF.15019.1	LOC789394	2.04123	16	832318	835652	3335
ENSBTAT00000016693	MAEA	2.04029	6	109330259	109343607	1243
ENSBTAT00000063041	ENSBTAT00000063041	2.03867	5	29600737	29601755	408	Uncharacterized protein [Source:UniProtKB/TrEMBL;Acc:G3MX59]
ENSBTAT00000057200	ENSBTAT00000057200	2.03693	X	55346314	55347499	1020	Uncharacterized protein [Source:UniProtKB/TrEMBL;Acc:E1BEW4]
ENSBTAT00000004296	SYAP1	2.03585	X	134023363	134039236	1993
ENSBTAT00000015544	ENSBTAT00000015544	2.03461	13	63150593	63151022	430	Uncharacterized protein [Source:UniProtKB/TrEMBL;Acc:E1BHM9]
ENSBTAT00000000422	TBL2	2.02917	25	34151410	34156679	1971
ENSBTAT00000019385	MYLK	2.02843	1	68580144	68667822	3598
ENSBTAT00000066034	ENSBTAT00000066034	2.02271	6	99833916	99835304	1389
CUFF.11491.1	BTBD3	2.02255	13	5596893	5597873	981
ENSBTAT00000031986	ZNF574	2.02223	18	51504690	51507155	2466
ENSBTAT00000063421	ENSBTAT00000063421	2.02149	X	57676227	57676827	583
ENSBTAT00000063826	UTY	2.02089	X	143103987	143315918	4302
ENSBTAT00000006494	SEC61A1	2.01995	22	60217808	60229341	1633
CUFF.31056.1	UBE2D1	2.01593	26	679396	680328	933
ENSBTAT00000027135	PLEKHM1	2.01451	19	45719320	45767382	3570
ENSBTAT00000013674	ATP7B	2.01392	12	21415762	21463534	4720
ENSBTAT00000046426	VPS13D	2.01244	16	42082188	42349474	13420
ENSBTAT00000025957	USP6NL	2.01163	13	12778211	12833138	3015
ENSBTAT00000035934	CGNL1	2.00877	10	52835256	52941952	3882
ENSBTAT00000027619	ARHGEF7	2.00815	12	89451354	89552212	3247
ENSBTAT00000005889	UBN2	2.00748	4	103594501	103689157	4455
ENSBTAT00000061443	WDFY3	2.00632	6	101289985	101484302	10742
CUFF.40409.1	NAV3	2.0053	5	7673890	7674495	606
CUFF.19534.1	CFDP1	2.00408	18	2665037	2665435	399
ENSBTAT00000021281	GPR35	2.004	3	120439886	120441226	921
ENSBTAT00000016118	EHMT1	2.0033	11	105429172	105493391	4402
CUFF.29665.4	CRAMP1L	2.00214	25	1270635	1288207	7414
CUFF.20722.1	UNANNOTATED	1.99764	2	2029899	2029973	75
ENSBTAT00000011164	CXCL13	1.99672	6	94039946	94046358	1101
ENSBTAT00000000187	DDIT4	1.99634	28	28483403	28485410	1613
CUFF.44418.1	MAU2	1.9947	7	3850620	3864124	10032
ENSBTAT00000059617	snoU2-30	1.99267	27	18252517	18252589	73
ENSBTAT00000023702	SEC13	1.99235	22	54958550	54993723	1325
CUFF.22755.1	UNANNOTATED	1.98859	2	9040990	9044113	3124	Uncharacterized protein[Source:UniProtKB/TrEMBL;Acc:F1MLE8]
ENSBTAT00000044681	PMEPA1	1.98848	13	59023080	59076365	1088
ENSBTAT00000004098	IFI27L2	1.98669	21	59346453	59348581	449
CUFF.25655.4	LRRK1	1.98615	21	5653482	5680098	5783
ENSBTAT00000049099	ENSBTAT00000049099	1.98418	9	18473883	18475244	1362
ENSBTAT00000061409	ENSBTAT00000061409	1.98128	19	49840494	49880949	822	Uncharacterized protein [Source:UniProtKB/TrEMBL;Acc:E1BC81]
ENSBTAT00000022185	FMO4	1.98027	16	39722590	39759444	2099
ENSBTAT00000015938	IRS2	1.97608	12	88664525	88669181	3550
ENSBTAT00000015646	FGR	1.97499	2	126276335	126291824	2163
ENSBTAT00000018278	ITGB5	1.9721	1	69801844	69899676	2644
ENSBTAT00000022723	SMCR8	1.9716	19	34932550	34960757	2817
ENSBTAT00000017775	CAP1	1.97018	3	106638795	106667878	3004
CUFF.21405.1	MAP3K2	1.96974	2	5163717	5164141	425
ENSBTAT00000028853	UQCRC2	1.96823	25	19857600	19886144	1615
ENSBTAT00000015615	PSEN1	1.96662	10	85006250	85073421	2708
ENSBTAT00000061585	RRBP1	1.96515	13	38289297	38317466	5168
ENSBTAT00000048615	ROBO1	1.9636	1	25620170	25767956	4971
ENSBTAT00000004182	ATF7IP	1.96274	5	95800988	95858963	3730
ENSBTAT00000026120	OPA3	1.9622	18	53545325	53612052	1493
ENSBTAT00000047899	RBPMS	1.96139	27	25637686	25816012	1029
ENSBTAT00000014702	ENSBTAT00000014702	1.95672	28	30215525	30732444	1814	Bos taurus adenosine kinase (ADK), mRNA. [Source:RefSeq mRNA;Acc:NM_17666]
CUFF.14849.1	PPFIA4	1.95515	16	555196	555884	689
ENSBTAT00000048867	CFI	1.95486	6	16765034	16815352	2099
ENSBTAT00000025190	TRIM47	1.95335	19	56373299	56377735	2254
ENSBTAT00000006872	ENSBTAT00000006872	1.95229	10	61556468	61557103	636	Uncharacterized protein [Source:UniProtKB/TrEMBL;Acc:E1BA6]
ENSBTAT00000037234	PDHA2	1.95003	6	30063480	30064806	1327
ENSBTAT00000018782	ZNF507	1.94998	18	43038546	43068295	2865
ENSBTAT00000010004	ITFG2	1.94855	5	107426529	107436938	2126
ENSBTAT00000005512	GPR107	1.94824	11	100432297	100484528	1698
CUFF.29858.1	UNANNOTATED	1.94616	25	1747741	1748666	926
ENSBTAT00000010911	PROCR	1.94605	13	65052810	65106553	1409
ENSBTAT00000007351	PNPLA6	1.94438	7	17624452	17647840	4185
ENSBTAT00000049004	APP	1.94405	1	9607382	9921004	3092
CUFF.26096.1	EGFR	1.94282	22	952436	952920	485
ENSBTAT00000040289	EVI5	1.93926	3	50905459	51074025	2466
ENSBTAT00000031006	TCF7L2	1.93901	24	55056433	55161459	1798
ENSBTAT00000045602	CDCA5	1.93824	29	43943684	43960477	1636
ENSBTAT00000017093	ENSBTAT00000017093	1.93747	X	85321685	85449499	3720	Bos taurus kinesin family member 4A (KIF4A), mRNA. [Source:RefSeq mRNA;Acc:NM_12615]
ENSBTAT00000007918	CYCS	1.93693	4	71186306	71189107	971
ENSBTAT00000018708	FGFR2	1.93685	26	41823653	41926635	4010
ENSBTAT00000017251	VDAC2	1.93638	28	31154552	31168822	1473
ENSBTAT00000038232	TRPS1	1.93551	14	50844179	51066191	5363
ENSBTAT00000059467	SNORA63	1.93384	1	81060420	81060551	132
ENSBTAT00000045066	FAU	1.93314	5	47736728	47737193	466
ENSBTAT00000010092	ARHGAP27	1.93228	19	45680698	45713521	2818
ENSBTAT00000015608	WBSCR16	1.93153	25	33178161	33201942	2123
ENSBTAT00000055916	BTBD19	1.92965	3	101784090	101789519	2112
ENSBTAT00000002303	ENSBTAT00000002303	1.9259	19	10239900	10240447	548	Uncharacterized protein [Source:UniProtKB/TrEMBL;Acc:E1BA13]
CUFF.1291.1	UNANNOTATED	1.92068	1	6193479	6194815	1337
ENSBTAT00000016122	NONO	1.91745	X	84662118	84675194	2545
ENSBTAT00000044153	PLD3	1.91704	18	49995631	50005033	1945
ENSBTAT00000022030	SEC63	1.91701	9	42651150	42718789	3371
CUFF.22737.1	CALCRL	1.91608	2	8901388	9028026	1777
ENSBTAT00000065383	ENSBTAT00000065383	1.9147	8	73804508	73816226	1044	Uncharacterized protein [Source:UniProtKB/TrEMBL;Acc:G3MY91]
ENSBTAT00000066174	ZNF215	1.91201	15	46392654	46412894	1981
ENSBTAT00000055663	ENSBTAT00000055663	1.91182	23	27614103	27615194	1092
ENSBTAT00000053827	ZNF546	1.9108	18	47280908	47330516	2729
ENSBTAT00000044652	DYNC1H1	1.90984	21	68507134	68568024	14184
ENSBTAT00000004371	L3HYPDH	1.90836	10	71992845	72005431	2145
ENSBTAT00000007626	KIRREL	1.90507	3	12308303	12326076	2244
ENSBTAT00000027280	KDM5A	1.9047	5	107730640	107791602	5146
ENSBTAT00000026390	CCSER1	1.90464	6	35100701	35938394	3543
ENSBTAT00000043694	SSC5D	1.9031	18	62447620	62471100	4227
ENSBTAT00000050284	ABCC6	1.90303	25	14577546	14643306	4519
ENSBTAT00000027023	PPP2R1B	1.90278	15	22373123	22408398	2103
ENSBTAT00000012088	ENSBTAT00000012088	1.9023	10	83185491	83187781	787	Uncharacterized protein [Source:UniProtKB/TrEMBL;Acc:E1BLQ8]
ENSBTAT00000007369	COX6B1	1.89844	5	94363786	94364264	479
ENSBTAT00000030695	ENSBTAT00000030695	1.89664	9	46186209	46187168	960
CUFF.7210.3	CNGA3	1.89648	11	3583609	3585981	2373
CUFF.12207.3	KIFC2	1.89509	14	1660272	1663804	1965
ENSBTAT00000007684	MPI	1.89451	21	34189513	34196212	1296
ENSBTAT00000038215	BAZ2A	1.89378	5	57132351	57162026	8666
ENSBTAT00000007913	ISLR	1.89371	21	34903758	34906887	2307
ENSBTAT00000009643	ATP5L	1.89346	15	29521980	29530109	474
ENSBTAT00000066065	MCOLN2	1.89167	3	59303476	59351124	2092
ENSBTAT00000028602	CFL1	1.89141	29	44638896	44642280	1072
ENSBTAT00000001360	ARID1A	1.89124	2	127000106	127066994	6339
ENSBTAT00000001576	AP1B1	1.89095	17	70734993	70783359	3949
ENSBTAT00000030846	SGIP1	1.89011	3	78909706	79139564	2748
ENSBTAT00000012499	PTEN	1.88868	26	9498226	9595849	1432
ENSBTAT00000016172	WWC2	1.88791	27	13139716	13204496	3699
ENSBTAT00000019134	EIF3I	1.88768	2	122128559	122136316	1194
ENSBTAT00000065047	SYBU	1.88768	14	56909762	56997967	2952
ENSBTAT00000008526	GIT2	1.8867	17	65556431	65596948	3278
ENSBTAT00000009521	BUB1B	1.88573	10	35903021	35958915	3721
CUFF.30286.1	ZNF174	1.88263	25	2834727	2841821	2331
ENSBTAT00000012197	NEK11	1.8813	1	140061251	140332232	2075
CUFF.11174.1	JAG1	1.88095	13	3839270	3839791	522
ENSBTAT00000015885	NRP2	1.87845	2	94455658	94573687	3127
ENSBTAT00000037548	MPG	1.87687	25	139711	146896	919
CUFF.42125.1	SYNPO2	1.87638	6	7410835	7413845	3011
ENSBTAT00000007007	CSNK1A1	1.87458	7	62856035	62902036	1436
ENSBTAT00000009220	WDR20	1.87438	21	68639658	68696036	2356
ENSBTAT00000025497	LRRC10	1.87307	5	44094624	44097706	3083
ENSBTAT00000016962	ENSBTAT00000016962	1.86926	16	12544470	12545294	704	Uncharacterized protein [Source:UniProtKB/TrEMBL;Acc:F1MWK9]
ENSBTAT00000063089	ENSBTAT00000063089	1.86841	8	39981323	40111016	509	Uncharacterized protein [Source:UniProtKB/TrEMBL;Acc:G3MYV8]
ENSBTAT00000019137	MTMR9	1.86652	2	122121403	122128496	1856
ENSBTAT00000025375	ATG16L2	1.86547	15	53137073	53152599	1864
ENSBTAT00000011069	PLEKHO2	1.86546	10	45281371	45303690	3615
ENSBTAT00000063420	LCLAT1	1.86189	11	69284714	69321396	402
ENSBTAT00000023577	NR2C1	1.86012	5	24883376	24922146	2344
ENSBTAT00000003678	TOR1B	1.85892	11	100210927	100215693	877
ENSBTAT00000005720	ENSBTAT00000005720	1.85873	7	89654004	89655145	1142
ENSBTAT00000017095	GDPD2	1.85829	X	85309754	85319162	2244
CUFF.343.1	ATP5O	1.85727	1	922585	927838	3720
CUFF.40634.1	PPP1R12A	1.85639	5	9359493	9359946	454
ENSBTAT00000010939	PRRC2B	1.85457	11	101592546	101644848	7084
ENSBTAT00000029301	NDUFS1	1.85355	2	94893227	94922667	3338
ENSBTAT00000028851	ENSBTAT00000028851	1.85262	3	14353658	14354168	511	Uncharacterized protein [Source:UniProtKB/TrEMBL;Acc:E1BE42]
ENSBTAT00000017152	EDEM1	1.85242	22	21268891	21295366	3639
ENSBTAT00000011932	TMEM177	1.85234	2	71893618	71894865	1248
ENSBTAT00000039581	C11orf49	1.85205	15	78044073	78254804	1155
ENSBTAT00000048465	FCGR2C	1.85055	3	8033835	8040506	901
ENSBTAT00000046953	CD3G	1.84977	15	29462576	29469747	623
CUFF.33830.1	MPZL1	1.84934	3	937145	937485	341
CUFF.19102.1	PDPR	1.84327	18	1906535	1951990	7737
ENSBTAT00000053059	IRGQ	1.83784	18	52152026	52155244	1869
ENSBTAT00000010636	KIF18B	1.83784	19	45259544	45281127	3054
ENSBTAT00000012818	PDCD11	1.83448	26	24232143	24274045	5861
ENSBTAT00000033843	ENSBTAT00000033843	1.83439	3	19259499	19260488	990
ENSBTAT00000012243	DEGS2	1.83431	21	66740466	66760017	1332
ENSBTAT00000053320	ENSBTAT00000053320	1.83396	29	48068209	48070209	1350	Uncharacterized protein [Source:UniProtKB/TrEMBL;Acc:F1N2X5]
ENSBTAT00000044102	ENSBTAT00000044102	1.83344	17	73113557	73146553	853	Uncharacterized protein [Source:UniProtKB/TrEMBL;Acc:F1MLW8]
ENSBTAT00000008837	GJA5	1.8312	3	21983348	21999397	2179
ENSBTAT00000020126	ARGLU1	1.83001	12	86311326	86323526	911
ENSBTAT00000018020	PRKCG	1.82976	18	62028038	62047353	3025
ENSBTAT00000064424	ENSBTAT00000064424	1.82921	6	92136091	92136498	408
ENSBTAT00000023058	RUNX1T1	1.82717	14	74726178	74787356	2093
ENSBTAT00000026040	ENSBTAT00000026040	1.82657	12	34478041	34535642	4260	Uncharacterized protein [Source:UniProtKB/TrEMBL;Acc:F1N657]
CUFF.49825.1	UNANNOTATED	1.82557	X	3286702	3288239	1538
ENSBTAT00000048428	MRPS31	1.82229	12	21854977	21880339	1279
ENSBTAT00000040741	U3	1.82173	19	9798918	9799131	214
ENSBTAT00000001575	ENSBTAT00000001575	1.82166	16	60651006	60651572	567	Uncharacterized protein [Source:UniProtKB/TrEMBL;Acc:G8JKV3]
ENSBTAT00000060561	TXNRD2	1.8215	17	74887191	74913312	1614
ENSBTAT00000028603	MUS81	1.82139	29	44644885	44650618	2347
ENSBTAT00000064335	ENSBTAT00000064335	1.82085	4	103715432	103787300	1386	Uncharacterized protein [Source:UniProtKB/TrEMBL;Acc:F1MYQ8]
ENSBTAT00000066329	ENSBTAT00000066329	1.82046	1	140578416	140578628	213	Uncharacterized protein [Source:UniProtKB/TrEMBL;Acc:G3MY9]
ENSBTAT00000027838	LOXL4	1.81811	26	19201799	19214350	2176
ENSBTAT00000005606	ACSS1	1.81686	13	43029813	43073610	2133
CUFF.42534.1	UNANNOTATED	1.81681	6	7776173	7777907	1735	LINE1 retrotransposable element ORF1 protein[Source:UniProtKB/TrEMBL;Acc:LORF1]
CUFF.45305.1	ANO8	1.81671	7	5716728	5733282	10419
CUFF.46861.1	LOC534671	1.81598	8	1325139	1325674	536
ENSBTAT00000048657	NECAB2	1.81516	18	10316499	10350461	1361
ENSBTAT00000002587	SNRNP70	1.81376	18	56058668	56073102	1645
CUFF.6364.1	MRPS5	1.81307	11	1906676	1906897	222
ENSBTAT00000009564	TF	1.81266	1	136683311	136722309	2549
CUFF.40828.1	LOC531410	1.81177	5	9805594	9806942	1349
ENSBTAT00000026493	PKD1L2	1.81168	18	39221305	39300130	5189
ENSBTAT00000063800	ENSBTAT00000063800	1.81145	10	56820937	56821305	369
ENSBTAT00000001099	ERO1LB	1.80994	28	8951740	9026350	1875
CUFF.44047.1	UNANNOTATED	1.80789	7	3060603	3063139	2537	Uncharacterized protein[Source:UniProtKB/TrEMBL;Acc:F1MLE8]
ENSBTAT00000045260	PEPD	1.80709	18	44018758	44137173	1899
CUFF.12167.1	ARHGAP39	1.80687	14	1583372	1613798	13844
ENSBTAT00000020872	CRIPT	1.80387	11	28903112	28914000	992
ENSBTAT00000015420	P33MONOX	1.80364	10	4950671	4964129	2457
ENSBTAT00000061333	MGAT5	1.80167	2	63118922	63362056	2220
ENSBTAT00000065686	ENSBTAT00000065686	1.80074	7	45563503	45566823	802	Uncharacterized protein [Source:UniProtKB/TrEMBL;Acc:G3MXP8]
ENSBTAT00000004215	IFITM2	1.80058	11	107191850	107193047	616
ENSBTAT00000011612	LAMA4	1.80012	9	38644310	38810902	5812
ENSBTAT00000013664	XPNPEP2	1.79787	X	13645603	13671526	2062
ENSBTAT00000062951	FERMT3	1.79729	29	43126404	43142481	1223
ENSBTAT00000013003	ACAP3	1.79535	16	52601203	52610521	2631
ENSBTAT00000064463	BT.28958	1.79416	26	20921806	20963567	3166
ENSBTAT00000003860	PPM1M	1.79007	22	49203337	49208665	1656
ENSBTAT00000003991	SC4MOL	1.78982	17	489024	505713	1812
ENSBTAT00000003273	MRI1	1.78953	7	12934835	12941251	1215
ENSBTAT00000043856	TUBA3E	1.78862	17	74335928	74341652	1514
ENSBTAT00000009887	PGAM5	1.78763	17	45491537	45499180	1823
ENSBTAT00000013425	MBTPS1	1.78216	18	10392425	10427784	3881
ENSBTAT00000010525	NCF2	1.78174	16	66081122	66113913	1875
ENSBTAT00000011311	PLEKHD1	1.77925	10	81593974	81624744	1870
CUFF.6750.1	KIAA1310	1.77895	11	2547913	2592701	7369
CUFF.6084.1	UNANNOTATED	1.77574	11	1030496	1032412	1917
ENSBTAT00000026221	CLIP3	1.7756	18	46877782	46890070	1779
ENSBTAT00000037865	USP45	1.7751	9	50963545	51013480	2454
ENSBTAT00000032504	PARD6A	1.77499	18	35333982	35335939	1338
ENSBTAT00000061251	PTRF	1.77413	19	43148013	43162165	3776
ENSBTAT00000049757	PRDM5	1.7741	6	4491175	4743136	1893
ENSBTAT00000013697	CACTIN	1.77346	7	21539960	21551276	2316
ENSBTAT00000003218	NUDT1	1.77281	25	41522214	41527685	686
ENSBTAT00000011333	FCGR1A	1.77018	3	20847979	20856929	1438
ENSBTAT00000015468	SLC25A15	1.76935	12	21800781	21831677	1409
ENSBTAT00000044780	EFHD2	1.76766	16	53306776	53324889	2417
ENSBTAT00000026738	LLGL2	1.76401	19	56619444	56644116	3336
ENSBTAT00000049437	MKS1	1.7638	19	9378329	9393110	2244
ENSBTAT00000065527	RTN4R	1.76358	17	75103302	75104723	1422
ENSBTAT00000065069	CCDC159	1.76273	7	16977744	16981970	1070
ENSBTAT00000060581	SNORA79	1.76253	10	26825620	26825767	148
CUFF.15580.1	UNANNOTATED	1.76232	16	2199109	2199772	664	Uncharacterized protein[Source:UniProtKB/TrEMBL;Acc:F1MCW8]
ENSBTAT00000014802	RAB8B	1.76174	10	46837292	46907334	4826
ENSBTAT00000020634	MYO1D	1.75921	19	17665144	18023500	5249
ENSBTAT00000035335	COL4A1	1.75897	12	88876125	89009422	5770
ENSBTAT00000022470	CYFIP1	1.75806	2	996692	1104749	3915
ENSBTAT00000008159	LOXL2	1.7564	8	71278583	71349786	3216
ENSBTAT00000045699	ENSBTAT00000045699	1.75624	1	84324177	84325181	1005
ENSBTAT00000003479	TSHZ3	1.75354	18	41991380	41994613	3234
ENSBTAT00000036965	ENSBTAT00000036965	1.75279	12	75457897	75536848	2562	Uncharacterized protein [Source:UniProtKB/TrEMBL;Acc:G5E5W7]
ENSBTAT00000026836	TEK	1.7507	8	17040335	17143857	4603
ENSBTAT00000029555	MYO1C	1.74839	19	23168435	23191280	4490
ENSBTAT00000064547	NTRK3	1.74751	21	19493058	19520421	1006
ENSBTAT00000007016	MAGED2	1.74696	X	97804344	97811615	1875
ENSBTAT00000029020	PTTG1IP	1.74644	1	145057828	145075459	2262
ENSBTAT00000023881	SRGAP2	1.74278	16	4023323	4101731	2916
ENSBTAT00000021691	SLC25A27	1.74235	23	19860795	19882823	1195
ENSBTAT00000015881	LAMC1	1.74122	16	65545497	65662819	5036
ENSBTAT00000022238	PLEKHG5	1.73914	16	47719088	47751042	4078
ENSBTAT00000014924	CD48	1.73827	3	9022904	9053379	938
ENSBTAT00000003840	LY9	1.73763	3	8836998	8864398	2070
CUFF.45235.1	SLC27A1	1.73525	7	5546781	5547046	266
CUFF.3368.1	UNANNOTATED	1.73496	10	2268298	2269914	1617	Uncharacterized protein[Source:UniProtKB/TrEMBL;Acc:F1MLE8]
ENSBTAT00000054846	ACSM5	1.73479	25	18207129	18234451	1789
CUFF.7004.1	TMEM131	1.73354	11	3092295	3092918	624
ENSBTAT00000055380	TNFRSF8	1.73047	16	42440211	42493773	1704
ENSBTAT00000065201	C16H1orf70	1.72972	16	52330676	52336051	1005
ENSBTAT00000008019	PSMD4	1.72863	3	19598421	19607517	1295
CUFF.45460.1	LOC520505	1.72672	7	6120444	6120990	547
ENSBTAT00000015268	KAZALD1	1.72626	26	21760437	21762788	969
CUFF.45118.1	UNANNOTATED	1.72622	7	5331881	5333811	1931
ENSBTAT00000000518	APOA1BP	1.72545	3	14287557	14290449	1137
ENSBTAT00000023060	RASSF2	1.72537	13	47492959	47515677	1791
ENSBTAT00000048382	TTC21A	1.72406	22	12480973	12515211	4045
ENSBTAT00000014415	DCP1A	1.7234	22	48203751	48247817	5663
ENSBTAT00000056596	ENSBTAT00000056596	1.72324	19	54102471	54103533	1063
CUFF.29372.2	RHOT2	1.72256	25	547388	551178	2497
ENSBTAT00000010400	NOTCH2	1.72116	3	23307157	23478243	7413
CUFF.18921.1	IL34	1.7203	18	1544834	1552392	7330
ENSBTAT00000013440	COL5A3	1.71872	7	15769155	15811269	5757
CUFF.35941.1	FCER1G	1.71796	3	8305548	8313210	7663
ENSBTAT00000018301	ITPA	1.7129	13	52449560	52462362	934
ENSBTAT00000022460	MT3	1.71284	18	24134095	24135544	397
CUFF.1176.1	LOC783565	1.71149	1	4753181	4753522	342
ENSBTAT00000029618	SH2B3	1.70911	17	57398014	57422729	2311
ENSBTAT00000012631	CHM	1.70587	X	74152508	74398550	1944
ENSBTAT00000010569	LMAN2	1.70577	7	40185729	40206355	1610
ENSBTAT00000017680	DYRK3	1.70513	16	4274967	4284961	2122
ENSBTAT00000007133	ABP1	1.70453	4	114249782	114262317	3093
ENSBTAT00000021621	G6PC3	1.70173	19	44531725	44536439	1374
ENSBTAT00000014263	NUSAP1	1.70111	10	36906002	36936265	2275
CUFF.13100.1	EIF2C2	1.70106	14	4165750	4166377	628
ENSBTAT00000018151	CHRNA5	1.70095	21	31468075	31495957	1645
ENSBTAT00000064349	PRPF40A	1.70005	2	43585376	43642994	2613
ENSBTAT00000045719	ANKFY1	1.69992	19	25337350	25387068	4194
ENSBTAT00000065549	BCKDHB	1.69965	9	20129956	20335161	1468
CUFF.4365.1	SIMC1	1.69737	10	4951073	5048406	16752
ENSBTAT00000050034	CYP46A1	1.69733	21	66321442	66348839	1584
ENSBTAT00000003572	ANKRD12	1.69701	24	41913310	41975447	6398
ENSBTAT00000019280	BRAT1	1.69595	25	41207310	41216105	2547
ENSBTAT00000026682	PKD2	1.6927	6	38040871	38099549	4941
ENSBTAT00000023657	PDZD3	1.69106	15	30297042	30302445	3209
ENSBTAT00000004594	CYCS	1.69097	11	98339924	98340241	318
CUFF.26325.1	AZI2	1.68741	22	2774809	2775197	389
ENSBTAT00000006392	RIC3	1.68486	15	44962852	45024904	2950
ENSBTAT00000002174	EHD1	1.6846	29	43704113	43708218	1188
ENSBTAT00000010033	IL2RG	1.68431	X	84816193	84819838	1476
ENSBTAT00000043412	COL6A2	1.68386	1	147542825	147570736	3579
ENSBTAT00000043636	MFSD2B	1.68346	11	75084559	75097310	1514
CUFF.15587.1	UNANNOTATED	1.68195	16	2231571	2232533	963
ENSBTAT00000054679	PSMD11	1.67975	19	18035610	18064851	1909
CUFF.847.1	UNANNOTATED	1.67898	1	2238407	2240140	1734	Uncharacterized protein[Source:UniProtKB/TrEMBL;Acc:F1MLE8]
ENSBTAT00000064004	PRKAR1B	1.67876	25	42518065	42548418	847
ENSBTAT00000038243	USP37	1.67824	2	107174362	107245866	3066
ENSBTAT00000022196	KIAA0319L	1.6781	3	110829674	110889859	3516
ENSBTAT00000022482	NLN	1.67746	20	13704346	13749692	1733
ENSBTAT00000022558	GANAB	1.67716	29	41664315	41679641	3876
ENSBTAT00000025765	PLXDC1	1.67694	19	40226036	40293157	2720
ENSBTAT00000004507	ZNF329	1.67569	18	65700279	65701523	1161
ENSBTAT00000006298	TRMT44	1.67396	6	106552949	106577901	2297
ENSBTAT00000000357	GNPDA2	1.67389	6	64961798	64992219	1811
ENSBTAT00000026369	SLC16A9	1.67374	28	15428478	15474740	1569
ENSBTAT00000017996	APITD1	1.67168	16	44017901	44032547	742
ENSBTAT00000008228	C1QTNF1	1.66684	19	53978217	53984772	2510
ENSBTAT00000027334	FAM160A2	1.66577	15	47441673	47455959	2367
ENSBTAT00000008979	LMAN1	1.6641	24	58797010	58815897	1698
ENSBTAT00000063211	ENSBTAT00000063211	1.66214	18	60117464	60131456	767	Uncharacterized protein [Source:UniProtKB/TrEMBL;Acc:G3MWP3]
CUFF.40220.1	CSRP2	1.65851	5	6264727	6266745	2019
ENSBTAT00000022254	RASAL1	1.65619	17	63397791	63429841	2709
ENSBTAT00000042695	ENSBTAT00000042695	1.65616	19	49175892	49238414	3441	Bos taurus platelet/endothelial cell adhesion molecule (PECAM1), mRNA. [Source:RefSeq mRNA;Acc:NM_174571]
CUFF.44994.1	UNANNOTATED	1.65355	7	5085855	5087140	1286	Endonuclease[Source:UniProtKB/TrEMBL;Acc:LORF2]
ENSBTAT00000017908	NXPE3	1.65206	1	46464509	46518744	1961
ENSBTAT00000018069	KDM3A	1.65172	11	48248720	48304335	4597
ENSBTAT00000015189	PTPRA	1.65157	13	52600919	52771800	3191
ENSBTAT00000018944	KCTD1	1.65034	24	30685543	30788156	1604
ENSBTAT00000019413	PTGIR	1.6501	18	54185871	54188079	1161
ENSBTAT00000026119	VASP	1.64908	18	53531933	53544919	2248
ENSBTAT00000037859	KLRD1	1.6489	5	100095828	100101039	1007
ENSBTAT00000044847	RASGRP4	1.64853	18	48481124	48494788	2221
CUFF.49662.1	IL13RA1	1.64644	X	2965663	2966983	1321
ENSBTAT00000023205	DUSP18	1.64628	17	71750227	71755793	3083
ENSBTAT00000018618	TMOD2	1.64588	10	58662512	58711813	2858
ENSBTAT00000029527	IQCD	1.64476	17	63474993	63497850	1645
ENSBTAT00000061483	ERBB4	1.64391	2	99660620	99997642	3333
ENSBTAT00000024326	ATP5O	1.64263	1	922635	929992	739
ENSBTAT00000064085	ENSBTAT00000064085	1.64169	18	49789891	49791982	1299
ENSBTAT00000001619	RBM14	1.63918	29	45299519	45308722	2760
ENSBTAT00000059667	SNORA73	1.63816	2	125499760	125499963	204
ENSBTAT00000023734	ITM2C	1.63757	2	119476496	119490380	2061
ENSBTAT00000065304	ENSBTAT00000065304	1.63287	16	12657122	12657935	778
ENSBTAT00000013076	PAN3	1.6327	12	31861044	31938625	2039
ENSBTAT00000008833	PTGS1	1.63254	11	93219287	93245045	2607
ENSBTAT00000018980	IFT88	1.6318	12	36110810	36166860	2665
ENSBTAT00000003211	CCDC78	1.63178	25	620322	623768	1293
ENSBTAT00000065543	PAFAH2	1.63174	2	127691172	127720396	2323
ENSBTAT00000023117	GCN1L1	1.63101	17	64752926	64803078	8624
ENSBTAT00000026641	ZNF800	1.63053	4	92424191	92444252	2056
CUFF.41091.1	NPY1R	1.62868	6	2414226	2423597	3323
ENSBTAT00000011007	ENSBTAT00000011007	1.62835	1	28611818	28612240	423	Peptidylprolyl cistrans isomerase [Source:UniProtKB/TrEMBL;Acc:F1MUA4]
ENSBTAT00000021369	CSRP1	1.62711	16	49332770	49353517	1610
CUFF.16153.1	RAB7B	1.62694	16	3584734	3585513	780
ENSBTAT00000063595	SPTSSB	1.62578	1	106878905	106879135	231
ENSBTAT00000026958	EFNA3	1.6243	3	15567318	15576042	1744
ENSBTAT00000042673	SYNGR1	1.62307	5	111293866	111317963	815
ENSBTAT00000006711	DGKG	1.62129	1	81514492	81687453	2372
ENSBTAT00000064670	GNAS	1.62129	13	58019524	58049012	1410
ENSBTAT00000007553	SOX17	1.6204	14	23884842	23886642	1233
ENSBTAT00000054961	TACC3	1.61855	6	109636203	109645418	3057
CUFF.29974.1	PDPK1	1.6178	25	2060647	2062091	1445
ENSBTAT00000023522	JUP	1.61476	19	42602486	42626600	3258
ENSBTAT00000003305	PTMA	1.61463	2	120227920	120232987	1197
ENSBTAT00000045803	SLC25A21	1.61355	21	47310562	47831598	900
ENSBTAT00000001747	SLCO2A1	1.61164	1	136435602	136528516	1939
ENSBTAT00000048415	AGMO	1.60954	4	23499626	23891236	1795
ENSBTAT00000002087	ARL6IP4	1.60791	17	54802292	54804869	1178
ENSBTAT00000030276	FOXRED1	1.60493	29	29991454	29999118	1991
ENSBTAT00000013918	ENSBTAT00000013918	1.60463	26	25714851	25734311	3171	Uncharacterized protein [Source:UniProtKB/TrEMBL;Acc:G5E5D7]
ENSBTAT00000006784	ENSBTAT00000006784	1.60287	3	102575257	102576762	1385	Uncharacterized protein [Source:UniProtKB/TrEMBL;Acc:F1N4X1]
ENSBTAT00000019765	GBA	1.60262	3	15445102	15463930	1875
ENSBTAT00000056722	MGC159566	1.60244	8	59748226	59754144	2448
ENSBTAT00000027347	PCOLCE	1.59896	25	36490771	36495789	1549
ENSBTAT00000021659	IL7	1.59882	14	44097764	44187670	634
ENSBTAT00000005797	FLJ32810	1.5978	15	8264444	8359734	2723
ENSBTAT00000027115	CNN3	1.59771	3	48763975	48794136	1739
ENSBTAT00000020497	PCDHA13	1.59724	7	53663779	53787480	4596
ENSBTAT00000061199	SPIDR	1.59595	14	20740960	20987465	2910
ENSBTAT00000027511	GNAI2	1.59537	22	50670852	50691007	2150
ENSBTAT00000028559	CSK	1.5946	21	34264921	34283286	2066
ENSBTAT00000043918	ZZZ3	1.5934	3	67231237	67349980	4260
ENSBTAT00000064604	SIGLEC6	1.59316	18	57871270	57879941	1623
ENSBTAT00000024660	HDGFRP3	1.59226	21	25317912	25392905	899
ENSBTAT00000014625	SSH2	1.5914	19	21443600	21499794	4122
ENSBTAT00000000790	CST3	1.5893	13	42562167	42566091	726
ENSBTAT00000015430	ENSBTAT00000015430	1.58681	8	101049650	101050143	482
ENSBTAT00000030863	NKTR	1.58677	22	15368280	15418568	4444
ENSBTAT00000066261	CCDC15	1.58531	29	28788284	28837160	2621
CUFF.30040.1	SRRM2	1.58404	25	2286633	2298501	9192
ENSBTAT00000004959	ECM1	1.58289	3	20228528	20233933	1741
ENSBTAT00000013741	TMEM169	1.58283	2	104589105	104650274	1972
ENSBTAT00000002733	ZCCHC3	1.58154	13	61254418	61257121	2704
ENSBTAT00000060554	GPX3	1.58091	7	64286948	64295116	1564
ENSBTAT00000020353	SLC25A36	1.58025	1	129009713	129041630	1150
ENSBTAT00000008588	SIRPB2	1.58017	13	60226028	60232034	707
CUFF.31950.1	TAF5L	1.57761	28	563156	567693	4538
ENSBTAT00000061223	NTN5	1.57654	18	55745678	55751080	1725
ENSBTAT00000003929	SP1	1.57627	5	26769555	26804655	4237
CUFF.42533.1	UNANNOTATED	1.57621	6	7774253	7776067	1815	Putative uncharacterized protein[Source:UniProtKB/TrEMBL;Acc:Q8TE30]
ENSBTAT00000027737	UHRF2	1.57581	8	38569327	38636946	2550
ENSBTAT00000014754	COPS7A	1.57534	5	104080893	104087049	1812
ENSBTAT00000032142	ABCC5	1.57507	1	83736248	83764147	1994
ENSBTAT00000022240	NOL9	1.57323	16	47678491	47693841	2115
CUFF.28274.1	UNANNOTATED	1.57028	24	3027391	3029923	2533	Uncharacterized protein[Source:UniProtKB/TrEMBL;Acc:F1MLE8]
ENSBTAT00000064763	B3GALNT1	1.56973	1	107212961	107213956	996
ENSBTAT00000060994	HK2	1.56903	11	9723269	9766920	2960
ENSBTAT00000064228	TNRC6A	1.56867	25	22681784	22744636	5992
CUFF.46857.1	LOC534671	1.56823	8	1320693	1321254	562
ENSBTAT00000036507	TMEM202	1.56685	10	19143084	19158799	976
ENSBTAT00000011404	ETV3	1.56637	3	13743911	13753402	1530
ENSBTAT00000009974	ADORA2B	1.56603	19	34084460	34104983	1783
ENSBTAT00000045037	C16orf93	1.56456	25	27134358	27140267	2937
ENSBTAT00000009019	ENSBTAT00000009019	1.56423	23	27175689	27196793	5519	Bos taurus complement component 4A (C4A), mRNA. [Source:RefSeq mRNA;Acc:NM_1166485]
ENSBTAT00000022744	HSPG2	1.56376	2	131517579	131587498	13423
ENSBTAT00000045181	HIG2	1.56339	4	93460874	93462935	1201
ENSBTAT00000022687	ITGB2	1.55918	1	145104446	145133581	2796
ENSBTAT00000018594	NR2E1	1.55874	9	42435613	42456081	1787
ENSBTAT00000009681	TMEM43	1.55865	22	58726302	58747763	3047
ENSBTAT00000022364	PYCRL	1.55814	14	2301587	2309099	1319
ENSBTAT00000033832	RAPGEF5	1.55571	4	31017033	31222267	2460
ENSBTAT00000045860	CDH17	1.55519	14	72437129	72525873	3303
ENSBTAT00000060964	KIAA1328	1.55327	24	20313071	20313992	549
ENSBTAT00000018119	GRM4	1.55244	23	8084930	8188237	2993
ENSBTAT00000017246	CYP2U1	1.55188	6	18512364	18533033	4053
ENSBTAT00000031166	BOLA	1.54877	23	27647069	27652297	1432
CUFF.26323.3	AZI2	1.54797	22	2769462	2774422	4961
ENSBTAT00000044787	GBAS	1.54679	25	27919682	27946564	2009
ENSBTAT00000063372	PDP2	1.5462	18	34709889	34711484	1596
ENSBTAT00000029207	COL6A5	1.5447	1	153531717	153547327	1441
ENSBTAT00000024046	PTPRF	1.544	3	102998562	103067133	5839
ENSBTAT00000025007	CTSZ	1.54385	13	57889707	57899205	1413
ENSBTAT00000025851	MALSU1	1.54359	4	32057862	32077033	738
ENSBTAT00000011242	SLC25A1	1.54315	17	74633475	74635952	1202
ENSBTAT00000061487	CD248	1.54271	29	45016284	45018614	2286
ENSBTAT00000018669	BPI	1.54127	13	67835164	67861379	1670
CUFF.28499.2	ZADH2	1.53936	24	3756590	3767343	8116
ENSBTAT00000023359	PLEKHA5	1.53818	5	91031351	91136741	4046
ENSBTAT00000000374	IMPDH1	1.53787	4	93382312	93399661	2527
ENSBTAT00000001560	LRRN1	1.53693	22	22576210	22578360	2151
ENSBTAT00000015297	ENSBTAT00000015297	1.53665	3	10821598	10858863	1743	Uncharacterized protein [Source:UniProtKB/TrEMBL;Acc:E1BNK6]
ENSBTAT00000056003	LFNG	1.53594	25	41304501	41313035	2290
ENSBTAT00000007260	RNF38	1.53544	8	60970864	61021657	1681
ENSBTAT00000063513	CD302	1.53411	2	36656333	36681937	3192
ENSBTAT00000002975	PCSK4	1.53306	7	45508320	45513924	2016
ENSBTAT00000032289	CD86	1.5329	1	67144111	67210848	2881
ENSBTAT00000002695	PRPF4B	1.53092	23	49953453	49977845	4137
CUFF.46666.1	UNANNOTATED	1.5304	8	935079	937205	2127	Uncharacterized protein[Source:UniProtKB/TrEMBL;Acc:F1MLE8]
ENSBTAT00000047009	MCAM	1.52931	15	30414474	30422213	2959
ENSBTAT00000011406	CAMK1D	1.52848	13	11729423	11787953	1162
ENSBTAT00000016497	TANGO2	1.52693	17	74969197	74976403	492
ENSBTAT00000022258	ACLY	1.52672	19	42691369	42735634	4224
ENSBTAT00000061519	MSANTD2	1.5265	29	28615680	28644920	1683
ENSBTAT00000003832	ATP5G3	1.52427	2	21702150	21705260	693
ENSBTAT00000021704	COTL1	1.52376	18	10781076	10825733	1751
ENSBTAT00000027126	ENSBTAT00000027126	1.52372	3	15009727	15093527	7097	Bos taurus gon4like (C. elegans) (GON4L), mRNA. [Source:RefSeq mRNA;Acc:NM_1192625]
ENSBTAT00000035486	ENSBTAT00000035486	1.52368	12	72065148	72204484	3453	Uncharacterized protein [Source:UniProtKB/TrEMBL;Acc:G3MW12]
ENSBTAT00000006328	POLR2F	1.52299	5	110249249	110257521	584
ENSBTAT00000054915	ENSBTAT00000054915	1.52275	10	92889961	92890752	792	Uncharacterized protein [Source:UniProtKB/TrEMBL;Acc:E1BGR7]
ENSBTAT00000048470	TRAF3IP1	1.52179	3	118273223	118334789	3279
ENSBTAT00000044960	PDCD10	1.52118	1	100540220	100587970	1240
ENSBTAT00000005929	KCNK1	1.51823	28	6492389	6559855	1671
ENSBTAT00000011947	CSF2RB	1.51597	5	75724620	75745819	2886
ENSBTAT00000014316	UCK1	1.51566	11	101666793	101672198	1885
ENSBTAT00000028347	KMT2C	1.51525	4	115368063	115524670	14670
ENSBTAT00000050805	ENSBTAT00000050805	1.51409	5	63238917	63239757	841
ENSBTAT00000055788	SLC9A1	1.51314	2	126676550	126727482	3711
ENSBTAT00000064959	FBXW8	1.513	17	60338777	60396323	2175
ENSBTAT00000027396	KLHL15	1.5123	X	126287040	126303727	1815
ENSBTAT00000020550	FGFR1	1.51155	27	33250534	33291989	3248
ENSBTAT00000018519	PHC3	1.51148	1	97985764	98061926	2991
ENSBTAT00000004885	SLC25A24	1.51088	3	35152469	35210446	3523
ENSBTAT00000042578	SHANK3	1.5099	5	120169084	120215165	5094
ENSBTAT00000004813	UNC84B	1.50921	5	110872317	110885520	2246
ENSBTAT00000065313	MYCT1	1.5077	9	90836602	90852725	848
CUFF.48536.1	PTP4A1	1.50765	9	509520	509865	346
ENSBTAT00000065883	ENSBTAT00000065883	1.50469	6	108806015	108806461	447
ENSBTAT00000009995	IKBKB	1.50402	27	36813226	36865778	3479
ENSBTAT00000043580	PEMT	1.50263	19	35389675	35420462	1259
ENSBTAT00000045023	PRKCSH	1.50194	1	96517509	96676250	3569
ENSBTAT00000047936	SMARCAD1	1.5006	6	31733506	31821888	3528
ENSBTAT00000064131	FAM222B	1.50035	19	20734088	20786818	1752
ENSBTAT00000019529	NDUFA12	1.49997	5	24846225	24873123	635
ENSBTAT00000026477	PIK3AP1	1.49848	26	17781386	17843976	2367
ENSBTAT00000035149	ENSBTAT00000035149	1.49734	19	26675245	26676864	1542	Bos taurus uncharacterized LOC78825 (LOC78825), mRNA. [Source:RefSeq mRNA;Acc:NM_115644]
ENSBTAT00000014629	CHST3	1.49643	28	28254032	28256945	1440
ENSBTAT00000048699	ITIH5	1.49642	13	16278275	16404464	3470
CUFF.19313.1	LOC100294802	1.49628	18	2471197	2483968	12772
ENSBTAT00000063805	ENSBTAT00000063805	1.49581	X	95546166	95553642	2667	Bos taurus melanoma antigen family D, 4B (MAGED4B), mRNA. [Source:RefSeq mRNA;Acc:NM_113311]
ENSBTAT00000004136	NTN4	1.49526	5	60372425	60502966	3585
ENSBTAT00000010543	ENSBTAT00000010543	1.49523	5	65648255	65648799	545	Cytochrome c oxidase subunit 6A, mitochondrial [Source:UniProtKB/TrEMBL;Acc:F1MBC7]
ENSBTAT00000048868	SHFM1	1.49494	22	22098224	22098436	213
ENSBTAT00000026619	GINS1	1.49379	13	54063354	54079411	2705
ENSBTAT00000006865	C3orf70	1.49359	1	82573990	82694776	1311
ENSBTAT00000004168	ENSBTAT00000004168	1.49333	13	46492045	46496801	765	Uncharacterized protein [Source:UniProtKB/TrEMBL;Acc:G3X74]
ENSBTAT00000005582	SPON2	1.49324	6	109224627	109228237	1302
ENSBTAT00000064339	PRRT2	1.49304	25	26687038	26689460	1186
ENSBTAT00000059474	SNORA17	1.49286	11	104184905	104185036	132
ENSBTAT00000013507	NDUFS5	1.49157	3	107558702	107564198	479
ENSBTAT00000021521	ID1	1.48938	13	61726125	61727283	979
ENSBTAT00000064837	ENSBTAT00000064837	1.48832	11	67802267	67803322	1056	Uncharacterized protein [Source:UniProtKB/TrEMBL;Acc:G5E6Q3]
CUFF.8503.2	RNF149	1.48563	11	6209566	6225267	5695
ENSBTAT00000033031	DCLK1	1.48548	12	25631582	25712458	1646
ENSBTAT00000029173	CDC42BPA	1.48487	16	30708032	31000733	6028
ENSBTAT00000014593	CTSH	1.48484	21	25675908	25696632	1399
ENSBTAT00000009769	TRAPPC11	1.48463	27	13412793	13454689	4463
ENSBTAT00000056451	ENSBTAT00000056451	1.48448	8	107410463	107471104	1036
CUFF.982.1	MRAP	1.48413	1	2461203	2476977	2426
CUFF.12378.1	LOC786966	1.48318	14	2061678	2062268	591
ENSBTAT00000032762	FPGS	1.48267	11	98498179	98506303	1328
ENSBTAT00000031743	bta-mir-2900	1.48079	18	64270787	64282112	7065
ENSBTAT00000027216	EP400	1.48072	17	46041871	46127902	9770
ENSBTAT00000029039	AUNIP	1.48058	2	127821034	127833467	1388
ENSBTAT00000021025	FKBP11	1.47914	5	31048546	31052006	713
ENSBTAT00000064292	CAV2	1.47854	4	52230674	52235915	489
ENSBTAT00000008907	PHGDH	1.47821	3	23672339	23703529	1840
ENSBTAT00000020379	ENSBTAT00000020379	1.47813	2	34527583	34547390	963	Bos taurus dipeptidylpeptidase 4 (DPP4), mRNA. [Source:RefSeq mRNA;Acc:NM_17439]
ENSBTAT00000033962	SOAT1	1.47809	16	62068139	62128359	2225
ENSBTAT00000061092	MAP3K12	1.47739	5	26695587	26701690	3140
ENSBTAT00000047405	ST3GAL-IV	1.4773	29	30073042	30112563	1663
ENSBTAT00000024391	CLEC3B	1.47697	22	54791195	54797301	875
ENSBTAT00000014638	RAPH1	1.47591	2	92068092	92126362	3438
CUFF.13098.1	EIF2C2	1.47528	14	4164280	4164878	599
ENSBTAT00000008880	LTBP3	1.47135	29	44380356	44400578	5220
ENSBTAT00000064232	ENSBTAT00000064232	1.47063	18	34196399	34215940	663	Uncharacterized protein [Source:UniProtKB/TrEMBL;Acc:G3MZL1]
ENSBTAT00000007823	EPB41L2	1.47014	9	69916605	70027346	3344
ENSBTAT00000045638	XAF1	1.47004	19	25759759	25772512	1085
ENSBTAT00000029027	DOC2G	1.46925	29	46114978	46119340	1322
ENSBTAT00000028636	TSPAN18	1.46923	15	75693437	75843207	780
ENSBTAT00000032282	ZBTB32	1.46911	18	46616259	46619888	1896
ENSBTAT00000053921	CCR7	1.46805	19	41428917	41440070	2141
ENSBTAT00000014280	ANKRD54	1.46775	5	110146266	110156880	2225
ENSBTAT00000000897	PGS1	1.46712	19	54404340	54441590	3584
ENSBTAT00000040084	RARRES1	1.46668	1	109661962	109704520	1038
ENSBTAT00000024621	PQBP1	1.46628	X	92092355	92098095	1397
ENSBTAT00000005074	EMILIN2	1.46431	24	37496731	37556313	3896
ENSBTAT00000016186	SNX33	1.46358	21	33625677	33633910	1716
ENSBTAT00000003259	ATP5A1	1.46267	24	46300459	46309366	1912
ENSBTAT00000012063	U2SURP	1.4595	1	126938286	126987622	3129
ENSBTAT00000061423	ENSBTAT00000061423	1.45938	X	84500825	84570816	5659	Uncharacterized protein [Source:UniProtKB/TrEMBL;Acc:F1MF62]
ENSBTAT00000047015	MCAM	1.45866	15	30414474	30422213	3098
ENSBTAT00000036726	F8	1.45832	X	38838455	38982287	7976
CUFF.32468.1	GNPAT	1.45807	28	3378525	3399432	4963
ENSBTAT00000018391	TRIP10	1.45774	7	18960639	18964880	1070
ENSBTAT00000056479	COPZ2	1.45773	19	39081066	39090187	835
ENSBTAT00000025929	ADCK4	1.45717	18	50252990	50270207	1632
ENSBTAT00000061014	MYH4	1.45454	19	30080604	30103436	5820
ENSBTAT00000063141	ENSBTAT00000063141	1.45403	17	64258373	64279571	2576	Uncharacterized protein [Source:UniProtKB/TrEMBL;Acc:G3N244]
ENSBTAT00000014379	PRRT3	1.4538	22	16857729	16863951	3135
ENSBTAT00000045249	C13H20ORF135	1.45377	13	54428990	54430673	1684
CUFF.24909.1	UNANNOTATED	1.45336	20	5626552	5627961	1410
CUFF.33389.1	TIPRL	1.4533	3	466795	467462	668
ENSBTAT00000002071	CLGN	1.45311	17	17575019	17620096	2406
ENSBTAT00000026834	DPP3	1.45249	29	45167009	45198892	2622
ENSBTAT00000062937	ENSBTAT00000062937	1.45178	X	70356125	70357012	888	Uncharacterized protein [Source:UniProtKB/TrEMBL;Acc:G3MXS5]
ENSBTAT00000014894	ACTN4	1.45044	18	48668482	48741185	2775
CUFF.27651.1	NFATC1	1.4493	24	1016538	1032910	15795
ENSBTAT00000057357	PFKFB3	1.44892	13	17380743	17406594	4370
ENSBTAT00000018452	SLC8A1	1.44871	11	22443220	22797877	2805
ENSBTAT00000056737	ENSBTAT00000056737	1.44824	3	86404311	86433714	1636	Uncharacterized protein [Source:UniProtKB/TrEMBL;Acc:F1N3N3]
ENSBTAT00000017131	SLC25A3	1.44755	5	63086353	63092547	1332
ENSBTAT00000012454	MDH2	1.44712	25	34766932	34779637	1294
ENSBTAT00000009760	CDH5	1.44694	18	34260148	34274741	1861
ENSBTAT00000054742	TMSB4X	1.44542	14	38614593	38615161	569
ENSBTAT00000004870	ENSBTAT00000004870	1.44471	9	57516043	57517179	1026	Uncharacterized protein [Source:UniProtKB/TrEMBL;Acc:F1MV78]
ENSBTAT00000001057	ICA1	1.44411	4	17177736	17341262	1785
ENSBTAT00000011034	METTL25	1.44334	5	11978661	12084278	1962
ENSBTAT00000055476	ENSBTAT00000055476	1.44333	15	35836626	35837711	915	Uncharacterized protein [Source:UniProtKB/TrEMBL;Acc:F1MX22]
ENSBTAT00000042708	PRKCABP	1.43821	5	110346675	110363079	1472
ENSBTAT00000012761	SLC9B2	1.43811	6	23096104	23178027	1608
ENSBTAT00000010078	ZNF414	1.43669	7	18343922	18347588	1392
CUFF.20816.1	UNANNOTATED	1.43589	2	3318707	3318769	63
ENSBTAT00000008311	STAT6	1.43558	5	56658077	56670842	2616
CUFF.5535.1	MERTK	1.43315	11	332137	341347	9211
ENSBTAT00000013316	FAT4	1.4326	17	32712712	32889849	14952
ENSBTAT00000002627	FAM167B	1.43254	2	122115660	122117248	963
ENSBTAT00000004184	IMP4	1.43244	2	1247984	1252957	1438
ENSBTAT00000017157	ODF2L	1.43192	3	57817816	57856926	1787
CUFF.7239.1	INPP4A	1.43132	11	3711141	3711781	641
CUFF.12403.3	PUF60	1.43111	14	2169621	2177300	1928
ENSBTAT00000014279	PPM1E	1.42967	19	10143539	10164011	1806
ENSBTAT00000017570	ALOX5AP	1.42932	12	30136998	30159808	789
CUFF.30759.1	SRL	1.42905	25	3411069	3411294	226
ENSBTAT00000022716	AGA	1.42873	27	7670610	7681826	1059
ENSBTAT00000005473	TANC1	1.42816	2	37239777	37490228	5783
ENSBTAT00000028659	ENSBTAT00000028659	1.42815	12	58979622	58980609	988
ENSBTAT00000017803	CEP192	1.42711	24	43678513	43734442	6714
ENSBTAT00000022912	PRPF18	1.42506	13	28565187	28620268	2368
ENSBTAT00000017304	CCDC13	1.42158	22	15467487	15499957	2252
ENSBTAT00000007254	NOP58	1.41988	2	91203326	91227105	2055
ENSBTAT00000040291	BTBD8	1.41959	3	51382835	51475663	5016
ENSBTAT00000065375	MOCOS	1.41882	24	21198154	21256345	2707
ENSBTAT00000025663	COL6A2	1.41865	1	147542825	147572424	3101
ENSBTAT00000052073	PLCD1	1.41789	22	11497086	11518465	2594
ENSBTAT00000014583	KCNQ1	1.41752	29	49676546	49689396	987
ENSBTAT00000022817	ENSBTAT00000022817	1.41716	9	52921132	52922729	1481	Uncharacterized protein [Source:UniProtKB/TrEMBL;Acc:F1MHR7]
ENSBTAT00000019754	TMEFF2	1.41679	2	80997737	81275827	1765
ENSBTAT00000054338	GRN	1.4165	19	44775157	44782140	2126
ENSBTAT00000024824	ATP13A5	1.4147	1	74689353	74769754	3438
ENSBTAT00000008384	FECH	1.41469	24	57298434	57333273	1747
ENSBTAT00000012150	CADM2	1.41456	1	33285874	33668672	1694
ENSBTAT00000024084	KMT2A	1.41392	15	29667707	29715637	11649
ENSBTAT00000012810	USMG5	1.41347	26	24226663	24231943	350
ENSBTAT00000010632	ZNF382	1.41286	18	47150305	47180829	2751
ENSBTAT00000064008	NCOA1	1.4121	11	74511607	74590933	4265
ENSBTAT00000022547	TMEM39B	1.41174	2	122194339	122213700	1712
ENSBTAT00000038591	NCALD	1.41075	14	64875135	64898581	1833
ENSBTAT00000024301	ACTN1	1.41032	10	81023526	81121590	3537
ENSBTAT00000042971	PNRC2	1.4103	2	129536933	129540976	2425
ENSBTAT00000001309	PSMA2	1.40917	4	78821820	78832470	1439
ENSBTAT00000047451	C9H6orf186	1.40914	9	40335194	40461911	1101
ENSBTAT00000028803	C20ORF13	1.40854	13	7131227	7383852	2288
ENSBTAT00000042573	SEC14L1	1.40803	19	55328989	55376388	2553
CUFF.31086.1	CISD1	1.40799	26	743136	743351	216
ENSBTAT00000018621	PCGF3	1.4071	6	108902716	108930463	1167
CUFF.24631.1	BOD1	1.40604	20	5234222	5234449	228
ENSBTAT00000063380	CMTM3	1.4057	18	34471579	34475671	837
ENSBTAT00000008359	KLHL42	1.40415	5	82452437	82468701	1581
ENSBTAT00000035766	HSPA1L	1.40356	23	27334344	27338328	2324
ENSBTAT00000002827	KHDRBS3	1.40329	14	7440523	7582740	1572
ENSBTAT00000012146	HVCN1	1.40271	17	56752248	56763493	1036
CUFF.21029.1	UNANNOTATED	1.40239	2	4482235	4483776	1542
ENSBTAT00000006956	SERPINE3	1.40209	12	20856479	20887977	1535
ENSBTAT00000002668	TRPA1	1.40066	14	37721677	37776858	3826
ENSBTAT00000019142	TIEG1	1.3993	14	63951758	63957275	2839
ENSBTAT00000017001	ZNF428	1.39909	18	52165404	52174453	801
ENSBTAT00000031634	CABYR	1.39904	24	32898259	32915397	2150
CUFF.20720.1	UNANNOTATED	1.39901	2	2026608	2026867	260
ENSBTAT00000020286	B4GALT1	1.39803	8	76176882	76232330	3894
ENSBTAT00000000558	TARBP2	1.39697	5	26681522	26686845	1487
ENSBTAT00000003210	MAD1L1	1.3966	25	41535263	41778055	2711
ENSBTAT00000034924	PDK2	1.39603	19	37177683	37193506	2277
ENSBTAT00000003959	GNG2	1.39584	10	44711724	44842190	805
ENSBTAT00000005175	PRDM7	1.39569	21	29762148	29766253	870
ENSBTAT00000027321	C12orf65	1.39561	17	54568694	54571083	661
ENSBTAT00000032851	YWHAQ	1.3956	11	87842280	87873674	1892
ENSBTAT00000022272	PTBP3	1.39532	8	103339338	103383299	1865
ENSBTAT00000045513	FCER2	1.39475	7	17757622	17768585	1214
ENSBTAT00000029257	NID2	1.39445	10	44894657	44986659	4647
ENSBTAT00000028361	SLC16A7	1.39411	5	53987909	54214799	2427
ENSBTAT00000013295	ZDHHC1	1.39401	18	35125731	35137394	1634
ENSBTAT00000032260	TMEM44	1.39295	1	73516016	73559858	2307
ENSBTAT00000033050	ELMOD3	1.39253	11	49442120	49473288	1549
ENSBTAT00000008683	NUP93	1.39198	18	24879123	24981115	2656
ENSBTAT00000007100	ATG5	1.39165	9	44166445	44204874	771
ENSBTAT00000035550	MYH13	1.39073	19	29956798	30003344	5802
ENSBTAT00000016545	MASP1	1.38997	1	80596924	80649363	3787
ENSBTAT00000063872	LTBP4	1.38994	18	50177282	50202098	3840
ENSBTAT00000012397	SCML2	1.38967	X	132323731	132444517	2291
ENSBTAT00000063962	ENSBTAT00000063962	1.38964	2	105374919	105375498	162	Uncharacterized protein [Source:UniProtKB/TrEMBL;Acc:G5E6M6]
ENSBTAT00000022524	IL27RA	1.38793	7	12743318	12767182	2545
ENSBTAT00000062934	ENTPD7	1.38716	26	20494069	20524328	1956
ENSBTAT00000042645	ARHGDIA	1.38419	19	51633694	51637708	1851
ENSBTAT00000007132	KCNC1	1.38293	15	35272154	35317245	3170
ENSBTAT00000025126	RPL27A	1.38212	15	44469327	44472127	515
CUFF.43739.1	UNANNOTATED	1.38157	7	2575409	2580168	4760
ENSBTAT00000044557	FXYD5	1.38141	18	46067593	46078935	1016
ENSBTAT00000004152	PAPSS2	1.38106	26	9365644	9402403	1968
ENSBTAT00000015255	C22H3orf75	1.38099	22	52696727	52708951	881
ENSBTAT00000028806	ZC3HAV1	1.38044	4	103472028	103520426	3073
ENSBTAT00000045685	SLC7A6	1.37975	18	35763843	35794542	4321
CUFF.29609.1	CLCN7	1.37762	25	1140790	1141024	235
ENSBTAT00000053168	CASKIN1	1.37762	25	1714641	1725252	4242
ENSBTAT00000004062	HIATL1	1.37447	8	30529	228065	3230
CUFF.3338.1	UNANNOTATED	1.37432	10	2241405	2243058	1654
ENSBTAT00000040023	PHLDB1	1.37402	15	29794751	29836450	4346
ENSBTAT00000000136	SPATA5	1.37384	17	34878951	35145717	2448
ENSBTAT00000020009	CD14	1.37363	7	53446106	53448979	2790
ENSBTAT00000004696	RBPJ	1.37318	6	47318340	47429147	1530
ENSBTAT00000007795	ASXL1	1.37298	13	62354936	62412018	4608
ENSBTAT00000061640	CERS6	1.37275	2	27407917	27758923	1155
ENSBTAT00000061028	DIP2A	1.37274	1	147856757	147977430	5051
ENSBTAT00000010544	ENSBTAT00000010544	1.37258	7	5668742	5671232	634	Uncharacterized protein [Source:UniProtKB/TrEMBL;Acc:F1N713]
ENSBTAT00000021104	RHNO1	1.37195	5	107374654	107377720	1483
ENSBTAT00000000982	DAPK1	1.37137	8	82207240	82309507	4287
ENSBTAT00000005522	TNFRSF1A	1.36889	5	104402771	104415588	2380
ENSBTAT00000014120	PCCA	1.36667	12	80793559	81155392	2498
ENSBTAT00000006390	TULP2	1.36655	18	55930396	55938573	1776
ENSBTAT00000066155	ENSBTAT00000066155	1.36601	20	71902471	71904001	981	Uncharacterized protein [Source:UniProtKB/TrEMBL;Acc:G3NV]
ENSBTAT00000007611	ATXN3	1.36568	21	57347865	57381142	1122
ENSBTAT00000055485	TBC1D10A	1.36478	17	71459718	71470126	1311
ENSBTAT00000036647	ENSBTAT00000036647	1.36461	8	59587076	59592580	1391	Bos taurus transmembrane protein ENSP341 homolog (MGC13466), mRNA. [Source:RefSeq mRNA;Acc:NM_1773]
ENSBTAT00000029334	ITSN2	1.36387	11	74895799	74982112	5394
ENSBTAT00000027913	SET	1.36328	11	99223002	99226827	863
ENSBTAT00000020148	S100A11	1.36261	3	18768796	18770416	620
ENSBTAT00000049235	DDAH1	1.36222	3	58808970	58965541	3884
ENSBTAT00000003031	STX1A	1.36157	25	34053829	34071557	2298
ENSBTAT00000010773	SUMF2	1.35989	25	27995066	28005720	1773
CUFF.44787.1	ISYNA1	1.35967	7	4666052	4672650	6447
ENSBTAT00000003980	NTRK1	1.35865	3	14019444	14037555	2394
ENSBTAT00000047078	FAM114A1	1.35798	6	59737660	59797890	1900
ENSBTAT00000039203	CTSA	1.35673	13	75368317	75374637	1830
ENSBTAT00000026474	bta-mir-1306	1.35635	17	74987854	75002264	3349
ENSBTAT00000020203	SYDE1	1.35625	7	9032801	9037281	2196
ENSBTAT00000019792	GPC	1.35467	2	79255849	79304396	920
ENSBTAT00000061502	PAPPA	1.35461	8	107150317	107379748	4470
ENSBTAT00000013720	MCF2L2	1.35422	1	84324970	84525526	3336
ENSBTAT00000032367	CCDC79	1.35419	18	34603130	34630641	2322
ENSBTAT00000059860	SNORA67	1.35377	19	27920359	27920502	144
ENSBTAT00000013858	SERTAD1	1.35349	18	50040253	50043146	1177
ENSBTAT00000009437	P2RX1	1.35334	19	25140459	25157998	1414
ENSBTAT00000003828	FES	1.35276	21	22192640	22204117	2739
ENSBTAT00000010194	KIFC2	1.35248	14	1656950	1663804	2448
ENSBTAT00000013356	ATG4C	1.35119	3	83298919	83395090	2538
ENSBTAT00000011327	ARHGEF10	1.35118	27	219420	264986	4032
ENSBTAT00000024289	MGLL	1.34965	22	60443564	60493810	802
ENSBTAT00000019114	ANKRD13A	1.3492	17	65519357	65552128	2213
CUFF.35137.1	HSD17B7	1.349	3	6646949	6647617	669
CUFF.36744.1	UNANNOTATED	1.34814	4	9	822	814	Putative uncharacterized protein[Source:UniProtKB/TrEMBL;Acc:Q3TIX8]
CUFF.48906.1	UNANNOTATED	1.34699	9	4703296	4703438	143
ENSBTAT00000017556	LRP1	1.3463	5	56562309	56641157	13757
ENSBTAT00000046702	SH2D2A	1.34528	3	14075266	14085162	2252
ENSBTAT00000037049	ARMCX4	1.34518	X	55319417	55323805	3828
ENSBTAT00000056799	RILP	1.34433	19	23320981	23323996	1221
ENSBTAT00000007679	ENSBTAT00000007679	1.34414	18	63276864	63284020	2485	Uncharacterized protein [Source:UniProtKB/TrEMBL;Acc:E1BNM1]
ENSBTAT00000026348	PALM	1.34289	7	44926931	44939347	1254
ENSBTAT00000012446	ZNF550	1.34248	18	64908196	64937559	1791
ENSBTAT00000003902	ANAPC15	1.34001	15	52521426	52524607	708
ENSBTAT00000027749	KRT24	1.33883	19	41557545	41561796	1692
ENSBTAT00000016266	ASAP3	1.33873	2	129969269	130018036	2752
ENSBTAT00000017995	CLIC1	1.33838	23	27393342	27398934	1129
ENSBTAT00000021306	ANKRD11	1.33757	18	14371892	14436368	7882
ENSBTAT00000019808	COX7A1	1.33738	18	46994991	46996544	343
CUFF.43408.1	CANX	1.33657	7	1509296	1509528	233
ENSBTAT00000000519	VKORC1	1.33359	25	27457370	27459608	766
ENSBTAT00000037682	DDX17	1.33276	5	110675824	110691542	2264
ENSBTAT00000016677	ADAMTS12	1.33275	20	39913085	40304028	4824
ENSBTAT00000008153	ADCY7	1.33247	18	18745674	18809260	6191
ENSBTAT00000065245	EDA2R	1.33193	X	89702603	89709755	816
ENSBTAT00000015167	ARHGEF39	1.33139	8	60247501	60251092	1392
ENSBTAT00000010484	WTAP	1.32991	9	97434236	97460620	2039
ENSBTAT00000015372	ACIN1	1.32936	10	21598911	21637359	4619
ENSBTAT00000044541	VCAM1	1.32854	3	42743611	42766060	3059
ENSBTAT00000012699	PRMT7	1.32837	18	35803282	35844344	2271
ENSBTAT00000030005	PLSCR2	1.32835	1	122911096	122937932	959
ENSBTAT00000026323	PRKCDBP	1.32819	15	47329716	47331334	1039
ENSBTAT00000031096	CHIC2	1.32767	6	71186363	71245780	2041
ENSBTAT00000024024	B3GNT2	1.32766	11	60654634	60687730	2947
ENSBTAT00000012804	SERPINF1	1.32731	19	23422880	23430667	1386
ENSBTAT00000019464	SEPSECS	1.32585	6	46251864	46286668	1569
ENSBTAT00000008798	GABRA3	1.32423	X	34852875	35094442	1704
CUFF.41043.1	UNANNOTATED	1.32289	6	2126934	2128406	1473	Uncharacterized protein[Source:UniProtKB/TrEMBL;Acc:F1MLE8]
ENSBTAT00000003981	LAMA5	1.32262	13	55379959	55433278	11382
ENSBTAT00000009668	PCDHB11	1.32249	7	54021985	54024905	2921
ENSBTAT00000017140	KRT10	1.32221	19	41663605	41667960	1950
ENSBTAT00000027837	LAPTM4A	1.32159	11	78862495	78880461	1372
ENSBTAT00000005242	KAT6A	1.32041	27	36532982	36636049	6030
ENSBTAT00000014035	KRTCAP2	1.3191	3	15498847	15501486	565
ENSBTAT00000003575	THBD	1.31818	13	42217371	42221004	3634
ENSBTAT00000060445	SNORD34	1.31804	18	56397174	56397244	71
ENSBTAT00000017485	NOVA2	1.31771	18	53874463	53889874	1395
ENSBTAT00000012966	RRP15	1.31699	16	22425713	22478777	1251
ENSBTAT00000010816	PRSS42	1.31577	22	53236358	53240657	1249
CUFF.1180.1	LOC783565	1.3155	1	4755159	4755247	89
CUFF.46063.1	LOC788528	1.31502	8	239395	239810	416
ENSBTAT00000014440	EIF4EBP3	1.31461	7	53294302	53407210	8186
ENSBTAT00000052103	AHNAK	1.31448	29	41576805	41605018	16789
ENSBTAT00000028210	SIRT4	1.31348	17	64875357	64891606	1411
ENSBTAT00000064460	MAST4	1.31306	20	12379229	12461099	7011
ENSBTAT00000023854	ENSBTAT00000023854	1.31273	25	34339763	34356206	3651	Uncharacterized protein [Source:UniProtKB/TrEMBL;Acc:E1BG57]
ENSBTAT00000017503	MSN	1.31218	X	100070406	100162454	3964
ENSBTAT00000029254	NFYC	1.3121	3	106047152	106111674	1464
CUFF.34805.3	RXRG	1.31158	3	3608352	3636911	1548
ENSBTAT00000009212	IDUA	1.31132	6	109088591	109102713	1938
ENSBTAT00000001770	METTL21E	1.31098	12	83099334	83115415	1502
ENSBTAT00000010899	FLI1	1.31084	29	32664912	32725664	1356
ENSBTAT00000010028	FRMD4B	1.31082	22	32362149	32498351	4374
ENSBTAT00000065590	COX7B	1.31019	X	79540625	79544590	415
ENSBTAT00000027338	RASD1	1.31001	19	35423867	35425459	1372
ENSBTAT00000039910	MICU3	1.30947	27	19168587	19243562	1673
CUFF.47414.1	FBXO8	1.30886	8	6424428	6424779	352
CUFF.24250.1	UNANNOTATED	1.30793	20	4454783	4459693	4911	Uncharacterized protein[Source:UniProtKB/TrEMBL;Acc:F1MLE8]
ENSBTAT00000059126	SNORD14	1.30682	15	34217728	34217813	86
ENSBTAT00000037200	ENSBTAT00000037200	1.30679	14	67378948	67459797	1426	Uncharacterized protein [Source:UniProtKB/TrEMBL;Acc:E1BIY8]
ENSBTAT00000008015	PIP5K1A	1.30624	3	19613995	19653114	3642
ENSBTAT00000011851	PPDPF	1.30598	4	116237818	116238487	670
CUFF.39913.1	OSBPL8	1.30575	5	5820135	5986954	7185
CUFF.35453.1	NOS1AP	1.30537	3	7116400	7131173	14774
ENSBTAT00000001338	HCLS1	1.30527	1	66720537	66754184	3109
CUFF.49442.1	DOCK11	1.30495	X	2555522	2965553	9415
ENSBTAT00000025175	ARHGEF1	1.3044	18	51658123	51678112	2882
ENSBTAT00000020076	PHACTR3	1.30324	13	57207491	57293850	2100
ENSBTAT00000061161	LRBA	1.30216	17	6871712	7542666	8601
ENSBTAT00000014277	ABT1	1.30054	23	31278371	31281323	2133
ENSBTAT00000000135	DHH	1.29879	5	30894556	30899509	1242
CUFF.12414.1	LOC506831	1.29875	14	2190336	2218840	11911
ENSBTAT00000008639	CCDC82	1.29872	15	14120305	14151878	2123
ENSBTAT00000009073	ASRGL1	1.29803	29	41454920	41473601	1142
ENSBTAT00000009896	ADAR	1.29792	3	16033026	16052140	3748
ENSBTAT00000029446	TCN2	1.29757	17	71711466	71727449	2236
ENSBTAT00000002170	PICALM	1.2975	29	9613012	9665840	1850
ENSBTAT00000056532	HIST3H2A	1.29688	7	2485681	2487189	1509
ENSBTAT00000065769	FABP5	1.29646	14	46644609	46649827	978
CUFF.41236.1	UNANNOTATED	1.29579	6	2718837	2719755	919	Uncharacterized protein[Source:UniProtKB/TrEMBL;Acc:F1MLE8]
ENSBTAT00000021838	CTNNB1	1.29548	22	13842703	13889468	3317
ENSBTAT00000045031	ENSBTAT00000045031	1.29519	23	31343551	31373121	1494	Uncharacterized protein [Source:UniProtKB/TrEMBL;Acc:F1MZI6]
ENSBTAT00000010976	DHX8	1.29503	19	44035982	44064750	4215
CUFF.23558.1	LOC533085	1.29357	20	3023114	3026074	2961
ENSBTAT00000014520	SSBP1	1.29355	4	105842748	105853468	635
ENSBTAT00000060955	MTMR12	1.29335	20	41377205	41443084	2294
ENSBTAT00000002687	KDM4A	1.29315	3	102926388	102963687	3623
ENSBTAT00000002375	PLXND1	1.29146	22	56774467	56824220	6018
ENSBTAT00000017847	NFAT5	1.29059	18	36847730	36898690	4518
ENSBTAT00000000146	CD68	1.28896	19	27921927	27923997	1303
ENSBTAT00000013969	PTPN2	1.28884	24	43539648	43607714	1559
CUFF.41306.2	EXOSC9	1.28881	6	3420734	3432318	2274
ENSBTAT00000007589	PGM2	1.28851	6	58779368	58816666	3080
ENSBTAT00000025441	PNRC1	1.28716	9	61921605	61925635	1765
ENSBTAT00000004729	CNTF	1.2866	15	83291643	83293465	600
ENSBTAT00000033918	TSHZ2	1.2858	13	81601021	81604089	3069
CUFF.12902.1	UNANNOTATED	1.2857	14	3642800	3643719	920
ENSBTAT00000015643	CLUH	1.28552	19	24168990	24181331	3980
ENSBTAT00000044340	HSDL2	1.28229	8	103452039	103512716	1882
ENSBTAT00000023493	DHRS4	1.28083	10	20922260	20934454	1285
ENSBTAT00000023260	KCNK12	1.28071	11	29759820	29808312	1293
ENSBTAT00000036631	TLN1	1.27927	8	60281244	60312068	7773
ENSBTAT00000004267	C26H10ORF2	1.27865	26	21692833	21698205	3553
ENSBTAT00000032447	KIFC3	1.27787	18	25804882	25834760	2662
ENSBTAT00000025004	CCBL1	1.27771	11	99340500	99345262	1556
ENSBTAT00000026998	ENSBTAT00000026998	1.27732	22	57571319	57619684	1390	Uncharacterized protein [Source:UniProtKB/TrEMBL;Acc:F1N159]
ENSBTAT00000035849	SORD	1.27696	10	65575408	65609640	1256
ENSBTAT00000015969	TRIM56	1.27677	25	36233862	36236129	2199
ENSBTAT00000019018	DOPEY2	1.27572	1	150169936	150293609	7170
ENSBTAT00000033238	ENSBTAT00000033238	1.2742	3	110014938	110020632	785	Bos taurus mitochondrial ribosomal protein S15 (MRPS15), mRNA. [Source:RefSeq mRNA;Acc:NM_119221]
ENSBTAT00000035354	ENSBTAT00000035354	1.27384	19	15183251	15184294	1044	Uncharacterized protein [Source:UniProtKB/TrEMBL;Acc:E1BIA6]
ENSBTAT00000001700	TUBD1	1.27143	19	11046574	11070490	2081
ENSBTAT00000002168	SNTB2	1.26983	18	36510905	36574882	1712
ENSBTAT00000014855	FAM13A	1.26902	6	37355568	37457493	5125
ENSBTAT00000063660	SDC4	1.26868	13	74393120	74402276	843
ENSBTAT00000000109	CERS2	1.26497	3	19835017	19843638	2061
ENSBTAT00000036456	TNFSF8	1.26446	8	105841516	105870631	2354
ENSBTAT00000008812	RICTOR	1.26431	20	35376524	35514741	9534
ENSBTAT00000007206	LIPC	1.26423	10	51758913	51921260	1757
ENSBTAT00000036523	CALML4	1.26253	10	15009940	15019251	712
ENSBTAT00000022750	CDYL2	1.26182	18	7421962	7474074	1497
ENSBTAT00000025313	ENSBTAT00000025313	1.2596	11	107260653	107261718	607	Uncharacterized protein [Source:UniProtKB/TrEMBL;Acc:G5E5L8]
CUFF.24428.2	RPL26L1	1.25899	20	4626087	4632649	842
ENSBTAT00000009406	F2	1.25843	15	77530565	77544935	2004
CUFF.48565.1	UNANNOTATED	1.25803	9	632009	633659	1651
ENSBTAT00000020612	FADS3	1.25799	29	41087531	41102449	1703
ENSBTAT00000042859	QSOX2	1.25765	11	103746674	103769889	2135
ENSBTAT00000065520	RGS4	1.25758	3	6287012	6292402	1031
CUFF.28851.1	UNANNOTATED	1.25694	24	4410798	4412515	1718	Putative p150[Source:UniProtKB/TrEMBL;Acc:O00366]
ENSBTAT00000016985	TP53BP2	1.25612	16	27842000	27882005	3691
ENSBTAT00000011354	ARID3A	1.25582	7	45084727	45113807	1773
ENSBTAT00000029863	ATHL1	1.25524	11	107206459	107211665	2290
ENSBTAT00000052445	PTPRH	1.2552	18	62685339	62699998	2105
CUFF.48535.1	PTP4A1	1.25433	9	508309	509466	1158
ENSBTAT00000012129	KMT2E	1.25416	4	46474531	46565717	6718
ENSBTAT00000043166	ZNF410	1.25396	10	85669279	85711355	2371
ENSBTAT00000017710	ATP5B	1.2496	5	57119917	57125290	1771
ENSBTAT00000011502	SFXN4	1.24944	26	39653449	39669981	1397
ENSBTAT00000031803	FAM122B	1.24905	X	18407391	18436265	750
ENSBTAT00000014293	CCDC80	1.24841	1	57819993	57855630	3676
ENSBTAT00000007115	CLK1	1.24812	2	89920586	89927819	1754
ENSBTAT00000031877	RCN3	1.24791	18	56422333	56430760	1495
CUFF.34640.1	UNANNOTATED	1.24636	3	3142595	3144546	1952	Putative uncharacterized protein[Source:UniProtKB/TrEMBL;Acc:Q8TE30]
ENSBTAT00000000064	SLC43A2	1.24589	19	23261580	23300397	3255
ENSBTAT00000022192	LACC1	1.24552	12	14136842	14145893	1568
ENSBTAT00000042654	LRRC45	1.24513	19	51478679	51493635	2366
ENSBTAT00000002556	MTUS1	1.2446	27	18632852	18698056	1869
ENSBTAT00000007776	EFCC1	1.24177	22	59648572	59675093	2155
CUFF.24257.1	UNANNOTATED	1.2413	20	4465352	4467066	1715	Putative p150[Source:UniProtKB/TrEMBL;Acc:O00366]
ENSBTAT00000001930	NRGN	1.24031	29	28587900	28594897	776
ENSBTAT00000038684	COL5A2	1.23917	2	7139738	7298551	4500
CUFF.38997.4	UNANNOTATED	1.23875	5	295425	301669	1360	Ankyrin repeat domaincontaining protein 26[Source:UniProtKB/TrEMBL;Acc:ANR26]
ENSBTAT00000039893	ENSBTAT00000039893	1.23818	23	31298384	31299443	1060
ENSBTAT00000008496	POLR1A	1.23752	11	48629652	48713878	6053
ENSBTAT00000018261	ITGA5	1.23743	5	25778012	25799053	4446
ENSBTAT00000027215	CHD8	1.23718	10	25785915	25825625	7695
ENSBTAT00000016418	ENSBTAT00000016418	1.2358	2	49736040	49736399	360	Uncharacterized protein [Source:UniProtKB/TrEMBL;Acc:E1BCC9]
CUFF.21308.1	IWS1	1.23571	2	4945245	4988442	3997
CUFF.29705.1	UNANNOTATED	1.23564	25	1374142	1377130	2989
ENSBTAT00000001839	AKT2	1.23516	18	49904012	49950072	1641
ENSBTAT00000010703	IFIH1	1.23514	2	34217173	34272473	3332
ENSBTAT00000043938	FAM73A	1.23399	3	67065046	67137909	2059
ENSBTAT00000061440	BIRC6	1.23222	11	14979931	15192694	14785
ENSBTAT00000049233	DNAJC15	1.23175	12	13183734	13266310	629
ENSBTAT00000024256	SIPA1L3	1.23161	18	48140549	48244387	5394
ENSBTAT00000053229	ENSBTAT00000053229	1.23152	11	49070190	49071859	1670
ENSBTAT00000040046	RPS25	1.23148	15	30115928	30117641	477
ENSBTAT00000037188	CNPY4	1.23064	25	36869857	36874183	1450
ENSBTAT00000026317	FAM208A	1.23042	22	44902373	44951138	4857
ENSBTAT00000025803	IGFBP7	1.22996	6	74071067	74150456	1122
ENSBTAT00000029344	CACNB2	1.22973	13	33005028	33285264	1979
CUFF.12179.1	ARHGAP39	1.22939	14	1577601	1579364	1764
ENSBTAT00000000253	ARHGAP31	1.22891	1	64747665	64795985	4224
ENSBTAT00000019954	HMGCLL1	1.22886	23	4709297	4906605	1149
ENSBTAT00000027320	ENSBTAT00000027320	1.22843	12	87063882	87064331	450
ENSBTAT00000018587	ZC2HC1C	1.22762	10	86714253	86722247	1593
ENSBTAT00000033883	POGZ	1.22615	3	19361111	19410845	5953
ENSBTAT00000013862	VPS4B	1.22551	24	62175123	62204856	2887
ENSBTAT00000064871	biotype:miRNA	1.22547	4	77369435	77369487	53
ENSBTAT00000016444	FAM63B	1.22545	10	51500301	51570991	2448
ENSBTAT00000025391	PSD4	1.22516	11	46753578	46769867	3105
ENSBTAT00000000735	MYD88	1.22502	22	11646791	11651003	2558
ENSBTAT00000004174	KIF3B	1.22448	13	62290758	62331052	5708
ENSBTAT00000028016	CTSK	1.22314	3	19994998	20007861	1699
CUFF.21379.1	UNANNOTATED	1.22249	2	5068694	5069632	939
ENSBTAT00000034754	RPRML	1.22226	19	45889155	45889866	712
ENSBTAT00000031527	ENSBTAT00000031527	1.22201	16	5517505	5574559	2272	Uncharacterized protein [Source:UniProtKB/TrEMBL;Acc:E1BFN5]
ENSBTAT00000039090	ENSBTAT00000039090	1.22196	23	29411406	29412041	636
ENSBTAT00000047039	KLHDC3	1.22189	23	16634030	16638402	1537
ENSBTAT00000023197	ADAM-9	1.22161	27	33816038	33896288	3022
ENSBTAT00000030754	EOGT	1.22027	22	32651392	32691748	3997
ENSBTAT00000009020	GCH1	1.21971	10	67576390	67631089	919
ENSBTAT00000005277	GJC1	1.21882	19	45154679	45186611	1884
CUFF.48533.1	UNANNOTATED	1.21852	9	505306	507270	1965	Putative p150[Source:UniProtKB/TrEMBL;Acc:O00366]
ENSBTAT00000004528	MAGOH	1.21804	3	93571582	93580843	675
ENSBTAT00000029891	FSTL1	1.21704	1	65742633	65802423	3580
ENSBTAT00000008427	ZNF354A	1.21695	7	41154755	41179540	2037
ENSBTAT00000055097	FBXO5	1.21598	9	91056939	91067416	1164
ENSBTAT00000064108	ENSBTAT00000064108	1.21387	16	18415806	18417530	741	Uncharacterized protein [Source:UniProtKB/TrEMBL;Acc:G3N13]
ENSBTAT00000015220	FKBP10	1.21371	19	42650885	42655321	1669
ENSBTAT00000028239	EHD2	1.21322	18	55071102	55087454	3003
ENSBTAT00000019834	HK3	1.21227	7	39693214	39712385	3058
ENSBTAT00000026460	RGS2	1.21194	16	13041921	13045220	1325
ENSBTAT00000066066	ENSBTAT00000066066	1.21166	19	27388083	27388880	783
ENSBTAT00000030485	AARSD1	1.21128	19	43635376	43644586	1505
ENSBTAT00000010567	MRPS35	1.21107	5	82486885	82530466	1125
ENSBTAT00000011043	DNAJC10	1.21086	2	13825855	13873784	2884
ENSBTAT00000005916	COL4A2	1.21079	12	89112423	89165255	4965
CUFF.44596.1	CERS1	1.2101	7	4250632	4251338	707
CUFF.46739.1	SH3RF1	1.20953	8	1023802	1073252	3885
CUFF.19887.1	UNANNOTATED	1.20902	18	4487755	4490203	2449	Putative uncharacterized protein[Source:UniProtKB/TrEMBL;Acc:Q8TE30]
ENSBTAT00000038518	PDK1	1.2084	2	24067475	24107467	1661
ENSBTAT00000019663	STAB1	1.20808	22	48884238	48909562	7799
ENSBTAT00000034508	HLTF	1.206	1	120013765	120075520	3691
ENSBTAT00000014551	ENSBTAT00000014551	1.20591	17	64230116	64247469	2034	Uncharacterized protein [Source:UniProtKB/TrEMBL;Acc:E1BM44]
ENSBTAT00000049347	MGC148992	1.20535	12	11625778	11641053	954
ENSBTAT00000017022	CLEC12A	1.205	5	100388589	100401104	1020
ENSBTAT00000047242	BGN	1.20485	X	39639906	39653687	2138
ENSBTAT00000044368	FAM20B	1.20451	16	61810681	61847802	1729
ENSBTAT00000054676	MEOX1	1.20444	19	44170625	44189299	2999
ENSBTAT00000017941	CPM	1.20389	5	45081462	45158699	4243
ENSBTAT00000013799	PODXL	1.20356	4	96032591	96039050	1785
CUFF.45595.1	KLF2	1.20285	7	6613623	6616959	3337
CUFF.44238.2	SNAP47	1.20271	7	3315098	3325941	10844
ENSBTAT00000014355	WNT11	1.20187	15	56384700	56404335	2064
ENSBTAT00000055005	ENSBTAT00000055005	1.20019	2	125629834	125630345	507
ENSBTAT00000006940	GBP4	1.19991	3	54643139	54683050	2838
ENSBTAT00000020700	RBP7	1.19962	16	44427129	44447695	405
ENSBTAT00000055977	ENSBTAT00000055977	1.19917	24	25568962	25591458	978	Uncharacterized protein [Source:UniProtKB/TrEMBL;Acc:F6RCB9]
ENSBTAT00000065585	ENSBTAT00000065585	1.19916	14	2133425	2146844	13315
ENSBTAT00000004861	TM4SF5	1.19912	19	27210648	27216974	836
ENSBTAT00000057417	FAM43A	1.19817	1	73468658	73469929	1272
ENSBTAT00000055411	CCDC90A	1.19749	23	42547988	42567105	1083
ENSBTAT00000007127	ENSBTAT00000007127	1.19741	1	96925345	96925957	613	Uncharacterized protein [Source:UniProtKB/TrEMBL;Acc:E1B9F3]
ENSBTAT00000022366	GRO1	1.19733	6	90822748	90824841	1045
ENSBTAT00000002578	HSPC321	1.19667	15	43509670	43585976	2955
ENSBTAT00000016466	PAM	1.19644	7	104321915	104501791	3711
ENSBTAT00000033324	MYSM1	1.19514	3	87924721	87961537	2496
ENSBTAT00000054949	FAM193B	1.19469	7	40378360	40409143	2930
ENSBTAT00000021501	DAB2	1.19371	20	35018908	35079162	4769
ENSBTAT00000013791	CPNE4	1.19242	1	139678041	139842029	1082
ENSBTAT00000011279	POU2F2	1.19227	18	51475031	51497957	1389
ENSBTAT00000008272	HSD17B11	1.19106	6	104006456	104056137	1681
ENSBTAT00000052919	HSPA12B	1.19017	13	51901885	51918849	2893
CUFF.31955.1	TAF5L	1.19008	28	570674	571163	490
ENSBTAT00000026158	SCARA5	1.18625	8	10662268	10796378	3781
ENSBTAT00000035504	LURAP1L	1.18517	8	31581494	31636215	1741
CUFF.33292.1	UNANNOTATED	1.18419	3	350000	352724	2725
ENSBTAT00000061076	DOPEY1	1.18184	9	23271533	23357849	7633
ENSBTAT00000016958	C7H5orf24	1.18177	7	47910525	47917813	2001
ENSBTAT00000011877	CRIM1	1.18136	11	18835047	19041904	3216
ENSBTAT00000019505	CPT2	1.18059	3	93601359	93625434	2380
ENSBTAT00000065127	ENSBTAT00000065127	1.1761	3	18268047	18269612	1552
ENSBTAT00000037576	PPP1R14B	1.17565	X	57583910	57584338	429
ENSBTAT00000001832	C1H21ORF91	1.17541	1	18719635	18748457	1159
ENSBTAT00000037679	ENSBTAT00000037679	1.17488	5	113609076	113613623	1721	Uncharacterized protein [Source:UniProtKB/TrEMBL;Acc:F6R9F1]
ENSBTAT00000017381	GPR153	1.17485	16	47942386	47947791	1905
ENSBTAT00000063330	KIF21B	1.1748	16	81388497	81434502	4858
ENSBTAT00000064257	ENSBTAT00000064257	1.17453	10	43935668	43936221	554
ENSBTAT00000005770	IMMP2L	1.1745	4	57127737	58083528	534
CUFF.31027.1	UNANNOTATED	1.17333	26	635297	639316	4020
ENSBTAT00000019555	TMEM88	1.17137	19	28156792	28157769	870
ENSBTAT00000047094	PROCA1	1.17124	19	20688679	20696227	1848
ENSBTAT00000021364	ARSA	1.17097	5	120152353	120155489	1686
ENSBTAT00000004179	DARC	1.17069	3	10647427	10648940	1088
ENSBTAT00000033704	BOD1L	1.17056	6	113647965	113701414	10323
ENSBTAT00000021268	RPS5	1.16914	18	65845925	65851516	714
ENSBTAT00000044645	ARHGEF15	1.16881	19	28541733	28550116	2754
ENSBTAT00000043458	FBXO36	1.16863	2	118773130	118879538	5321
ENSBTAT00000011585	RNASE6	1.16841	10	26402507	26404000	964
CUFF.30744.4	SRL	1.16775	25	3388647	3404709	8159
ENSBTAT00000014373	IL17RE	1.16704	22	16886273	16896124	2007
ENSBTAT00000020198	ENSBTAT00000020198	1.16683	3	39113552	39114954	1036	Uncharacterized protein [Source:UniProtKB/TrEMBL;Acc:F1MHU6]
ENSBTAT00000009855	ENSBTAT00000009855	1.16656	11	104474620	104505740	3340	Bos taurus ADAMTSlike 2 (ADAMTSL2), mRNA. [Source:RefSeq mRNA;Acc:NM_125934]
ENSBTAT00000017303	GNAI3	1.16636	3	33969546	34013930	2194
ENSBTAT00000024572	VIM	1.16627	13	31945012	31952941	1849
ENSBTAT00000030740	SYNPR	1.16622	22	37900573	38097884	2321
ENSBTAT00000003899	SHROOM4	1.16595	X	93577286	93628877	4734
ENSBTAT00000053465	ENSBTAT00000053465	1.16491	18	59853656	59971475	2914	Uncharacterized protein [Source:UniProtKB/TrEMBL;Acc:F1N5B8]
ENSBTAT00000003826	FURIN	1.16473	21	22206517	22213761	2481
ENSBTAT00000038541	LETMD1	1.16468	5	28847112	28854786	2035
ENSBTAT00000018383	ACVRL1	1.16369	5	28097837	28106733	2467
CUFF.43697.1	UNANNOTATED	1.16309	7	2489093	2492029	2937	Heatr5b protein[Source:UniProtKB/TrEMBL;Acc:Q8VCM6]
CUFF.45449.1	LOC520505	1.16306	7	6111148	6111399	252
ENSBTAT00000046865	SELL	1.16273	16	38158186	38173226	1241
ENSBTAT00000020664	DLC1	1.16246	27	22814893	22993901	3623
ENSBTAT00000018887	ADAMTS10	1.16195	7	18391616	18408987	3349
ENSBTAT00000028789	TMEM138	1.16157	29	40562910	40568784	1351
ENSBTAT00000017086	LPL	1.16146	8	67481089	67511227	3573
ENSBTAT00000014665	MRPS36	1.15995	20	10390982	10399140	428
CUFF.1177.1	LOC783565	1.15795	1	4753908	4754402	495
ENSBTAT00000037326	ZNF629	1.1574	25	27159691	27181614	2764
ENSBTAT00000038116	IBTK	1.1574	9	22263095	22343685	4269
ENSBTAT00000025577	ADCY4	1.155	10	20671131	20685956	3364
CUFF.32640.1	C28H1orf198	1.15432	28	3846582	3848505	1924
ENSBTAT00000016824	NDST1	1.15402	7	63816088	63900637	4309
CUFF.8580.1	LOC509109	1.15394	11	6609235	6609414	180
ENSBTAT00000005765	PKIB	1.15387	9	28880110	29001337	1652
ENSBTAT00000063333	ENSBTAT00000063333	1.15236	6	108909400	108910432	204	Uncharacterized protein [Source:UniProtKB/TrEMBL;Acc:G3MXU8]
ENSBTAT00000033541	ENSBTAT00000033541	1.15196	3	43084878	43085405	528
ENSBTAT00000042594	MGC148449	1.15173	5	115583627	115608935	1374
ENSBTAT00000014960	ASAH1	1.15131	27	18277522	18309256	1737
ENSBTAT00000013616	MRM1	1.14998	19	13248522	13257399	1268
ENSBTAT00000061073	EBF1	1.14988	7	72396487	72804182	1776
ENSBTAT00000031875	PRR12	1.14907	18	56464410	56492478	6391
ENSBTAT00000026308	C3AR1	1.14885	5	102025881	102035208	3441
ENSBTAT00000038814	ADAMTS7	1.14799	21	30835151	30897314	5020
ENSBTAT00000064261	ENSBTAT00000064261	1.14738	12	15274614	15276029	1416
ENSBTAT00000029375	PPIL2	1.14727	17	74073547	74092409	2818
ENSBTAT00000025880	CCR1	1.14726	22	53851969	53858019	2655
ENSBTAT00000004542	C13H20orf194	1.14713	13	52331161	52422570	2751
ENSBTAT00000063575	AGTR1	1.14697	1	120403009	120404088	1080
ENSBTAT00000063052	COL5A1	1.14612	11	106856171	106994803	6382
ENSBTAT00000015793	HCFC1	1.14607	X	40075766	40095591	6071
ENSBTAT00000010518	ENSBTAT00000010518	1.14596	6	103930900	103931310	411
ENSBTAT00000054535	ZNF677	1.14525	18	60330959	60344819	2898
ENSBTAT00000045234	ITPK1	1.1451	21	58182391	58347037	1352
ENSBTAT00000053969	SUV420H1	1.14453	29	46322745	46345025	1296
ENSBTAT00000019038	PBLD	1.14446	28	24869418	24892252	1596
ENSBTAT00000010507	CORO1C	1.1436	17	66467521	66542216	2346
ENSBTAT00000002243	CMTM7	1.14325	22	6894655	6942330	1152
ENSBTAT00000004547	ENPP4	1.14065	23	19369192	19384102	4546
ENSBTAT00000005628	NDUFA8	1.14033	11	93011815	93029730	797
ENSBTAT00000059753	Y_RNA	1.14	10	12405973	12406080	108
ENSBTAT00000060073	SNORD98	1.13999	28	25207975	25208039	65
ENSBTAT00000033494	KDM7A	1.13987	4	104370184	104406730	2637
ENSBTAT00000017906	L1CAM	1.13975	X	39990127	40004312	4866
ENSBTAT00000011700	ZNF207	1.13939	19	18123761	18138172	1405
ENSBTAT00000022896	ENSBTAT00000022896	1.13888	19	52947903	53006764	4593	Uncharacterized protein [Source:UniProtKB/TrEMBL;Acc:E1BH27]
CUFF.8067.1	UNANNOTATED	1.13839	11	5426190	5428605	2416	Transmembrane protein[Source:UniProtKB/TrEMBL;Acc:ENV]
ENSBTAT00000021401	PTMA	1.13772	2	47998614	47999416	803
ENSBTAT00000019149	SORBS3	1.13732	8	70354893	70384759	3243
ENSBTAT00000014166	LRRC4	1.13717	4	92953572	93043887	2403
ENSBTAT00000003007	ASAP2	1.13696	11	88012967	88104077	3308
ENSBTAT00000028221	CRISPLD2	1.13677	18	10985132	11050904	4019
ENSBTAT00000045963	ZDHHC1	1.1367	18	35136972	35146419	746
ENSBTAT00000000398	MFAP5	1.1363	5	101647629	101659377	890
ENSBTAT00000006947	ADA	1.136	13	73750479	73773983	1488
ENSBTAT00000061744	SNORD2	1.1356	1	81062767	81062835	69
CUFF.13096.1	EIF2C2	1.1347	14	4162802	4163153	352
ENSBTAT00000024307	PDHX	1.13458	15	66231837	66307403	2283
CUFF.24323.1	ERGIC1	1.13418	20	4596676	4605699	9024
ENSBTAT00000063133	APLF	1.13372	11	66840544	66933742	2877
ENSBTAT00000012652	PHF21A	1.13298	15	76836655	76878732	2185
ENSBTAT00000027897	PIEZO1	1.13294	18	13984761	14002517	7683
ENSBTAT00000047077	FAM36A	1.13275	16	33181539	33188176	600
ENSBTAT00000036890	ENSBTAT00000036890	1.13218	X	13673663	13674034	372
ENSBTAT00000002717	PLCG2	1.13184	18	8427455	8516798	4155
ENSBTAT00000016010	ASGR1	1.13157	19	27529097	27532634	1188
ENSBTAT00000022212	PTRH2	1.13074	19	10894828	10903658	857
ENSBTAT00000002922	ANKRD40	1.13005	19	36655574	36675085	3643
ENSBTAT00000013963	CD34	1.12984	16	77367502	77389361	1217
ENSBTAT00000008327	DAP	1.12962	20	62630506	62697437	2174
ENSBTAT00000026111	EGFLAM	1.12911	20	35999051	36178472	2736
ENSBTAT00000019338	FAM129A	1.12885	16	67318525	67499532	3001
ENSBTAT00000014560	TUBB4A	1.127	7	19206050	19212080	2019
ENSBTAT00000015768	SLC24A3	1.12677	13	39202450	39632869	1848
ENSBTAT00000006236	MS4A1	1.1262	15	84615940	84630983	1094
CUFF.41048.1	TKTL2	1.12613	6	2140710	2149069	8245
ENSBTAT00000001397	TCEAL1	1.1258	X	57713806	57715859	1097
ENSBTAT00000023751	CAV1	1.12566	4	52173110	52208687	2453
CUFF.14859.1	PPFIA4	1.12463	16	584642	585408	767
CUFF.45967.1	BRD4	1.12436	7	8889420	8905093	15674
ENSBTAT00000061165	ASTN1	1.12411	16	59478750	59704984	3606
CUFF.48534.2	PTP4A1	1.12407	9	509934	513078	3145
ENSBTAT00000012740	UTRN	1.12406	9	82762003	83311756	10294
ENSBTAT00000039197	SLC12A7	1.12309	20	71395142	71420351	4017
CUFF.50343.3	LAMP2	1.12289	X	4870910	4884344	13435
ENSBTAT00000013461	PKN3	1.12234	11	99232119	99246139	2981
ENSBTAT00000064158	ARPC1B	1.12212	25	37546485	37559078	1439
ENSBTAT00000061143	MAN1A1	1.12069	9	32093591	32262873	2282
ENSBTAT00000052679	ENSBTAT00000052679	1.12067	23	28299437	28311309	1830	Bos taurus major histocompatibility complex, class I (LOC512672), mRNA. [Source:RefSeq mRNA;Acc:NM_176841]
ENSBTAT00000012441	IL12RB2	1.12066	3	78269730	78343709	3056
ENSBTAT00000010886	GREB1L	1.12029	24	35054958	35173407	5774
ENSBTAT00000009559	F13A1	1.11854	23	48633936	48776698	3897
ENSBTAT00000020433	SH2D3C	1.11838	11	98435180	98467957	3137
ENSBTAT00000046297	EXOC1	1.1179	6	72941463	72989013	2895
ENSBTAT00000018869	QSOX1	1.11775	16	62804447	62845817	2511
ENSBTAT00000044928	CCS	1.11652	29	45274394	45288010	1144
ENSBTAT00000048411	ENSBTAT00000048411	1.11649	20	6721327	6753670	1882	Bos taurus hexosaminidase B (beta polypeptide) (HEXB), mRNA. [Source:RefSeq mRNA;Acc:NM_17651]
ENSBTAT00000017703	ENSBTAT00000017703	1.11493	X	94378601	94380496	1896
ENSBTAT00000066168	ENSBTAT00000066168	1.11367	X	37993670	37994022	341
ENSBTAT00000044703	SAFB2	1.11358	7	19908341	19936959	2923
ENSBTAT00000008135	IRAK2	1.11325	22	16694678	16750676	2799
ENSBTAT00000064876	ENSBTAT00000064876	1.11272	17	12206073	12250205	492
ENSBTAT00000019823	CYP19A1	1.11266	10	59227895	59282939	5178
ENSBTAT00000005586	PROSER2	1.11181	13	12494415	12536635	3522
ENSBTAT00000061038	HERC1	1.11119	10	46241889	46455782	14719
CUFF.15884.2	LOC515128	1.11108	16	3168635	3195990	3895
ENSBTAT00000001995	YES1	1.11102	24	35973659	36038238	4969
ENSBTAT00000036467	IL11RA	1.11096	8	77361667	77368154	1650
ENSBTAT00000059981	SNORD52	1.11088	23	27325236	27325302	67
ENSBTAT00000021451	BOLA-NC	1.11041	23	28355361	28358332	1033
ENSBTAT00000061203	CCDC57	1.10931	19	51271301	51351984	2657
ENSBTAT00000010269	MTPN	1.1091	4	100550308	100626568	1328
ENSBTAT00000009761	LIF	1.10776	17	71413855	71418166	1833
ENSBTAT00000009109	PPM1F	1.10749	17	73955266	73967283	1257
ENSBTAT00000004636	TRIM3	1.10747	15	47193828	47219561	2792
ENSBTAT00000029560	ACACB	1.10732	17	66102654	66198865	7007
ENSBTAT00000025657	MMP2	1.10664	18	23828638	23855657	2952
ENSBTAT00000026920	EXOC2	1.10646	23	51917537	52015377	2880
ENSBTAT00000013695	WIPF2	1.10645	19	41162358	41177893	1574
ENSBTAT00000017983	CMIP	1.10586	18	8210815	8289563	2176
ENSBTAT00000003869	CUTC	1.10566	26	20550908	20583501	1254
ENSBTAT00000022028	MTMR2	1.10504	15	14640226	14707505	2419
ENSBTAT00000006510	BRN	1.10478	10	26288223	26289852	844
ENSBTAT00000016346	PNP	1.1046	10	26667693	26673918	1376
CUFF.45339.1	MYO9B	1.10401	7	5804898	5913540	7610
ENSBTAT00000056897	ENSBTAT00000056897	1.10292	14	35568651	35569172	522	Uncharacterized protein [Source:UniProtKB/TrEMBL;Acc:F1MRY4]
ENSBTAT00000014910	SLC4A2	1.10208	4	114438006	114450606	3887
ENSBTAT00000015162	CD72	1.10179	8	60212308	60219700	1408
CUFF.16401.1	EIF2D	1.10109	16	4240097	4240518	422
ENSBTAT00000010609	CDPF1	1.1002	5	117240033	117248391	1114
ENSBTAT00000060982	PLAC8L1	1.10005	7	59288868	59309661	540
ENSBTAT00000022877	MFAP1	1.09985	21	55977102	55988466	1923
ENSBTAT00000018739	UCHL5IP	1.09944	X	39596886	39613895	1358
ENSBTAT00000022075	FMNL3	1.09909	5	30320681	30372554	3773
ENSBTAT00000020098	IQCC	1.09868	2	122146965	122149512	2229
ENSBTAT00000057431	ENSBTAT00000057431	1.09838	4	101019788	101021837	2034
ENSBTAT00000023836	CD58	1.09759	3	26825753	26889208	2344
ENSBTAT00000037047	ARMCX1	1.09756	X	55368951	55370786	1836
ENSBTAT00000000958	TMPRSS9	1.09713	7	22458603	22488765	3288
ENSBTAT00000014559	STARD5	1.09672	21	27608609	27617253	1106
ENSBTAT00000052503	STOM	1.09588	8	112646069	112680926	1661
CUFF.45318.1	ABHD8	1.09553	7	5747992	5748657	666
ENSBTAT00000018525	ZNF703	1.09382	27	32683065	32685824	1765
ENSBTAT00000012334	CCDC36	1.09378	22	51386309	51413444	1836
ENSBTAT00000018414	RPS27	1.09373	3	16505732	16507247	372
ENSBTAT00000010787	PRKCSH	1.09323	7	17034684	17048121	2102
ENSBTAT00000027195	MTSS1	1.09274	14	16971033	17132800	5192
ENSBTAT00000011751	FUBP1	1.0909	3	66969542	66993523	2198
ENSBTAT00000006614	MANEA	1.09077	9	55111158	55194776	1541
ENSBTAT00000036988	DAAM2	1.09067	23	13775149	13829110	3391
CUFF.44373.1	NDUFA13	1.08935	7	3710333	3724103	13771
ENSBTAT00000004154	ENSBTAT00000004154	1.08914	5	102100648	102101142	495
ENSBTAT00000000114	RIT1	1.08914	3	14908141	14917339	3223
ENSBTAT00000061624	KIAA0556	1.08823	25	25416302	25588540	5221
ENSBTAT00000020897	MRC2	1.08794	19	47721711	47747246	4587
ENSBTAT00000032332	PVRL3	1.08694	1	56353745	56378308	1533
ENSBTAT00000023393	ZHX3	1.08678	13	70536647	70539478	2832
ENSBTAT00000028517	FLRT2	1.08462	10	98332059	98334041	1983
ENSBTAT00000000619	RTKN	1.0836	11	10171697	10185979	2145
ENSBTAT00000012142	TOM40B	1.08348	3	8294406	8298900	2633
ENSBTAT00000016224	CYC1	1.08334	14	1930186	1932580	1214
ENSBTAT00000038965	MYOF	1.08306	26	14667438	14848281	6949
ENSBTAT00000003333	UBA2	1.08264	18	45036893	45067601	2649
ENSBTAT00000026019	CMTM6	1.0822	22	7001971	7024065	2870
ENSBTAT00000023909	CA4	1.08143	19	13109655	13117426	1092
ENSBTAT00000029190	NUP214	1.08118	11	101350157	101438043	6449
CUFF.37237.3	GRB10	1.08112	4	5189429	5245838	5029
ENSBTAT00000020086	VNN1	1.08032	9	71833315	71851906	1687
ENSBTAT00000052725	REEP3	1.08023	28	19709521	19806763	2260
ENSBTAT00000001950	ENSBTAT00000001950	1.07974	5	30713144	30723571	1454	Uncharacterized protein [Source:UniProtKB/TrEMBL;Acc:F1MNF8]
ENSBTAT00000028663	USP36	1.07851	19	54147233	54171261	3317
ENSBTAT00000024455	TMEM175	1.07849	6	109036388	109056287	1788
ENSBTAT00000025758	PCDH9	1.07847	12	40887255	40890353	3099
ENSBTAT00000027978	ENSBTAT00000027978	1.07845	17	28834268	28835511	1244
ENSBTAT00000063540	FAM13B	1.07838	7	51005530	51068385	3077
ENSBTAT00000003317	CCDC120	1.078	X	92224309	92231344	3566
ENSBTAT00000045966	FHOD1	1.0777	18	34977246	34993349	4660
ENSBTAT00000047142	OXCT1	1.07721	20	32683996	32848723	2365
ENSBTAT00000024371	CXCL16	1.07695	19	27249528	27253097	983
ENSBTAT00000015071	CLASP2	1.07694	22	7809077	7982050	4792
CUFF.12208.1	KIFC2	1.07688	14	1659121	1659948	828
ENSBTAT00000064336	ENSBTAT00000064336	1.07641	21	71403465	71404530	997	Uncharacterized protein [Source:UniProtKB/TrEMBL;Acc:G3MZT9]
ENSBTAT00000027685	FIBP	1.07626	29	44665294	44669337	1217
ENSBTAT00000062530	snoU54	1.07607	14	24955769	24955835	67
ENSBTAT00000034474	DENND6B	1.07491	5	119874457	119885052	1807
ENSBTAT00000015460	PPAP2B	1.07482	3	90185369	90272863	1565
ENSBTAT00000006780	PELI2	1.07426	10	68778347	68974093	1496
ENSBTAT00000003203	KANK3	1.07415	7	18200291	18210847	2966
ENSBTAT00000005119	TGM1	1.07402	10	20735503	20750260	2767
ENSBTAT00000021198	ARAP3	1.07394	7	54377030	54453900	4677
ENSBTAT00000020029	ECSIT	1.07394	7	17085482	17097271	1477
ENSBTAT00000013298	ABCC4	1.07381	12	70024624	70171520	3915
ENSBTAT00000047703	EEA1	1.07328	5	22806703	22884689	3567
ENSBTAT00000002121	G2E3	1.07307	21	41640498	41686535	2803
CUFF.37266.1	GRB10	1.07281	4	5233923	5235743	1821
ENSBTAT00000002094	PITPNM2	1.07258	17	54716441	54799043	4245
ENSBTAT00000021641	ME2	1.07233	24	50870262	50928290	2283
ENSBTAT00000015765	TDRD10	1.07035	3	16090283	16138512	1281
CUFF.26060.1	EGFR	1.06965	22	887416	928565	7280
ENSBTAT00000026126	ANG	1.06923	10	26429018	26445589	722
CUFF.15845.1	CDK18	1.06865	16	3082006	3107145	1642
ENSBTAT00000060235	SNORA31	1.06825	12	15519280	15519411	132
CUFF.3057.2	EPB41L4A	1.06824	10	1467110	1760763	3646
ENSBTAT00000062605	bta-mir-2358	1.06763	2	135810541	135810604	64
ENSBTAT00000042831	ENSBTAT00000042831	1.06627	19	43514251	43544945	3945	Bos taurus amine oxidase, copper containing 3 (vascular adhesion protein 1) (AOC3), mRNA. [Source:RefSeq mRNA;Acc:NM_1812]
CUFF.1012.1	UNANNOTATED	1.06617	1	2735602	2735809	208
CUFF.31767.2	RAB4A	1.06601	28	238297	253491	15195
ENSBTAT00000004926	GCGR	1.06441	19	51673284	51677365	1623
CUFF.16388.1	RASSF5	1.06438	16	4211122	4212123	1002
ENSBTAT00000026535	PSME3	1.06378	19	43500418	43505335	945
ENSBTAT00000044756	GOLM1	1.06356	8	80641485	80687987	1232
ENSBTAT00000057366	ENSBTAT00000057366	1.06307	4	113763391	113768447	1541	Bos taurus GTPase, IMAP family member 5like (LOC511617), mRNA. [Source:RefSeq mRNA;Acc:NM_1826]
ENSBTAT00000062708	SCARNA7	1.06252	1	107819768	107820090	323
ENSBTAT00000047461	VIPR2	1.06121	4	120427915	120494453	1513
ENSBTAT00000029195	PDE9A	1.06114	1	144493957	144603437	1591
ENSBTAT00000009830	BTRC	1.0611	26	22001775	22172725	2094
ENSBTAT00000045468	ENSBTAT00000045468	1.06058	23	27152083	27165021	4782	Uncharacterized protein [Source:UniProtKB/TrEMBL;Acc:F1MP9]
ENSBTAT00000065849	ENSBTAT00000065849	1.06047	X	101428040	101428600	561
ENSBTAT00000019855	SRD5A3	1.05939	6	72468365	72518226	1001
CUFF.6775.1	KIAA1310	1.05907	11	2579828	2580641	814
ENSBTAT00000007399	CD52	1.05817	2	127396373	127397972	483
ENSBTAT00000009857	GNG12	1.05806	3	77870349	77950527	279
ENSBTAT00000022793	SH3TC2	1.058	7	62392880	62446567	3915
ENSBTAT00000042892	CLEC4A	1.05757	5	102076231	102089108	1666
ENSBTAT00000044049	NOVA1	1.05712	21	37109674	37273808	1831
CUFF.19532.1	CFDP1	1.05686	18	2663676	2664441	766
ENSBTAT00000032051	HNRNPL	1.05538	18	48823774	48835620	2397
ENSBTAT00000008710	MATK	1.05455	7	21421266	21429075	1593
CUFF.29632.3	TELO2	1.05436	25	1173105	1183056	4559
ENSBTAT00000024047	WDR13	1.0541	X	91784376	91791382	1658
ENSBTAT00000008224	IKBKG	1.05406	X	40501902	40519262	2214
ENSBTAT00000020971	RAB38	1.05406	29	7560395	7625766	805
ENSBTAT00000003616	SEC24C	1.05318	28	29812282	29832215	3514
ENSBTAT00000053029	TMEM200A	1.05207	9	69513253	69514728	1476
ENSBTAT00000011485	SERPINE2	1.05082	2	112870323	112900274	1405
ENSBTAT00000057416	HSD11B1L	1.04948	7	19836042	19839514	1733
CUFF.48903.1	UNANNOTATED	1.04819	9	4702104	4702157	54
ENSBTAT00000023232	KLF3	1.04801	6	59593804	59610697	1066
ENSBTAT00000021879	CDC42BPB	1.04765	21	69279222	69333371	5475
ENSBTAT00000005240	FBLN2	1.04754	22	58990282	59038424	3662
CUFF.23318.1	LOC510083	1.04739	20	1655643	1681538	4786
ENSBTAT00000061177	CHD6	1.04703	13	70727512	70859012	8165
ENSBTAT00000024088	ENSBTAT00000024088	1.04642	X	24737905	24739261	1357
ENSBTAT00000011189	ENSBTAT00000011189	1.0455	13	11161738	11183816	1742	Uncharacterized protein [Source:UniProtKB/TrEMBL;Acc:E1BKN3]
CUFF.12686.3	LYNX1	1.04547	14	2814778	2819840	3925
ENSBTAT00000017392	PSPH	1.04446	25	27955045	27977149	1337
ENSBTAT00000063587	ENSBTAT00000063587	1.04427	2	85132987	85133945	908	Uncharacterized protein [Source:UniProtKB/TrEMBL;Acc:G3NN1]
ENSBTAT00000061488	CD79B	1.04405	19	48784794	48787753	745
ENSBTAT00000022782	ERP70	1.0432	4	112989514	113006466	2373
ENSBTAT00000052258	NUMB	1.04307	10	85126907	85183835	1965
ENSBTAT00000005677	NCSTN	1.04289	3	9453300	9468330	2281
ENSBTAT00000036705	NPR3	1.04269	20	40967082	41041629	1614
ENSBTAT00000026299	ELTD1	1.04261	3	65921137	66062039	3414
ENSBTAT00000022714	MIEF2	1.04216	19	34984928	34986841	1374
ENSBTAT00000008834	ANUBL1	1.04207	28	44545580	44597645	3182
CUFF.46041.1	HIATL1	1.04152	8	216327	217078	752
ENSBTAT00000013019	SPHK2	1.04104	18	55714370	55721629	2039
ENSBTAT00000061615	SBF2	1.04089	15	42970987	43480700	5668
ENSBTAT00000030236	SLC15A3	1.04056	29	37856702	37871618	1808
ENSBTAT00000015431	RASIP1	1.04047	18	55810633	55824241	3211
ENSBTAT00000020239	IFNAR2	1.03985	1	1593295	1627137	2664
ENSBTAT00000001973	CLCN5	1.03972	X	92927840	92973210	2454
ENSBTAT00000044700	SMOC2	1.03923	9	104268693	104380527	1332
ENSBTAT00000009880	FAAH	1.03919	3	100317761	100338715	2233
ENSBTAT00000061233	C2CD3	1.03893	15	54227840	54357467	7131
ENSBTAT00000063416	ENSBTAT00000063416	1.03886	5	32529439	32529956	518
ENSBTAT00000030292	SIAE	1.03867	29	28485872	28523643	2063
CUFF.39016.1	UNANNOTATED	1.03854	5	321506	324085	2580	Retrotransposon protein, putative, unclassified[Source:UniProtKB/TrEMBL;Acc:Q8H0A3]
ENSBTAT00000008649	ZNF367	1.03803	8	84514066	84537863	1417
ENSBTAT00000003693	C1orf74	1.03772	16	75421211	75423467	1211
ENSBTAT00000009799	HS3ST1	1.03756	6	111369914	111406680	1551
ENSBTAT00000022553	SETD1B	1.03743	17	55727012	55747669	5895
ENSBTAT00000046579	ENSBTAT00000046579	1.03726	14	45039060	45039371	312	Uncharacterized protein [Source:UniProtKB/TrEMBL;Acc:E1BAB3]
ENSBTAT00000027608	CXHXorf36	1.03702	X	103969315	104013030	2598
ENSBTAT00000009613	FLJ21128	1.03689	21	34382785	34435709	1667
ENSBTAT00000065311	R3HDM4	1.03654	7	45053757	45063670	1758
CUFF.30245.5	LOC100140123	1.03646	25	2771945	2785101	7084
ENSBTAT00000053024	EFS	1.03643	10	21395795	21405291	2337
ENSBTAT00000021192	BRINP1	1.03611	8	110409332	110605777	3092
ENSBTAT00000005891	C16H1ORF26	1.03584	16	67653941	67694063	1719
ENSBTAT00000016614	PODN	1.03502	3	93728705	93751305	2253
ENSBTAT00000017083	GSDMB	1.03498	19	40894257	40905176	1369
ENSBTAT00000017575	IL1RAP	1.0336	1	77223062	77343645	1921
ENSBTAT00000011996	FBRS	1.03295	25	27048343	27051971	1760
ENSBTAT00000015341	GAPVD1	1.03245	11	96144147	96208779	4750
ENSBTAT00000012534	TMEM59	1.03215	3	92746059	92771330	1126
ENSBTAT00000001886	HESX1	1.03117	22	44449109	44450787	782
ENSBTAT00000010670	OSR1	1.03038	11	79487139	79494238	1923
ENSBTAT00000011253	FAM219A	1.0298	8	77106498	77165165	827
ENSBTAT00000005191	MYO7A	1.02969	15	57332143	57419714	7180
ENSBTAT00000059360	SNORD58	1.0291	24	49618582	49618645	64
ENSBTAT00000039859	ENSBTAT00000039859	1.0278	15	52287689	52290947	1101	Uncharacterized protein [Source:UniProtKB/TrEMBL;Acc:E1BI74]
CUFF.18851.1	UNANNOTATED	1.02776	18	1384637	1392136	7500	Endonuclease[Source:UniProtKB/TrEMBL;Acc:LORF2]
ENSBTAT00000039566	ENSBTAT00000039566	1.02691	4	79255149	79256324	1161
CUFF.14257.1	TMEM123	1.02527	15	6550465	6553048	2584
ENSBTAT00000024074	GATSL3	1.02493	17	71452537	71457053	1552
ENSBTAT00000052414	ENSBTAT00000052414	1.02468	7	45556210	45557580	1311
ENSBTAT00000056680	ZNF500	1.02385	25	3839232	3841181	1347
ENSBTAT00000050762	LPXN	1.02351	15	83203870	83245437	1882
ENSBTAT00000025636	GLA	1.02307	X	55224014	55234673	1942
ENSBTAT00000008361	TSACC	1.0226	3	14531700	14538480	504
ENSBTAT00000003561	TMEM55B	1.02254	10	26702990	26706505	1595
ENSBTAT00000023131	L3MBTL3	1.02228	9	69159349	69262020	3247
CUFF.6562.1	DUSP2	1.02227	11	2249976	2251368	1262
ENSBTAT00000029804	GAB1	1.02131	17	14625987	14753591	4243
ENSBTAT00000014963	ZNF548	1.02024	18	64782536	64787765	1647
ENSBTAT00000029686	GLT1D1	1.01987	17	49197829	49313590	1041
ENSBTAT00000000557	TNFAIP3	1.01932	9	76766557	76776874	2343
CUFF.19693.1	UNANNOTATED	1.01823	18	2792621	2792904	212
ENSBTAT00000013714	FAM188A	1.0182	13	30604489	30684245	2285
ENSBTAT00000029957	RPS6KA6	1.01744	X	69560862	69691963	2429
ENSBTAT00000002549	MRPS27	1.01666	20	9211237	9315274	2179
ENSBTAT00000022718	POR	1.0162	25	34672093	34726073	2419
CUFF.26244.2	CMC1	1.0155	22	2685011	2763750	3311
ENSBTAT00000024319	SLC38A10	1.01515	19	52045287	52085223	3474
CUFF.10593.2	PLCB4	1.01414	13	2406738	2410444	3707
ENSBTAT00000043069	ABCC9	1.01374	5	88677586	88831324	5046
CUFF.36027.3	F11R	1.01367	3	8503744	8508937	4392
ENSBTAT00000064541	ZBTB24	1.01362	9	41168310	41176125	2043
ENSBTAT00000001208	UQCR10	1.01305	17	71038498	71040693	462
ENSBTAT00000022358	MAPK11	1.01135	5	119832293	119837101	1011
CUFF.15586.1	UNANNOTATED	1.01025	16	2228485	2230131	1647
ENSBTAT00000065567	MPG	1.00984	25	141582	146961	923
ENSBTAT00000016464	RAB27A	1.0097	10	55120522	55158773	749
ENSBTAT00000006679	HSPBAP1	1.0088	1	67664799	67720894	1912
CUFF.1962.1	CYYR1	1.00835	1	9288224	9290984	2761
ENSBTAT00000028831	GPR155	1.00739	2	22359363	22394217	2701
ENSBTAT00000021396	ZNF317	1.00654	7	14734733	14747553	2695
ENSBTAT00000015339	GDA	1.00631	8	48658281	48782109	1959
ENSBTAT00000017554	DLG5	1.00602	28	33719674	33842951	7390
ENSBTAT00000032984	ENSBTAT00000032984	1.00521	26	11389812	11467709	5539	Bos taurus kinesin family member 2B (KIF2B), mRNA. [Source:RefSeq mRNA;Acc:NM_115258]
ENSBTAT00000045469	GDPD3	1.00508	25	26444489	26449827	1033
ENSBTAT00000026579	ABHD2	1.00405	21	20998719	21106763	1779
ENSBTAT00000040129	GLCCI1	1.00307	4	17067022	17141147	1185
ENSBTAT00000002925	NPL	1.00212	16	65330451	65369036	1413
ENSBTAT00000039193	ELMO1	1.00192	4	60368439	60838992	3532
ENSBTAT00000054432	ZNF266	1.00112	7	15428921	15472604	1765
ENSBTAT00000063463	ENSBTAT00000063463	1.00094	1	41700079	41756925	4023	Uncharacterized protein [Source:UniProtKB/TrEMBL;Acc:G3MZ11]
CUFF.30389.1	DNASE1	1.00072	25	2987076	3044599	10647
ENSBTAT00000018687	LDB2	1.00069	6	116534190	116998914	1113
ENSBTAT00000053949	ENSBTAT00000053949	0.999106	19	43562851	43571700	1887	Amine oxidase [Source:UniProtKB/TrEMBL;Acc:E1BJN3]
ENSBTAT00000055395	ENSBTAT00000055395	0.999046	5	103664843	103687826	1209	Uncharacterized protein [Source:UniProtKB/TrEMBL;Acc:F1NN3]
CUFF.22462.1	COL5A2	0.998171	2	7139310	7301915	8280
ENSBTAT00000040283	ADIPOR1	0.998094	16	55522005	55527367	1193
ENSBTAT00000044610	DLL1	0.99749	9	105508313	105516028	2315
ENSBTAT00000027514	ZC3H6	0.997462	11	65466	111276	3512
ENSBTAT00000010887	EBF3	0.997442	26	49504091	49540549	1212
CUFF.44662.2	UNANNOTATED	0.996733	7	4447713	4449553	1268
ENSBTAT00000023512	SCG3	0.996273	10	58748957	58787385	2181
ENSBTAT00000046451	GZF1	0.995763	13	42407301	42413062	2523
ENSBTAT00000028619	CTTNBP2	0.995658	4	50842854	50942840	4828
ENSBTAT00000014868	ENSBTAT00000014868	0.99564	2	130781188	130782246	1059	Uncharacterized protein [Source:UniProtKB/TrEMBL;Acc:F1N235]
ENSBTAT00000007235	TP53INP2	0.99501	13	64624466	64626041	675
ENSBTAT00000000191	ENSBTAT00000000191	0.994332	11	56969034	56969285	252	4S ribosomal protein S21 [Source:UniProtKB/TrEMBL;Acc:F1MUM6]
ENSBTAT00000002483	ENSBTAT00000002483	0.993343	X	42583762	42621146	3021	Uncharacterized protein [Source:UniProtKB/TrEMBL;Acc:F1N446]
CUFF.45058.3	JAK3	0.99279	7	5245244	5254252	5826
ENSBTAT00000022949	COX5A	0.991729	21	34156312	34167331	725
ENSBTAT00000012472	PLXDC2	0.9916	13	21595581	22015323	3142
ENSBTAT00000026613	CMPK2	0.991535	11	90042357	90057598	1794
ENSBTAT00000029564	USP30	0.99116	17	66239945	66263958	3003
ENSBTAT00000010390	EMR1	0.990035	7	18767695	18834685	3543
ENSBTAT00000020417	CDC42SE1	0.989997	3	19768810	19776435	2906
ENSBTAT00000012722	TNS3	0.989658	4	75451285	75567973	4571
ENSBTAT00000014656	ANGPT2	0.988378	27	4422700	4481033	2667
ENSBTAT00000000857	MIPOL1	0.988153	21	47852815	48169316	2009
ENSBTAT00000009711	NUDCD1	0.988052	14	57249477	57342028	3074
ENSBTAT00000046134	IL1RAP	0.987966	1	77198182	77250678	2064
ENSBTAT00000053015	ST7	0.987661	4	51489441	51748305	1764
ENSBTAT00000033787	DLD	0.987137	4	49230967	49257713	2271
ENSBTAT00000013647	SYTL3	0.986832	9	96514752	96597679	2077
CUFF.49905.1	CXHXorf56	0.986699	X	3765740	3766714	975
ENSBTAT00000011230	ENSBTAT00000011230	0.986614	23	47623803	47624354	552	Uncharacterized protein [Source:UniProtKB/TrEMBL;Acc:F1MKI]
ENSBTAT00000062997	ENSBTAT00000062997	0.986382	7	14947960	14949330	1371	Uncharacterized protein [Source:UniProtKB/TrEMBL;Acc:G3MXF8]
ENSBTAT00000005011	RABGEF1	0.984993	25	28509094	28534880	3392
ENSBTAT00000040264	SHC1	0.984784	3	15671383	15681845	3014
ENSBTAT00000065493	ENSBTAT00000065493	0.984392	X	18837129	18842179	423	Uncharacterized protein [Source:UniProtKB/TrEMBL;Acc:G3N2]
ENSBTAT00000014719	ARID2	0.983851	5	34488354	34583315	5309
ENSBTAT00000015802	SLC25A25	0.983714	11	98750459	98760803	3338
ENSBTAT00000024283	ENSBTAT00000024283	0.983407	18	49790113	49793758	1611
ENSBTAT00000009087	ABCF3	0.983384	1	83573149	83580993	2429
ENSBTAT00000010532	FLCN	0.983119	19	35520080	35536118	2824
ENSBTAT00000018997	MOV10	0.982334	3	30776860	30804255	3183
ENSBTAT00000013887	FBXW5	0.981921	11	106287254	106291495	2290
ENSBTAT00000019669	AKAP12	0.981785	9	89558649	89563595	4947
ENSBTAT00000010385	NAGPA	0.981761	25	4077597	4086314	2187
ENSBTAT00000000824	SMAD6	0.981338	10	13507839	13583291	1494
ENSBTAT00000008750	ENSBTAT00000008750	0.98115	7	45528280	45529515	816	Uncharacterized protein [Source:UniProtKB/TrEMBL;Acc:G5E583]
CUFF.11165.1	JAG1	0.979963	13	3832281	3876706	6392
ENSBTAT00000064252	ENSBTAT00000064252	0.979775	X	142679111	142679692	582	Uncharacterized protein [Source:UniProtKB/TrEMBL;Acc:G3NR2]
ENSBTAT00000032274	ADCY5	0.979554	1	68263141	68420954	3780
ENSBTAT00000010430	C1H3orf58	0.979344	1	125865282	125884967	1596
ENSBTAT00000059697	U6	0.978182	22	7776523	7776626	104
ENSBTAT00000035048	RASGRF2	0.97799	7	83362788	83546393	3438
ENSBTAT00000061374	NALCN	0.977862	12	81550081	81829722	5279
ENSBTAT00000023054	COLEC10	0.97752	14	47263662	47281305	714
CUFF.7210.2	CNGA3	0.976963	11	3579989	3582980	2992
ENSBTAT00000024607	AFF1	0.976768	6	103688011	103825580	4965
ENSBTAT00000053207	COX7C	0.97574	10	72298985	72299176	192
ENSBTAT00000036529	SLC24A1	0.975601	10	12469673	12498031	3900
ENSBTAT00000042741	ENSBTAT00000042741	0.975148	2	131462792	131466400	1320	Bos taurus uncharacterized LOC789612 (LOC789612), mRNA. [Source:RefSeq mRNA;Acc:NM_11522]
ENSBTAT00000020168	TM4SF1	0.974484	1	119750363	119758888	1534
CUFF.26060.2	EGFR	0.974296	22	887416	1107747	8855
ENSBTAT00000022481	SGTB	0.974107	20	13805928	13851473	1115
ENSBTAT00000045202	BANF1	0.974084	29	44759486	44761429	784
ENSBTAT00000016164	DKKL1	0.973292	18	56296919	56301647	969
ENSBTAT00000011185	VPS37D	0.971356	25	34091771	34096054	987
ENSBTAT00000036888	ACTB	0.970825	25	39343633	39347044	1830
ENSBTAT00000019429	EFHD1	0.97075	3	113006125	113050192	1880
CUFF.6353.1	MRPS5	0.970564	11	1894591	1919009	2825
CUFF.8673.1	IL1R1	0.970187	11	6813785	6929548	1816
ENSBTAT00000053065	PXMP4	0.970001	13	63726558	63743492	1499
ENSBTAT00000063772	GXYLT2	0.969776	22	28846978	28904207	1255
ENSBTAT00000001977	CDK17	0.969659	5	60897636	61006980	1783
ENSBTAT00000028862	GRASP	0.969515	5	28019961	28027764	1971
ENSBTAT00000018505	ATP5C1	0.969054	13	16171111	16187450	1092
ENSBTAT00000063929	UBE2G2	0.967621	1	146114659	146120826	857
ENSBTAT00000000497	ZBTB18	0.967487	16	33913963	33918059	1745
ENSBTAT00000002911	C12orf55	0.967436	5	61095656	61150517	2418
ENSBTAT00000056742	FBRSL1	0.967335	17	45613860	45696523	3018
ENSBTAT00000017991	DDAH2	0.96707	23	27399306	27402825	1293
ENSBTAT00000025237	ENSBTAT00000025237	0.966789	28	12923499	12925584	1722	Uncharacterized protein [Source:UniProtKB/TrEMBL;Acc:F1MTF5]
ENSBTAT00000017076	PTPRU	0.966785	2	124819576	124906896	5464
ENSBTAT00000012414	PAQR6	0.966442	3	14598347	14602877	1527
ENSBTAT00000016162	PTTG1	0.966242	7	74119595	74127285	800
ENSBTAT00000023971	ENSBTAT00000023971	0.965002	1	111445583	111512320	1174	Uncharacterized protein [Source:UniProtKB/TrEMBL;Acc:F1MWT4]
ENSBTAT00000037233	EPHB4	0.96491	25	36347294	36362877	3040
ENSBTAT00000024762	TSPEAR	0.964658	1	145940972	145973811	2188
ENSBTAT00000039063	ENSBTAT00000039063	0.964185	11	93927186	93927978	793
ENSBTAT00000039259	TGIF1	0.962483	24	37940878	37948732	1525
ENSBTAT00000025469	ZNF326	0.962396	3	53385189	53419460	1916
ENSBTAT00000022821	LARP4	0.961777	5	29604412	29651275	1863
ENSBTAT00000001451	PRKRA	0.961004	2	18433086	18449877	1385
ENSBTAT00000016923	ARHGEF9	0.960984	X	101747194	102063219	1758
ENSBTAT00000008987	AIFM1	0.960852	X	13966656	13997438	2223
ENSBTAT00000021569	TGM2	0.960378	13	67663138	67697607	3859
ENSBTAT00000027546	KCNQ3	0.95957	14	9793486	10085181	2601
ENSBTAT00000044627	ADAM10	0.958645	10	51598073	51739153	2371
CUFF.25478.4	UNANNOTATED	0.958529	21	3678579	3700434	1084	Putative uncharacterized protein[Source:UniProtKB/TrEMBL;Acc:Q8TE30]
ENSBTAT00000012903	ENSBTAT00000012903	0.95834	10	85463046	85463552	507	6S ribosomal protein L18a [Source:UniProtKB/TrEMBL;Acc:F1MHJ6]
ENSBTAT00000022610	RBM28	0.9581	4	93313525	93344527	2822
ENSBTAT00000065800	TSSC1	0.957674	8	113001325	113068623	1595
ENSBTAT00000063125	KCTD21	0.956184	29	17974605	17975387	783
ENSBTAT00000046344	AGT	0.955416	28	46147260	46156093	1655
ENSBTAT00000048214	ASAP1	0.954868	14	11327981	11696284	5327
ENSBTAT00000013186	GALNTL1	0.954726	10	81396104	81494769	3788
ENSBTAT00000060721	biotype:miRNA	0.954458	23	28178036	28178111	76
ENSBTAT00000062211	U6	0.953638	5	109867102	109867200	99
ENSBTAT00000030045	ANKRD13D	0.952999	29	45857985	45868891	1782
ENSBTAT00000047448	NCKAP1L	0.952973	5	25662812	25708104	4706
ENSBTAT00000000955	PPAP2C	0.952662	7	44591316	44601348	1259
ENSBTAT00000016027	CNOT8	0.952516	7	68039858	68057466	1499
ENSBTAT00000025686	GRB14	0.952447	2	31783357	31912200	2648
ENSBTAT00000009844	ACADS	0.952369	17	65220605	65237484	1957
CUFF.6936.1	ACTR1B	0.952301	11	2939017	2939371	355
ENSBTAT00000015261	SCARF1	0.951979	19	23309862	23319829	2544
ENSBTAT00000063617	ITGAM	0.951608	25	27602222	27639821	3459
ENSBTAT00000061369	TNRC6C	0.950784	19	54670558	54721786	5906
ENSBTAT00000012515	ENSBTAT00000012515	0.950328	15	13987258	13987770	513
ENSBTAT00000022422	SAR1A	0.949045	28	26542608	26553908	758
ENSBTAT00000033990	MGC157043	0.948795	16	57525193	57682376	2064
ENSBTAT00000010057	ADORA3	0.948715	3	31967841	31971684	1686
ENSBTAT00000026724	TXNIP	0.947731	3	21489097	21493251	2857
ENSBTAT00000012504	LUZP1	0.947526	2	130360072	130363164	3093
ENSBTAT00000002345	C19orf70	0.947209	7	19841557	19843106	477
ENSBTAT00000012592	ARFGAP2	0.946785	15	78254747	78265239	2795
CUFF.32346.1	TSNAX	0.946009	28	3047992	3048302	311
ENSBTAT00000035927	TCF12	0.945801	10	53089215	53481049	4682
ENSBTAT00000049153	AKAP1	0.945749	19	8181243	8192864	2769
ENSBTAT00000044160	FAM62A	0.945641	5	57504094	57518152	4361
ENSBTAT00000026136	PTPN22	0.945622	3	29666149	29722631	2343
ENSBTAT00000050192	MTMR8	0.945393	X	101228033	101491280	1700
ENSBTAT00000054825	ENSBTAT00000054825	0.945254	3	54828097	54848274	1951	Uncharacterized protein [Source:UniProtKB/TrEMBL;Acc:F1N1I1]
ENSBTAT00000020154	FOXN2	0.94389	11	30534467	30557119	1477
ENSBTAT00000021909	CALU	0.942677	4	93532937	93554971	1985
ENSBTAT00000019081	ENSBTAT00000019081	0.941519	3	54905023	54951326	1737	Uncharacterized protein [Source:UniProtKB/TrEMBL;Acc:E1BAL7]
ENSBTAT00000006728	ENSBTAT00000006728	0.940876	26	15126483	15134920	1257	Bos taurus leucinerich, glioma inactivated 1 (LGI1), mRNA. [Source:RefSeq mRNA;Acc:NM_146591]
CUFF.7234.3	INPP4A	0.940606	11	3718411	3730052	5455
ENSBTAT00000061570	LRRK2	0.940556	5	40703505	40916225	7836
ENSBTAT00000012963	ANKS4B	0.940544	25	19268281	19279662	2089
ENSBTAT00000015505	PAPLN	0.94053	10	85097754	85123914	3821
ENSBTAT00000024028	CDR2	0.94039	25	20218558	20247294	2751
ENSBTAT00000012655	ANXA2	0.938609	10	49860062	49904536	1381
ENSBTAT00000022960	ITGA6	0.938234	2	24131486	24217715	4045
ENSBTAT00000018938	TBC1D22B	0.937264	23	11133036	11206519	2529
ENSBTAT00000006725	CRADD	0.936584	5	23629705	23632125	1212
ENSBTAT00000026248	BCL2L2	0.936183	10	21438715	21443574	3497
CUFF.15486.1	PIK3C2B	0.93588	16	1979713	2052320	7100
ENSBTAT00000020716	SLCO2B1	0.935497	15	55151085	55203571	4046
ENSBTAT00000038173	ANKZF1	0.935462	2	107902020	107908498	2693
ENSBTAT00000004124	JAM3	0.935236	29	33546279	33577319	3430
ENSBTAT00000019916	PRKAR2B	0.935192	4	48434955	48535433	2353
ENSBTAT00000047028	MGC151567	0.935021	28	28054082	28079127	1700
ENSBTAT00000064137	MCCD1	0.934967	23	27576983	27578092	426
ENSBTAT00000010182	ENSBTAT00000010182	0.934965	12	73890112	73977633	2533	Uncharacterized protein [Source:UniProtKB/TrEMBL;Acc:G5E593]
ENSBTAT00000023515	NOS3	0.934775	4	114375967	114394483	4093
ENSBTAT00000012611	CDC25A	0.934117	22	52242566	52264187	2108
ENSBTAT00000030194	FLNA	0.933834	X	40310757	40332714	8239
ENSBTAT00000064621	ENSBTAT00000064621	0.933816	14	20738814	20740407	1594
ENSBTAT00000021259	ETV1	0.93372	4	22042177	22145007	2289
ENSBTAT00000007480	NUDT6	0.933452	17	35146244	35205444	1654
ENSBTAT00000002645	SASH3	0.93331	X	13681411	13695769	2691
ENSBTAT00000029302	PRRC1	0.933171	7	27685132	27723230	1674
ENSBTAT00000045257	SCAF8	0.932852	9	92829771	92873594	3807
ENSBTAT00000029530	TPCN1	0.931691	17	63528831	63558939	2544
CUFF.2202.1	APP	0.931607	1	9606832	9920083	2946
CUFF.48905.1	UNANNOTATED	0.931591	9	4702521	4702741	221	Putative humanin peptide[Source:UniProtKB/TrEMBL;Acc:HUNIN]
CUFF.6588.1	UNANNOTATED	0.931586	11	2279638	2282438	2801
ENSBTAT00000049352	CCR4	0.931371	22	7383752	7388696	2611
CUFF.35984.3	DEDD	0.931222	3	8382445	8386990	4546
ENSBTAT00000002548	MAP1B	0.930576	20	9330175	9419040	7449
ENSBTAT00000029033	SEPN1	0.930395	2	127851648	127869417	4491
ENSBTAT00000003135	RAB30	0.929966	29	12658760	12754007	1666
ENSBTAT00000054541	MFSD6L	0.929858	19	28908996	28911151	1268
ENSBTAT00000001200	COL27A1	0.929714	8	105095607	105201635	5932
ENSBTAT00000004653	POLL	0.929573	26	22197461	22205845	2307
ENSBTAT00000035896	NRM	0.929307	23	28111675	28114705	1538
ENSBTAT00000001071	COPE	0.928892	7	4224033	4242168	1104
ENSBTAT00000005672	COPA	0.928319	3	9468431	9512487	4339
ENSBTAT00000006979	EDNRB	0.927911	12	53310604	53407024	2024
ENSBTAT00000000721	ATP5D	0.927887	7	45302252	45304424	973
ENSBTAT00000034126	SPSB1	0.927533	16	44994737	45006429	2817
ENSBTAT00000012820	CALHM2	0.927338	26	24275663	24281013	2029
ENSBTAT00000030816	JAGN1	0.926923	22	16901720	16904521	1080
ENSBTAT00000029069	CACNB3	0.926832	5	31116984	31126056	2700
ENSBTAT00000008060	HUWE1	0.926316	X	96362880	96520246	14016
ENSBTAT00000022070	SOLH	0.925424	25	478495	484110	3353
ENSBTAT00000020939	VSIG4	0.925052	X	99894566	99933646	1508
ENSBTAT00000051572	U1	0.923698	16	45211154	45211316	163
ENSBTAT00000027387	PRDM2	0.923347	16	55096211	55154550	5040
ENSBTAT00000065071	SLC29A3	0.923307	28	27680680	27685834	828
ENSBTAT00000014784	AP1S3	0.923127	2	112680366	112747206	2481
ENSBTAT00000022416	SNIP1	0.922939	3	108926199	108941387	1238
ENSBTAT00000063951	NUDT14	0.922605	21	71160886	71167980	716
ENSBTAT00000021747	IL2RB	0.922541	5	75927872	75939915	1671
ENSBTAT00000004721	SEC24D	0.922382	6	7651891	7761965	3252
ENSBTAT00000020248	ENSBTAT00000020248	0.921643	8	86491137	86491828	687
CUFF.45464.1	LOC520505	0.92068	7	6123389	6123944	556
CUFF.30748.1	SRL	0.919984	25	3398144	3398535	392
ENSBTAT00000002852	NDUFS2	0.919783	3	8309350	8318876	1577
ENSBTAT00000027352	MTIF3	0.919523	12	32720219	32723627	1316
ENSBTAT00000012972	CRYM	0.918994	25	19283503	19307061	1318
ENSBTAT00000007108	ENSBTAT00000007108	0.918845	16	77483017	77522635	3636	Bos taurus CD46 molecule, complement regulatory protein (CD46), transcript variant 5, mRNA. [Source:RefSeq mRNA;Acc:NM_1242565]
CUFF.40201.1	ZDHHC17	0.918366	5	6159916	6249610	2341
ENSBTAT00000007833	UBR2	0.917561	23	16264297	16370157	5504
ENSBTAT00000013909	BCKDK	0.917143	25	27468636	27472842	1784
ENSBTAT00000004240	PRKCH	0.917074	10	73694668	73927120	2376
CUFF.16642.3	LOC781004	0.916593	16	5802285	6172865	1609
ENSBTAT00000044628	ANKRD9	0.915115	21	68908374	68911835	1355
CUFF.15973.1	NUCKS1	0.915082	16	3305872	3306372	501
ENSBTAT00000027682	HMHA1	0.915035	7	45182657	45191973	3477
ENSBTAT00000010673	SHPRH	0.914938	9	84251970	84333971	5302
ENSBTAT00000020655	PCDH18	0.914731	17	20602272	20616261	5064
ENSBTAT00000013159	HOXB2	0.913943	19	38583393	38585653	1493
ENSBTAT00000066173	AMIGO3	0.913555	22	51056714	51058249	1536
ENSBTAT00000019419	CAGE1	0.913114	23	47811698	47846185	2310
ENSBTAT00000061277	ITGBL1	0.912516	12	81980948	82108529	1359
ENSBTAT00000016252	MXRA8	0.912425	16	52424102	52428456	2254
ENSBTAT00000004385	ENSBTAT00000004385	0.911887	1	70697540	70698145	606	Uncharacterized protein [Source:UniProtKB/TrEMBL;Acc:G5E666]
ENSBTAT00000005590	TRAPPC5	0.91186	7	17750387	17752622	641
ENSBTAT00000028093	RPS16	0.911627	18	49393725	49396191	562
ENSBTAT00000001068	TMED3	0.911522	21	25993165	26004025	1393
ENSBTAT00000027289	SPTLC2	0.911501	10	89756991	89852261	2041
CUFF.15906.1	ELK4	0.910996	16	3201023	3219936	9548
ENSBTAT00000001784	INPP5E	0.910405	11	103928312	103936269	1971
ENSBTAT00000013448	PAK1	0.910264	29	18684328	18780241	3006
ENSBTAT00000001550	AIFM2	0.910168	28	26504096	26521472	1427
ENSBTAT00000004969	EDEM2	0.909984	13	64999241	65028233	3614
ENSBTAT00000011320	KIAA1274	0.90968	28	26876456	26894874	2277
ENSBTAT00000061546	EYA3	0.909679	2	125899852	125969668	2018
ENSBTAT00000063822	ENSBTAT00000063822	0.909357	2	93684245	93684415	171	Uncharacterized protein [Source:UniProtKB/TrEMBL;Acc:G3N149]
ENSBTAT00000028261	HES2	0.908469	16	47798009	47800497	2050
ENSBTAT00000010089	AGPAT4	0.907756	9	98239672	98376380	1886
ENSBTAT00000026153	RGL1	0.907658	16	66355358	66439715	2286
CUFF.41111.1	NAF1	0.907588	6	2629924	2630329	406
ENSBTAT00000012084	XPR1	0.907154	16	63299970	63502107	2317
ENSBTAT00000027997	RIF1	0.906418	2	44763141	44818737	7493
ENSBTAT00000054819	LARS2	0.906316	22	54368494	54518600	4167
ENSBTAT00000003336	GLDN	0.906058	10	59077123	59131740	1656
ENSBTAT00000065456	CCDC171	0.905829	8	28485638	28815805	3978
ENSBTAT00000011801	ACAD10	0.905518	17	57648597	57696347	4099
ENSBTAT00000023705	RBMS2	0.905425	5	57167137	57219971	1625
ENSBTAT00000009796	NGF	0.904897	3	28124615	28125503	889
ENSBTAT00000044771	SGOL2	0.904544	2	89494027	89509557	3729
ENSBTAT00000006405	NDUFV2	0.904171	24	41855938	41874838	1095
CUFF.1083.2	SCAF4	0.903653	1	3072635	3096475	2784
ENSBTAT00000063824	SLC34A3	0.90364	11	105866118	105869982	1737
ENSBTAT00000019519	TMEM194A	0.903477	5	56697178	56705119	1451
ENSBTAT00000008215	KIAA1614	0.902864	16	63526331	63562369	3519
ENSBTAT00000010453	SORCS1	0.902014	26	27810198	28389391	3519
ENSBTAT00000025144	ATP6V0B	0.901751	3	102670949	102674697	977
ENSBTAT00000011072	ZFR	0.901451	20	41292933	41350662	3297
ENSBTAT00000001452	FKBP7	0.901412	2	18413884	18421599	903
ENSBTAT00000026358	TPI1	0.90076	5	103942403	103945759	1255
ENSBTAT00000021457	PIGT	0.900079	13	74468626	74480363	2200
ENSBTAT00000024059	FARS2	0.899673	23	48974674	49233786	1487
ENSBTAT00000010906	YLPM1	0.899459	10	86425791	86479573	5326
ENSBTAT00000017366	IQGAP1	0.89931	21	22530902	22614701	7292
ENSBTAT00000012599	SH3BGRL3	0.898788	2	127429585	127431204	929
ENSBTAT00000028617	COL3A1	0.898754	2	7318227	7356937	4509
CUFF.22593.1	GULP1	0.898515	2	7782480	7907053	1433
ENSBTAT00000026029	TRNT1	0.897876	22	23252786	23276374	1808
ENSBTAT00000064088	OPA3	0.897667	18	53579092	53612020	561
CUFF.41031.1	TMA16	0.897415	6	2105285	2105650	366
ENSBTAT00000028023	ARNT	0.896749	3	19956088	19991725	2349
ENSBTAT00000039356	SLC23A2	0.895896	13	47567745	47706157	2152
ENSBTAT00000004493	SLC12A9	0.895636	25	36326328	36335481	2893
CUFF.12555.4	LOC790017	0.895278	14	2538806	2544498	3459
CUFF.24461.1	UNANNOTATED	0.894802	20	4678076	4679616	1541	Uncharacterized protein[Source:UniProtKB/TrEMBL;Acc:F1MLE8]
ENSBTAT00000033274	FOXO6	0.893505	3	105414636	105435303	1854
ENSBTAT00000000498	NICN1	0.893043	22	51262430	51266667	1940
ENSBTAT00000049002	ARPP21	0.892905	22	9674589	9681167	2275
ENSBTAT00000013389	AFAP1L1	0.892666	7	62661628	62736415	2618
CUFF.44683.1	KLHL26	0.892637	7	4470944	4481164	10221
ENSBTAT00000024799	UNC45A	0.8926	21	22139096	22153783	3186
ENSBTAT00000024512	CXCR7	0.892158	3	116650278	116662501	1729
CUFF.43530.1	ZNF354C	0.891727	7	2181188	2187810	5892
ENSBTAT00000017002	DCUN1D1	0.891291	1	84656319	84689038	960
ENSBTAT00000012311	EVI2A	0.891164	19	19020657	19024736	1522
CUFF.25457.1	UNANNOTATED	0.890493	21	3649302	3651779	2478	Putative p150[Source:UniProtKB/TrEMBL;Acc:O00366]
ENSBTAT00000065608	FBXO42	0.890001	2	136338529	136351001	3307
ENSBTAT00000009677	ELF1	0.889472	12	11183378	11269367	3562
ENSBTAT00000009621	CD209	0.889302	7	17811222	17814125	780
ENSBTAT00000038441	SCN7A	0.889242	2	29933317	29994583	5124
ENSBTAT00000022006	PARP12	0.889223	4	104310325	104356479	2958
ENSBTAT00000000015	FOXRED2	0.889016	5	75279145	75292501	2089
ENSBTAT00000024080	ZNF449	0.888446	X	18910529	18918493	1605
ENSBTAT00000056456	ENSBTAT00000056456	0.887552	5	74673523	74688908	3205	Bos taurus apolipoprotein L, 3like (LOC515697), mRNA. [Source:RefSeq mRNA;Acc:NM_1123]
[truncated: 14,105 more rows]
